# Supplementary material for: Characterization of crAss-like phage isolates highlights Crassvirales genetic heterogeneity and worldwide distribution
Source: Nat Commun. 2023 Jul 18;14:4295. doi: 10.1038/s41467-023-40098-z (PMC10354031; doi:10.1038/s41467-023-40098-z)
Supplement: Supplementary file 4 — supplementary Data 1 [file 41467_2023_40098_MOESM4_ESM.xlsx]

## Sheet: Anntotation platforms
Supplementary Data 1. Functional annotation of the 25 crAssBcn phages and phage ɸCrAss001. Sheet 1 (annotation platforms) presents the functional annotation performed using InterPro member databases (SMART, PFAM, CCED and TIGRFAM),. The second sheet (annotation %AAI with ɸCrAss001) presents the AAI of each gene compared with the curated and revised annotation of ɸCrAss001 (January 2023 and Byfiel…
crAssBCN phage and ORF	size	database	code	annotation	startend		evalue	date	InterPro code	annotation
PhiCrAssBcn1_genome_1	48	Pfam	PF07659	Nucleotide modification associated domain 1	2	35	2.6e-08	2023-07-03	IPR011630	Nucleotide modification associated domain 1
PhiCrAssBcn1_genome_100	773	SMART	SM00474	35exoneu6	16	181	5e-05	2023-07-03	IPR002562	3'-5' exonuclease domain
PhiCrAssBcn1_genome_100	773	Pfam	PF01612	exonuclease	23	180	2.9e-11	2023-07-03	IPR002562	3'-5' exonuclease domain
PhiCrAssBcn1_genome_100	773	Pfam	PF00476	DNA polymerase family A	322	771	6e-54	2023-07-03	IPR001098	DNA-directed DNA polymerase, family A, palm domain
PhiCrAssBcn1_genome_100	773	SMART	SM00482	polaultra3	437	736	5.6e-11	2023-07-03	IPR001098	DNA-directed DNA polymerase, family A, palm domain
PhiCrAssBcn1_genome_102	140	Pfam	PF07659	Nucleotide modification associated domain 1	71	133	4.6e-14	2023-07-03	IPR011630	Nucleotide modification associated domain 1
PhiCrAssBcn1_genome_11	255	Pfam	PF00092	von Willebrand factor type A domain	25	197	3.9e-12	2023-07-03	IPR002035	von Willebrand factor, type A
PhiCrAssBcn1_genome_11	255	SMART	SM00327	VWA_4	23	214	5.4e-09	2023-07-03	IPR002035	von Willebrand factor, type A
PhiCrAssBcn1_genome_11	255	CDD	cd00198	vWFA	24	181	1.06578e-05	2023-07-03
PhiCrAssBcn1_genome_31	153	Pfam	PF18925	Family of unknown function (DUF5675)	5	138	3.9e-30	2023-07-03	IPR043732	Domain of unknown function DUF5675
PhiCrAssBcn1_genome_35	1030	Pfam	PF13472	GDSL-like Lipase/Acylhydrolase family	856	1015	2.6e-12	2023-07-03	IPR013830	SGNH hydrolase-type esterase domain
PhiCrAssBcn1_genome_35	1030	CDD	cd00229	SGNH_hydrolase	854	1020	0.000892605	2023-07-03
PhiCrAssBcn1_genome_36	728	Pfam	PF13229	Right handed beta helix region	335	512	5.1e-06	2023-07-03	IPR039448	Right handed beta helix domain
PhiCrAssBcn1_genome_36	728	SMART	SM00710	pbh1	228	250	6.1	2023-07-03	IPR006626	Parallel beta-helix repeat
PhiCrAssBcn1_genome_36	728	SMART	SM00710	pbh1	207	227	1600	2023-07-03	IPR006626	Parallel beta-helix repeat
PhiCrAssBcn1_genome_36	728	SMART	SM00710	pbh1	332	354	3700	2023-07-03	IPR006626	Parallel beta-helix repeat
PhiCrAssBcn1_genome_36	728	SMART	SM00710	pbh1	502	528	400	2023-07-03	IPR006626	Parallel beta-helix repeat
PhiCrAssBcn1_genome_36	728	SMART	SM00710	pbh1	558	579	4400	2023-07-03	IPR006626	Parallel beta-helix repeat
PhiCrAssBcn1_genome_36	728	SMART	SM00710	pbh1	475	499	8000	2023-07-03	IPR006626	Parallel beta-helix repeat
PhiCrAssBcn1_genome_36	728	SMART	SM00710	pbh1	443	464	370	2023-07-03	IPR006626	Parallel beta-helix repeat
PhiCrAssBcn1_genome_36	728	SMART	SM00710	pbh1	395	416	2000	2023-07-03	IPR006626	Parallel beta-helix repeat
PhiCrAssBcn1_genome_36	728	CDD	cd11304	Cadherin_repeat	19	89	0.859867	2023-07-03
PhiCrAssBcn1_genome_37	832	SMART	SM00710	pbh1	442	471	770	2023-07-03	IPR006626	Parallel beta-helix repeat
PhiCrAssBcn1_genome_37	832	SMART	SM00710	pbh1	419	441	0.44	2023-07-03	IPR006626	Parallel beta-helix repeat
PhiCrAssBcn1_genome_37	832	SMART	SM00710	pbh1	302	323	9700	2023-07-03	IPR006626	Parallel beta-helix repeat
PhiCrAssBcn1_genome_37	832	SMART	SM00710	pbh1	476	498	130	2023-07-03	IPR006626	Parallel beta-helix repeat
PhiCrAssBcn1_genome_37	832	SMART	SM00710	pbh1	387	409	770	2023-07-03	IPR006626	Parallel beta-helix repeat
PhiCrAssBcn1_genome_37	832	SMART	SM00710	pbh1	546	576	7400	2023-07-03	IPR006626	Parallel beta-helix repeat
PhiCrAssBcn1_genome_37	832	Pfam	PF13229	Right handed beta helix region	381	522	6.8e-08	2023-07-03	IPR039448	Right handed beta helix domain
PhiCrAssBcn1_genome_38	97	Pfam	PF11133	Head fiber protein	21	92	7e-15	2023-07-03	IPR022741	Bacteriophage B103, Gp8, head fibre
PhiCrAssBcn1_genome_52	65	Pfam	PF02943	Ferredoxin thioredoxin reductase catalytic beta chain	3	62	7.2e-05	2023-07-03	IPR004209	Ferredoxin thioredoxin reductase catalytic beta subunit
PhiCrAssBcn1_genome_64	135	Pfam	PF08302	Fungal tRNA ligase phosphodiesterase domain	83	119	0.00011	2023-07-03	IPR015965	tRNA ligase, phosphodiesterase
PhiCrAssBcn1_genome_67	472	Pfam	PF05731	TROVE domain	195	280	4.1e-10	2023-07-03	IPR008858	TROVE domain
PhiCrAssBcn1_genome_71	261	Pfam	PF01145	SPFH domain / Band 7 family	25	208	2.8e-20	2023-07-03	IPR001107	Band 7 domain
PhiCrAssBcn1_genome_73	148	Pfam	PF01832	Mannosyl-glycoprotein endo-beta-N-acetylglucosaminidase	45	147	2e-18	2023-07-03	IPR002901	Mannosyl-glycoprotein endo-beta-N-acetylglucosamidase-like domain
PhiCrAssBcn1_genome_74	391	CDD	cd18789	SF2_C_XPB	269	352	0.00133659	2023-07-03
PhiCrAssBcn1_genome_74	391	CDD	cd17926	DEXHc_RE	19	122	0.000233184	2023-07-03
PhiCrAssBcn1_genome_74	391	Pfam	PF00271	Helicase conserved C-terminal domain	257	350	2e-05	2023-07-03	IPR001650	Helicase, C-terminal
PhiCrAssBcn1_genome_82	331	CDD	cd01029	TOPRIM_primases	224	282	0.0628455	2023-07-03	IPR034154	Archaeal primase DnaG/twinkle, TOPRIM domain
PhiCrAssBcn1_genome_86	367	Pfam	PF00899	ThiF family	146	287	1.3e-15	2023-07-03	IPR000594	THIF-type NAD/FAD binding fold
PhiCrAssBcn1_genome_88	221	Pfam	PF03167	Uracil DNA glycosylase superfamily	50	191	4.6e-10	2023-07-03	IPR005122	Uracil-DNA glycosylase-like
PhiCrAssBcn1_genome_9	309	Pfam	PF02511	Thymidylate synthase complementing protein	133	289	2.7e-25	2023-07-03	IPR003669	Thymidylate synthase ThyX
PhiCrAssBcn1_genome_90	159	Pfam	PF06356	Protein of unknown function (DUF1064)	14	117	1e-06	2023-07-03	IPR009414	Protein of unknown function DUF1064
PhiCrAssBcn1_genome_92	347	Pfam	PF12684	PDDEXK-like domain of unknown function (DUF3799)	29	261	5.4e-08	2023-07-03	IPR024432	Putative exodeoxyribonuclease 8, PDDEXK-like domain
PhiCrAssBcn1_genome_93	852	Pfam	PF02867	Ribonucleotide reductase, barrel domain	104	666	6.9e-103	2023-07-03	IPR000788	Ribonucleotide reductase large subunit, C-terminal
PhiCrAssBcn1_genome_93	852	CDD	cd02888	RNR_II_dimer	72	669	6.89043e-142	2023-07-03	IPR013344	Ribonucleotide reductase, adenosylcobalamin-dependent
PhiCrAssBcn1_genome_93	852	TIGRFAM	TIGR02504	NrdJ_Z: ribonucleoside-diphosphate reductase, adenosylcobalamin-dependent	23	673	8.4e-149	2023-07-03	IPR013344	Ribonucleotide reductase, adenosylcobalamin-dependent
PhiCrAssBcn1_genome_95	186	SMART	SM00497	intein_16	131	183	6.6e-06	2023-07-03	IPR003647	Intron encoded nuclease repeat
PhiCrAssBcn1_genome_95	186	Pfam	PF07463	NUMOD4 motif	2	61	4.4e-11	2023-07-03	IPR010902	NUMOD4
PhiCrAssBcn1_genome_95	186	Pfam	PF13392	HNH endonuclease	70	113	7.2e-11	2023-07-03	IPR003615	HNH nuclease
PhiCrAssBcn1_genome_96	155	CDD	cd07557	trimeric_dUTPase	25	112	5.71962e-13	2023-07-03	IPR033704	dUTPase, trimeric
PhiCrAssBcn1_genome_96	155	Pfam	PF00692	dUTPase	19	111	1.6e-08	2023-07-03	IPR029054	dUTPase-like
PhiCrAssBcn1_genome_97	181	Pfam	PF07463	NUMOD4 motif	4	40	1.7e-08	2023-07-03	IPR010902	NUMOD4
PhiCrAssBcn1_genome_97	181	Pfam	PF13392	HNH endonuclease	49	91	3.3e-12	2023-07-03	IPR003615	HNH nuclease
PhiCrAssBcn1_genome_97	181	SMART	SM00497	intein_16	114	167	5.1e-07	2023-07-03	IPR003647	Intron encoded nuclease repeat
PhiCrAssBcn1_genome_98	171	Pfam	PF13650	Aspartyl protease	56	110	2.7e-07	2023-07-03
PhiCrAssBcn10_genome_1	82	Pfam	PF08302	Fungal tRNA ligase phosphodiesterase domain	4	66	1.2e-05	2023-07-03	IPR015965	tRNA ligase, phosphodiesterase
PhiCrAssBcn10_genome_103	162	Pfam	PF13392	HNH endonuclease	53	95	4.6e-13	2023-07-03	IPR003615	HNH nuclease
PhiCrAssBcn10_genome_11	157	Pfam	PF01832	Mannosyl-glycoprotein endo-beta-N-acetylglucosaminidase	54	157	4.9e-19	2023-07-03	IPR002901	Mannosyl-glycoprotein endo-beta-N-acetylglucosamidase-like domain
PhiCrAssBcn10_genome_12	391	Pfam	PF00271	Helicase conserved C-terminal domain	257	350	2e-05	2023-07-03	IPR001650	Helicase, C-terminal
PhiCrAssBcn10_genome_12	391	CDD	cd18789	SF2_C_XPB	269	352	0.00133659	2023-07-03
PhiCrAssBcn10_genome_12	391	CDD	cd17926	DEXHc_RE	19	122	0.000256748	2023-07-03
PhiCrAssBcn10_genome_20	331	CDD	cd01029	TOPRIM_primases	224	282	0.0802905	2023-07-03	IPR034154	Archaeal primase DnaG/twinkle, TOPRIM domain
PhiCrAssBcn10_genome_24	367	Pfam	PF00899	ThiF family	146	287	1.3e-15	2023-07-03	IPR000594	THIF-type NAD/FAD binding fold
PhiCrAssBcn10_genome_26	221	Pfam	PF03167	Uracil DNA glycosylase superfamily	50	191	5.4e-10	2023-07-03	IPR005122	Uracil-DNA glycosylase-like
PhiCrAssBcn10_genome_28	159	Pfam	PF06356	Protein of unknown function (DUF1064)	13	117	5.5e-07	2023-07-03	IPR009414	Protein of unknown function DUF1064
PhiCrAssBcn10_genome_30	347	Pfam	PF12684	PDDEXK-like domain of unknown function (DUF3799)	29	261	5.4e-08	2023-07-03	IPR024432	Putative exodeoxyribonuclease 8, PDDEXK-like domain
PhiCrAssBcn10_genome_31	852	CDD	cd02888	RNR_II_dimer	72	669	1.19197e-141	2023-07-03	IPR013344	Ribonucleotide reductase, adenosylcobalamin-dependent
PhiCrAssBcn10_genome_31	852	TIGRFAM	TIGR02504	NrdJ_Z: ribonucleoside-diphosphate reductase, adenosylcobalamin-dependent	23	673	9.6e-149	2023-07-03	IPR013344	Ribonucleotide reductase, adenosylcobalamin-dependent
PhiCrAssBcn10_genome_31	852	Pfam	PF02867	Ribonucleotide reductase, barrel domain	104	666	6e-103	2023-07-03	IPR000788	Ribonucleotide reductase large subunit, C-terminal
PhiCrAssBcn10_genome_33	186	SMART	SM00497	intein_16	131	183	6.6e-06	2023-07-03	IPR003647	Intron encoded nuclease repeat
PhiCrAssBcn10_genome_33	186	Pfam	PF07463	NUMOD4 motif	2	61	4.4e-11	2023-07-03	IPR010902	NUMOD4
PhiCrAssBcn10_genome_33	186	Pfam	PF13392	HNH endonuclease	70	113	7.2e-11	2023-07-03	IPR003615	HNH nuclease
PhiCrAssBcn10_genome_34	155	CDD	cd07557	trimeric_dUTPase	25	112	5.71962e-13	2023-07-03	IPR033704	dUTPase, trimeric
PhiCrAssBcn10_genome_34	155	Pfam	PF00692	dUTPase	19	111	1.6e-08	2023-07-03	IPR029054	dUTPase-like
PhiCrAssBcn10_genome_35	181	Pfam	PF07463	NUMOD4 motif	4	40	1.7e-08	2023-07-03	IPR010902	NUMOD4
PhiCrAssBcn10_genome_35	181	Pfam	PF13392	HNH endonuclease	49	91	3.3e-12	2023-07-03	IPR003615	HNH nuclease
PhiCrAssBcn10_genome_35	181	SMART	SM00497	intein_16	114	167	5.1e-07	2023-07-03	IPR003647	Intron encoded nuclease repeat
PhiCrAssBcn10_genome_36	171	Pfam	PF13650	Aspartyl protease	56	110	4.5e-07	2023-07-03
PhiCrAssBcn10_genome_38	773	SMART	SM00482	polaultra3	437	736	5.3e-11	2023-07-03	IPR001098	DNA-directed DNA polymerase, family A, palm domain
PhiCrAssBcn10_genome_38	773	SMART	SM00474	35exoneu6	16	181	5.9e-08	2023-07-03	IPR002562	3'-5' exonuclease domain
PhiCrAssBcn10_genome_38	773	Pfam	PF01612	3'-5' exonuclease	23	180	6.1e-14	2023-07-03	IPR002562	3'-5' exonuclease domain
PhiCrAssBcn10_genome_38	773	Pfam	PF00476	DNA polymerase family A	322	771	1.5e-53	2023-07-03	IPR001098	DNA-directed DNA polymerase, family A, palm domain
PhiCrAssBcn10_genome_4	472	Pfam	PF05731	TROVE domain	195	280	4.1e-10	2023-07-03	IPR008858	TROVE domain
PhiCrAssBcn10_genome_40	149	Pfam	PF07659	Nucleotide modification associated domain 1	74	136	5.4e-14	2023-07-03	IPR011630	Nucleotide modification associated domain 1
PhiCrAssBcn10_genome_41	144	Pfam	PF13671	AAA domain	4	139	2e-10	2023-07-03
PhiCrAssBcn10_genome_49	309	Pfam	PF02511	Thymidylate synthase complementing protein	115	289	6.6e-26	2023-07-03	IPR003669	Thymidylate synthase ThyX
PhiCrAssBcn10_genome_51	255	Pfam	PF00092	von Willebrand factor type A domain	25	197	3.9e-12	2023-07-03	IPR002035	von Willebrand factor, type A
PhiCrAssBcn10_genome_51	255	SMART	SM00327	VWA_4	23	214	5.4e-09	2023-07-03	IPR002035	von Willebrand factor, type A
PhiCrAssBcn10_genome_51	255	CDD	cd00198	vWFA	24	181	1.06578e-05	2023-07-03
PhiCrAssBcn10_genome_6	190	Pfam	PF13392	HNH endonuclease	63	106	4.5e-08	2023-07-03	IPR003615	HNH nuclease
PhiCrAssBcn10_genome_6	190	Pfam	PF07463	NUMOD4 motif	5	54	2.2e-14	2023-07-03	IPR010902	NUMOD4
PhiCrAssBcn10_genome_71	153	Pfam	PF18925	Family of unknown function (DUF5675)	5	138	5.3e-30	2023-07-03	IPR043732	Domain of unknown function DUF5675
PhiCrAssBcn10_genome_76	637	SMART	SM00710	pbh1	348	369	1900	2023-07-03	IPR006626	Parallel beta-helix repeat
PhiCrAssBcn10_genome_76	637	SMART	SM00710	pbh1	406	430	310	2023-07-03	IPR006626	Parallel beta-helix repeat
PhiCrAssBcn10_genome_76	637	SMART	SM00710	pbh1	237	259	270	2023-07-03	IPR006626	Parallel beta-helix repeat
PhiCrAssBcn10_genome_76	637	SMART	SM00710	pbh1	130	156	170	2023-07-03	IPR006626	Parallel beta-helix repeat
PhiCrAssBcn10_genome_76	637	SMART	SM00710	pbh1	32	57	5900	2023-07-03	IPR006626	Parallel beta-helix repeat
PhiCrAssBcn10_genome_76	637	SMART	SM00710	pbh1	379	403	1600	2023-07-03	IPR006626	Parallel beta-helix repeat
PhiCrAssBcn10_genome_76	637	SMART	SM00710	pbh1	300	321	680	2023-07-03	IPR006626	Parallel beta-helix repeat
PhiCrAssBcn10_genome_76	637	SMART	SM00710	pbh1	325	346	5100	2023-07-03	IPR006626	Parallel beta-helix repeat
PhiCrAssBcn10_genome_76	637	SMART	SM00710	pbh1	437	458	7400	2023-07-03	IPR006626	Parallel beta-helix repeat
PhiCrAssBcn10_genome_76	637	SMART	SM00710	pbh1	73	105	1400	2023-07-03	IPR006626	Parallel beta-helix repeat
PhiCrAssBcn10_genome_77	832	Pfam	PF13229	Right handed beta helix region	381	522	5e-08	2023-07-03	IPR039448	Right handed beta helix domain
PhiCrAssBcn10_genome_77	832	SMART	SM00710	pbh1	442	471	770	2023-07-03	IPR006626	Parallel beta-helix repeat
PhiCrAssBcn10_genome_77	832	SMART	SM00710	pbh1	302	323	9700	2023-07-03	IPR006626	Parallel beta-helix repeat
PhiCrAssBcn10_genome_77	832	SMART	SM00710	pbh1	419	441	0.44	2023-07-03	IPR006626	Parallel beta-helix repeat
PhiCrAssBcn10_genome_77	832	SMART	SM00710	pbh1	476	498	130	2023-07-03	IPR006626	Parallel beta-helix repeat
PhiCrAssBcn10_genome_77	832	SMART	SM00710	pbh1	387	409	770	2023-07-03	IPR006626	Parallel beta-helix repeat
PhiCrAssBcn10_genome_77	832	SMART	SM00710	pbh1	546	576	7400	2023-07-03	IPR006626	Parallel beta-helix repeat
PhiCrAssBcn10_genome_78	128	Pfam	PF11133	Head fiber protein	76	125	5e-11	2023-07-03	IPR022741	Bacteriophage B103, Gp8, head fibre
PhiCrAssBcn10_genome_9	468	Pfam	PF01145	SPFH domain / Band 7 family	112	324	1.2e-05	2023-07-03	IPR001107	Band 7 domain
PhiCrAssBcn10_genome_92	65	Pfam	PF02943	Ferredoxin thioredoxin reductase catalytic beta chain	3	62	7.2e-05	2023-07-03	IPR004209	Ferredoxin thioredoxin reductase catalytic beta subunit
PhiCrAssBcn11_genome_100	468	Pfam	PF01145	SPFH domain / Band 7 family	112	324	1.2e-05	2023-07-03	IPR001107	Band 7 domain
PhiCrAssBcn11_genome_103	190	Pfam	PF13392	HNH endonuclease	63	106	4.5e-08	2023-07-03	IPR003615	HNH nuclease
PhiCrAssBcn11_genome_103	190	Pfam	PF07463	NUMOD4 motif	5	54	2.2e-14	2023-07-03	IPR010902	NUMOD4
PhiCrAssBcn11_genome_17	65	Pfam	PF02943	Ferredoxin thioredoxin reductase catalytic beta chain	3	62	7.2e-05	2023-07-03	IPR004209	Ferredoxin thioredoxin reductase catalytic beta subunit
PhiCrAssBcn11_genome_2	472	Pfam	PF05731	TROVE domain	195	280	4.1e-10	2023-07-03	IPR008858	TROVE domain
PhiCrAssBcn11_genome_31	128	Pfam	PF11133	Head fiber protein	76	125	5e-11	2023-07-03	IPR022741	Bacteriophage B103, Gp8, head fibre
PhiCrAssBcn11_genome_32	832	Pfam	PF13229	Right handed beta helix region	381	522	5e-08	2023-07-03	IPR039448	Right handed beta helix domain
PhiCrAssBcn11_genome_32	832	SMART	SM00710	pbh1	442	471	770	2023-07-03	IPR006626	Parallel beta-helix repeat
PhiCrAssBcn11_genome_32	832	SMART	SM00710	pbh1	302	323	9700	2023-07-03	IPR006626	Parallel beta-helix repeat
PhiCrAssBcn11_genome_32	832	SMART	SM00710	pbh1	419	441	0.44	2023-07-03	IPR006626	Parallel beta-helix repeat
PhiCrAssBcn11_genome_32	832	SMART	SM00710	pbh1	476	498	130	2023-07-03	IPR006626	Parallel beta-helix repeat
PhiCrAssBcn11_genome_32	832	SMART	SM00710	pbh1	387	409	770	2023-07-03	IPR006626	Parallel beta-helix repeat
PhiCrAssBcn11_genome_32	832	SMART	SM00710	pbh1	546	576	7400	2023-07-03	IPR006626	Parallel beta-helix repeat
PhiCrAssBcn11_genome_33	637	SMART	SM00710	pbh1	348	369	1900	2023-07-03	IPR006626	Parallel beta-helix repeat
PhiCrAssBcn11_genome_33	637	SMART	SM00710	pbh1	406	430	310	2023-07-03	IPR006626	Parallel beta-helix repeat
PhiCrAssBcn11_genome_33	637	SMART	SM00710	pbh1	237	259	270	2023-07-03	IPR006626	Parallel beta-helix repeat
PhiCrAssBcn11_genome_33	637	SMART	SM00710	pbh1	130	156	170	2023-07-03	IPR006626	Parallel beta-helix repeat
PhiCrAssBcn11_genome_33	637	SMART	SM00710	pbh1	32	57	5900	2023-07-03	IPR006626	Parallel beta-helix repeat
PhiCrAssBcn11_genome_33	637	SMART	SM00710	pbh1	379	403	1600	2023-07-03	IPR006626	Parallel beta-helix repeat
PhiCrAssBcn11_genome_33	637	SMART	SM00710	pbh1	300	321	680	2023-07-03	IPR006626	Parallel beta-helix repeat
PhiCrAssBcn11_genome_33	637	SMART	SM00710	pbh1	325	346	5100	2023-07-03	IPR006626	Parallel beta-helix repeat
PhiCrAssBcn11_genome_33	637	SMART	SM00710	pbh1	437	458	7400	2023-07-03	IPR006626	Parallel beta-helix repeat
PhiCrAssBcn11_genome_33	637	SMART	SM00710	pbh1	73	105	1400	2023-07-03	IPR006626	Parallel beta-helix repeat
PhiCrAssBcn11_genome_38	153	Pfam	PF18925	Family of unknown function (DUF5675)	5	138	5.3e-30	2023-07-03	IPR043732	Domain of unknown function DUF5675
PhiCrAssBcn11_genome_5	141	Pfam	PF08302	Fungal tRNA ligase phosphodiesterase domain	59	125	2.3e-05	2023-07-03	IPR015965	tRNA ligase, phosphodiesterase
PhiCrAssBcn11_genome_58	255	Pfam	PF00092	von Willebrand factor type A domain	25	197	3.9e-12	2023-07-03	IPR002035	von Willebrand factor, type A
PhiCrAssBcn11_genome_58	255	SMART	SM00327	VWA_4	23	214	5.4e-09	2023-07-03	IPR002035	von Willebrand factor, type A
PhiCrAssBcn11_genome_58	255	CDD	cd00198	vWFA	24	181	1.06578e-05	2023-07-03
PhiCrAssBcn11_genome_6	162	Pfam	PF13392	HNH endonuclease	53	95	4.6e-13	2023-07-03	IPR003615	HNH nuclease
PhiCrAssBcn11_genome_60	309	Pfam	PF02511	Thymidylate synthase complementing protein	115	289	6.6e-26	2023-07-03	IPR003669	Thymidylate synthase ThyX
PhiCrAssBcn11_genome_68	144	Pfam	PF13671	AAA domain	4	139	2e-10	2023-07-03
PhiCrAssBcn11_genome_69	149	Pfam	PF07659	Nucleotide modification associated domain 1	74	136	5.4e-14	2023-07-03	IPR011630	Nucleotide modification associated domain 1
PhiCrAssBcn11_genome_71	773	SMART	SM00482	polaultra3	437	736	5.3e-11	2023-07-03	IPR001098	DNA-directed DNA polymerase, family A, palm domain
PhiCrAssBcn11_genome_71	773	SMART	SM00474	35exoneu6	16	181	5.9e-08	2023-07-03	IPR002562	3'-5' exonuclease domain
PhiCrAssBcn11_genome_71	773	Pfam	PF01612	3'-5' exonuclease	23	180	6.1e-14	2023-07-03	IPR002562	3'-5' exonuclease domain
PhiCrAssBcn11_genome_71	773	Pfam	PF00476	DNA polymerase family A	322	771	1.5e-53	2023-07-03	IPR001098	DNA-directed DNA polymerase, family A, palm domain
PhiCrAssBcn11_genome_73	171	Pfam	PF13650	Aspartyl protease	56	110	4.5e-07	2023-07-03
PhiCrAssBcn11_genome_74	181	Pfam	PF07463	NUMOD4 motif	4	40	1.7e-08	2023-07-03	IPR010902	NUMOD4
PhiCrAssBcn11_genome_74	181	Pfam	PF13392	HNH endonuclease	49	91	3.3e-12	2023-07-03	IPR003615	HNH nuclease
PhiCrAssBcn11_genome_74	181	SMART	SM00497	intein_16	114	167	5.1e-07	2023-07-03	IPR003647	Intron encoded nuclease repeat
PhiCrAssBcn11_genome_75	155	CDD	cd07557	trimeric_dUTPase	25	112	5.71962e-13	2023-07-03	IPR033704	dUTPase, trimeric
PhiCrAssBcn11_genome_75	155	Pfam	PF00692	dUTPase	19	111	1.6e-08	2023-07-03	IPR029054	dUTPase-like
PhiCrAssBcn11_genome_76	186	SMART	SM00497	intein_16	131	183	6.6e-06	2023-07-03	IPR003647	Intron encoded nuclease repeat
PhiCrAssBcn11_genome_76	186	Pfam	PF07463	NUMOD4 motif	2	61	4.4e-11	2023-07-03	IPR010902	NUMOD4
PhiCrAssBcn11_genome_76	186	Pfam	PF13392	HNH endonuclease	70	113	7.2e-11	2023-07-03	IPR003615	HNH nuclease
PhiCrAssBcn11_genome_78	852	CDD	cd02888	RNR_II_dimer	72	669	1.19197e-141	2023-07-03	IPR013344	Ribonucleotide reductase, adenosylcobalamin-dependent
PhiCrAssBcn11_genome_78	852	TIGRFAM	TIGR02504	NrdJ_Z: ribonucleoside-diphosphate reductase, adenosylcobalamin-dependent	23	673	9.6e-149	2023-07-03	IPR013344	Ribonucleotide reductase, adenosylcobalamin-dependent
PhiCrAssBcn11_genome_78	852	Pfam	PF02867	Ribonucleotide reductase, barrel domain	104	666	6e-103	2023-07-03	IPR000788	Ribonucleotide reductase large subunit, C-terminal
PhiCrAssBcn11_genome_79	347	Pfam	PF12684	PDDEXK-like domain of unknown function (DUF3799)	29	261	5.4e-08	2023-07-03	IPR024432	Putative exodeoxyribonuclease 8, PDDEXK-like domain
PhiCrAssBcn11_genome_81	159	Pfam	PF06356	Protein of unknown function (DUF1064)	13	117	5.5e-07	2023-07-03	IPR009414	Protein of unknown function DUF1064
PhiCrAssBcn11_genome_83	221	Pfam	PF03167	Uracil DNA glycosylase superfamily	50	191	5.4e-10	2023-07-03	IPR005122	Uracil-DNA glycosylase-like
PhiCrAssBcn11_genome_85	367	Pfam	PF00899	ThiF family	146	287	1.3e-15	2023-07-03	IPR000594	THIF-type NAD/FAD binding fold
PhiCrAssBcn11_genome_89	331	CDD	cd01029	TOPRIM_primases	224	282	0.0802905	2023-07-03	IPR034154	Archaeal primase DnaG/twinkle, TOPRIM domain
PhiCrAssBcn11_genome_97	391	Pfam	PF00271	Helicase conserved C-terminal domain	257	350	2e-05	2023-07-03	IPR001650	Helicase, C-terminal
PhiCrAssBcn11_genome_97	391	CDD	cd18789	SF2_C_XPB	269	352	0.00133659	2023-07-03
PhiCrAssBcn11_genome_97	391	CDD	cd17926	DEXHc_RE	19	122	0.000256748	2023-07-03
PhiCrAssBcn11_genome_98	157	Pfam	PF01832	Mannosyl-glycoprotein endo-beta-N-acetylglucosaminidase	54	157	4.9e-19	2023-07-03	IPR002901	Mannosyl-glycoprotein endo-beta-N-acetylglucosamidase-like domain
PhiCrAssBcn12_genome_102	190	Pfam	PF13392	HNH endonuclease	63	106	4.5e-08	2023-07-03	IPR003615	HNH nuclease
PhiCrAssBcn12_genome_102	190	Pfam	PF07463	NUMOD4 motif	5	54	2.2e-14	2023-07-03	IPR010902	NUMOD4
PhiCrAssBcn12_genome_16	65	Pfam	PF02943	Ferredoxin thioredoxin reductase catalytic beta chain	3	62	7.2e-05	2023-07-03	IPR004209	Ferredoxin thioredoxin reductase catalytic beta subunit
PhiCrAssBcn12_genome_2	472	Pfam	PF05731	TROVE domain	195	280	4.1e-10	2023-07-03	IPR008858	TROVE domain
PhiCrAssBcn12_genome_30	128	Pfam	PF11133	Head fiber protein	76	125	5e-11	2023-07-03	IPR022741	Bacteriophage B103, Gp8, head fibre
PhiCrAssBcn12_genome_31	832	Pfam	PF13229	Right handed beta helix region	381	522	5e-08	2023-07-03	IPR039448	Right handed beta helix domain
PhiCrAssBcn12_genome_31	832	SMART	SM00710	pbh1	442	471	770	2023-07-03	IPR006626	Parallel beta-helix repeat
PhiCrAssBcn12_genome_31	832	SMART	SM00710	pbh1	302	323	9700	2023-07-03	IPR006626	Parallel beta-helix repeat
PhiCrAssBcn12_genome_31	832	SMART	SM00710	pbh1	419	441	0.44	2023-07-03	IPR006626	Parallel beta-helix repeat
PhiCrAssBcn12_genome_31	832	SMART	SM00710	pbh1	476	498	130	2023-07-03	IPR006626	Parallel beta-helix repeat
PhiCrAssBcn12_genome_31	832	SMART	SM00710	pbh1	387	409	770	2023-07-03	IPR006626	Parallel beta-helix repeat
PhiCrAssBcn12_genome_31	832	SMART	SM00710	pbh1	546	576	7400	2023-07-03	IPR006626	Parallel beta-helix repeat
PhiCrAssBcn12_genome_32	637	SMART	SM00710	pbh1	348	369	1900	2023-07-03	IPR006626	Parallel beta-helix repeat
PhiCrAssBcn12_genome_32	637	SMART	SM00710	pbh1	406	430	310	2023-07-03	IPR006626	Parallel beta-helix repeat
PhiCrAssBcn12_genome_32	637	SMART	SM00710	pbh1	237	259	270	2023-07-03	IPR006626	Parallel beta-helix repeat
PhiCrAssBcn12_genome_32	637	SMART	SM00710	pbh1	130	156	170	2023-07-03	IPR006626	Parallel beta-helix repeat
PhiCrAssBcn12_genome_32	637	SMART	SM00710	pbh1	32	57	5900	2023-07-03	IPR006626	Parallel beta-helix repeat
PhiCrAssBcn12_genome_32	637	SMART	SM00710	pbh1	379	403	1600	2023-07-03	IPR006626	Parallel beta-helix repeat
PhiCrAssBcn12_genome_32	637	SMART	SM00710	pbh1	300	321	680	2023-07-03	IPR006626	Parallel beta-helix repeat
PhiCrAssBcn12_genome_32	637	SMART	SM00710	pbh1	325	346	5100	2023-07-03	IPR006626	Parallel beta-helix repeat
PhiCrAssBcn12_genome_32	637	SMART	SM00710	pbh1	437	458	7400	2023-07-03	IPR006626	Parallel beta-helix repeat
PhiCrAssBcn12_genome_32	637	SMART	SM00710	pbh1	73	105	1400	2023-07-03	IPR006626	Parallel beta-helix repeat
PhiCrAssBcn12_genome_37	153	Pfam	PF18925	Family of unknown function (DUF5675)	5	138	5.3e-30	2023-07-03	IPR043732	Domain of unknown function DUF5675
PhiCrAssBcn12_genome_5	141	Pfam	PF08302	Fungal tRNA ligase phosphodiesterase domain	59	125	2.3e-05	2023-07-03	IPR015965	tRNA ligase, phosphodiesterase
PhiCrAssBcn12_genome_57	255	Pfam	PF00092	von Willebrand factor type A domain	25	197	3.9e-12	2023-07-03	IPR002035	von Willebrand factor, type A
PhiCrAssBcn12_genome_57	255	SMART	SM00327	VWA_4	23	214	5.4e-09	2023-07-03	IPR002035	von Willebrand factor, type A
PhiCrAssBcn12_genome_57	255	CDD	cd00198	vWFA	24	181	1.06578e-05	2023-07-03
PhiCrAssBcn12_genome_59	309	Pfam	PF02511	Thymidylate synthase complementing protein	115	289	6.6e-26	2023-07-03	IPR003669	Thymidylate synthase ThyX
PhiCrAssBcn12_genome_6	162	Pfam	PF13392	HNH endonuclease	53	95	4.6e-13	2023-07-03	IPR003615	HNH nuclease
PhiCrAssBcn12_genome_67	144	Pfam	PF13671	AAA domain	4	139	2e-10	2023-07-03
PhiCrAssBcn12_genome_68	149	Pfam	PF07659	Nucleotide modification associated domain 1	74	136	5.4e-14	2023-07-03	IPR011630	Nucleotide modification associated domain 1
PhiCrAssBcn12_genome_70	773	SMART	SM00482	polaultra3	437	736	5.3e-11	2023-07-03	IPR001098	DNA-directed DNA polymerase, family A, palm domain
PhiCrAssBcn12_genome_70	773	SMART	SM00474	35exoneu6	16	181	5.9e-08	2023-07-03	IPR002562	3'-5' exonuclease domain
PhiCrAssBcn12_genome_70	773	Pfam	PF01612	3'-5' exonuclease	23	180	6.1e-14	2023-07-03	IPR002562	3'-5' exonuclease domain
PhiCrAssBcn12_genome_70	773	Pfam	PF00476	DNA polymerase family A	322	771	1.5e-53	2023-07-03	IPR001098	DNA-directed DNA polymerase, family A, palm domain
PhiCrAssBcn12_genome_72	171	Pfam	PF13650	Aspartyl protease	56	110	4.5e-07	2023-07-03
PhiCrAssBcn12_genome_73	181	Pfam	PF07463	NUMOD4 motif	4	40	1.7e-08	2023-07-03	IPR010902	NUMOD4
PhiCrAssBcn12_genome_73	181	Pfam	PF13392	HNH endonuclease	49	91	3.3e-12	2023-07-03	IPR003615	HNH nuclease
PhiCrAssBcn12_genome_73	181	SMART	SM00497	intein_16	114	167	5.1e-07	2023-07-03	IPR003647	Intron encoded nuclease repeat
PhiCrAssBcn12_genome_74	155	CDD	cd07557	trimeric_dUTPase	25	112	5.71962e-13	2023-07-03	IPR033704	dUTPase, trimeric
PhiCrAssBcn12_genome_74	155	Pfam	PF00692	dUTPase	19	111	1.6e-08	2023-07-03	IPR029054	dUTPase-like
PhiCrAssBcn12_genome_75	186	SMART	SM00497	intein_16	131	183	6.6e-06	2023-07-03	IPR003647	Intron encoded nuclease repeat
PhiCrAssBcn12_genome_75	186	Pfam	PF07463	NUMOD4 motif	2	61	4.4e-11	2023-07-03	IPR010902	NUMOD4
PhiCrAssBcn12_genome_75	186	Pfam	PF13392	HNH endonuclease	70	113	7.2e-11	2023-07-03	IPR003615	HNH nuclease
PhiCrAssBcn12_genome_77	852	CDD	cd02888	RNR_II_dimer	72	669	1.19197e-141	2023-07-03	IPR013344	Ribonucleotide reductase, adenosylcobalamin-dependent
PhiCrAssBcn12_genome_77	852	TIGRFAM	TIGR02504	NrdJ_Z: ribonucleoside-diphosphate reductase, adenosylcobalamin-dependent	23	673	9.6e-149	2023-07-03	IPR013344	Ribonucleotide reductase, adenosylcobalamin-dependent
PhiCrAssBcn12_genome_77	852	Pfam	PF02867	Ribonucleotide reductase, barrel domain	104	666	6e-103	2023-07-03	IPR000788	Ribonucleotide reductase large subunit, C-terminal
PhiCrAssBcn12_genome_78	347	Pfam	PF12684	PDDEXK-like domain of unknown function (DUF3799)	29	261	5.4e-08	2023-07-03	IPR024432	Putative exodeoxyribonuclease 8, PDDEXK-like domain
PhiCrAssBcn12_genome_80	159	Pfam	PF06356	Protein of unknown function (DUF1064)	13	117	5.5e-07	2023-07-03	IPR009414	Protein of unknown function DUF1064
PhiCrAssBcn12_genome_82	221	Pfam	PF03167	Uracil DNA glycosylase superfamily	50	191	5.4e-10	2023-07-03	IPR005122	Uracil-DNA glycosylase-like
PhiCrAssBcn12_genome_84	367	Pfam	PF00899	ThiF family	146	287	1.3e-15	2023-07-03	IPR000594	THIF-type NAD/FAD binding fold
PhiCrAssBcn12_genome_88	331	CDD	cd01029	TOPRIM_primases	224	282	0.0802905	2023-07-03	IPR034154	Archaeal primase DnaG/twinkle, TOPRIM domain
PhiCrAssBcn12_genome_96	391	Pfam	PF00271	Helicase conserved C-terminal domain	257	350	2e-05	2023-07-03	IPR001650	Helicase, C-terminal
PhiCrAssBcn12_genome_96	391	CDD	cd18789	SF2_C_XPB	269	352	0.00133659	2023-07-03
PhiCrAssBcn12_genome_96	391	CDD	cd17926	DEXHc_RE	19	122	0.000256748	2023-07-03
PhiCrAssBcn12_genome_97	157	Pfam	PF01832	Mannosyl-glycoprotein endo-beta-N-acetylglucosaminidase	54	157	4.9e-19	2023-07-03	IPR002901	Mannosyl-glycoprotein endo-beta-N-acetylglucosamidase-like domain
PhiCrAssBcn12_genome_99	468	Pfam	PF01145	SPFH domain / Band 7 family	112	324	1.2e-05	2023-07-03	IPR001107	Band 7 domain
PhiCrAssBcn13_genome_10	171	Pfam	PF13650	Aspartyl protease	56	110	9.7e-07	2023-07-03
PhiCrAssBcn13_genome_101	221	Pfam	PF03167	Uracil DNA glycosylase superfamily	50	191	5.4e-10	2023-07-03	IPR005122	Uracil-DNA glycosylase-like
PhiCrAssBcn13_genome_12	774	SMART	SM00482	polaultra3	437	737	4.1e-09	2023-07-03	IPR001098	DNA-directed DNA polymerase, family A, palm domain
PhiCrAssBcn13_genome_12	774	SMART	SM00474	35exoneu6	16	181	1.6e-07	2023-07-03	IPR002562	3'-5' exonuclease domain
PhiCrAssBcn13_genome_12	774	Pfam	PF00476	DNA polymerase family A	322	772	1.5e-50	2023-07-03	IPR001098	DNA-directed DNA polymerase, family A, palm domain
PhiCrAssBcn13_genome_12	774	Pfam	PF01612	3'-5' exonuclease	23	180	3.2e-15	2023-07-03	IPR002562	3'-5' exonuclease domain
PhiCrAssBcn13_genome_14	147	Pfam	PF07659	Nucleotide modification associated domain 1	74	136	5.2e-14	2023-07-03	IPR011630	Nucleotide modification associated domain 1
PhiCrAssBcn13_genome_2	159	Pfam	PF06356	Protein of unknown function (DUF1064)	13	117	5.5e-07	2023-07-03	IPR009414	Protein of unknown function DUF1064
PhiCrAssBcn13_genome_21	307	Pfam	PF02511	Thymidylate synthase complementing protein	134	287	3.7e-25	2023-07-03	IPR003669	Thymidylate synthase ThyX
PhiCrAssBcn13_genome_23	255	CDD	cd00198	vWFA	24	181	1.60087e-05	2023-07-03
PhiCrAssBcn13_genome_23	255	Pfam	PF00092	von Willebrand factor type A domain	25	192	6.2e-12	2023-07-03	IPR002035	von Willebrand factor, type A
PhiCrAssBcn13_genome_23	255	SMART	SM00327	VWA_4	23	214	6e-09	2023-07-03	IPR002035	von Willebrand factor, type A
PhiCrAssBcn13_genome_4	347	Pfam	PF12684	PDDEXK-like domain of unknown function (DUF3799)	29	261	5.4e-08	2023-07-03	IPR024432	Putative exodeoxyribonuclease 8, PDDEXK-like domain
PhiCrAssBcn13_genome_43	153	Pfam	PF18925	Family of unknown function (DUF5675)	5	138	5.3e-30	2023-07-03	IPR043732	Domain of unknown function DUF5675
PhiCrAssBcn13_genome_48	637	SMART	SM00710	pbh1	348	369	1900	2023-07-03	IPR006626	Parallel beta-helix repeat
PhiCrAssBcn13_genome_48	637	SMART	SM00710	pbh1	406	430	310	2023-07-03	IPR006626	Parallel beta-helix repeat
PhiCrAssBcn13_genome_48	637	SMART	SM00710	pbh1	237	259	270	2023-07-03	IPR006626	Parallel beta-helix repeat
PhiCrAssBcn13_genome_48	637	SMART	SM00710	pbh1	130	156	170	2023-07-03	IPR006626	Parallel beta-helix repeat
PhiCrAssBcn13_genome_48	637	SMART	SM00710	pbh1	32	57	5900	2023-07-03	IPR006626	Parallel beta-helix repeat
PhiCrAssBcn13_genome_48	637	SMART	SM00710	pbh1	379	403	1600	2023-07-03	IPR006626	Parallel beta-helix repeat
PhiCrAssBcn13_genome_48	637	SMART	SM00710	pbh1	300	321	680	2023-07-03	IPR006626	Parallel beta-helix repeat
PhiCrAssBcn13_genome_48	637	SMART	SM00710	pbh1	325	346	5100	2023-07-03	IPR006626	Parallel beta-helix repeat
PhiCrAssBcn13_genome_48	637	SMART	SM00710	pbh1	437	458	7400	2023-07-03	IPR006626	Parallel beta-helix repeat
PhiCrAssBcn13_genome_48	637	SMART	SM00710	pbh1	73	105	1400	2023-07-03	IPR006626	Parallel beta-helix repeat
PhiCrAssBcn13_genome_49	832	Pfam	PF13229	Right handed beta helix region	381	522	5e-08	2023-07-03	IPR039448	Right handed beta helix domain
PhiCrAssBcn13_genome_49	832	SMART	SM00710	pbh1	442	471	770	2023-07-03	IPR006626	Parallel beta-helix repeat
PhiCrAssBcn13_genome_49	832	SMART	SM00710	pbh1	302	323	9700	2023-07-03	IPR006626	Parallel beta-helix repeat
PhiCrAssBcn13_genome_49	832	SMART	SM00710	pbh1	419	441	0.44	2023-07-03	IPR006626	Parallel beta-helix repeat
PhiCrAssBcn13_genome_49	832	SMART	SM00710	pbh1	476	498	130	2023-07-03	IPR006626	Parallel beta-helix repeat
PhiCrAssBcn13_genome_49	832	SMART	SM00710	pbh1	387	409	770	2023-07-03	IPR006626	Parallel beta-helix repeat
PhiCrAssBcn13_genome_49	832	SMART	SM00710	pbh1	546	576	7400	2023-07-03	IPR006626	Parallel beta-helix repeat
PhiCrAssBcn13_genome_5	842	Pfam	PF02867	Ribonucleotide reductase, barrel domain	104	656	4.2e-103	2023-07-03	IPR000788	Ribonucleotide reductase large subunit, C-terminal
PhiCrAssBcn13_genome_5	842	CDD	cd02888	RNR_II_dimer	72	659	2.30973e-143	2023-07-03	IPR013344	Ribonucleotide reductase, adenosylcobalamin-dependent
PhiCrAssBcn13_genome_5	842	TIGRFAM	TIGR02504	NrdJ_Z: ribonucleoside-diphosphate reductase, adenosylcobalamin-dependent	23	663	5.6e-148	2023-07-03	IPR013344	Ribonucleotide reductase, adenosylcobalamin-dependent
PhiCrAssBcn13_genome_50	128	Pfam	PF11133	Head fiber protein	76	125	5e-11	2023-07-03	IPR022741	Bacteriophage B103, Gp8, head fibre
PhiCrAssBcn13_genome_64	65	Pfam	PF02943	Ferredoxin thioredoxin reductase catalytic beta chain	3	62	7.2e-05	2023-07-03	IPR004209	Ferredoxin thioredoxin reductase catalytic beta subunit
PhiCrAssBcn13_genome_7	186	SMART	SM00497	intein_16	131	183	6.6e-06	2023-07-03	IPR003647	Intron encoded nuclease repeat
PhiCrAssBcn13_genome_7	186	Pfam	PF07463	NUMOD4 motif	2	61	4.4e-11	2023-07-03	IPR010902	NUMOD4
PhiCrAssBcn13_genome_7	186	Pfam	PF13392	HNH endonuclease	70	113	7.2e-11	2023-07-03	IPR003615	HNH nuclease
PhiCrAssBcn13_genome_75	162	Pfam	PF13392	HNH endonuclease	53	95	4.6e-13	2023-07-03	IPR003615	HNH nuclease
PhiCrAssBcn13_genome_79	472	Pfam	PF05731	TROVE domain	195	280	4.1e-10	2023-07-03	IPR008858	TROVE domain
PhiCrAssBcn13_genome_8	155	CDD	cd07557	trimeric_dUTPase	25	112	5.47829e-13	2023-07-03	IPR033704	dUTPase, trimeric
PhiCrAssBcn13_genome_8	155	Pfam	PF00692	dUTPase	19	111	1.1e-08	2023-07-03	IPR029054	dUTPase-like
PhiCrAssBcn13_genome_81	190	Pfam	PF13392	HNH endonuclease	63	106	4.5e-08	2023-07-03	IPR003615	HNH nuclease
PhiCrAssBcn13_genome_81	190	Pfam	PF07463	NUMOD4 motif	5	54	2.2e-14	2023-07-03	IPR010902	NUMOD4
PhiCrAssBcn13_genome_84	468	Pfam	PF01145	SPFH domain / Band 7 family	112	324	1.2e-05	2023-07-03	IPR001107	Band 7 domain
PhiCrAssBcn13_genome_86	157	Pfam	PF01832	Mannosyl-glycoprotein endo-beta-N-acetylglucosaminidase	54	157	4.9e-19	2023-07-03	IPR002901	Mannosyl-glycoprotein endo-beta-N-acetylglucosamidase-like domain
PhiCrAssBcn13_genome_87	391	Pfam	PF00271	Helicase conserved C-terminal domain	257	350	2e-05	2023-07-03	IPR001650	Helicase, C-terminal
PhiCrAssBcn13_genome_87	391	CDD	cd18789	SF2_C_XPB	269	352	0.00133659	2023-07-03
PhiCrAssBcn13_genome_87	391	CDD	cd17926	DEXHc_RE	19	122	0.000256748	2023-07-03
PhiCrAssBcn13_genome_9	181	Pfam	PF07463	NUMOD4 motif	4	40	1.7e-08	2023-07-03	IPR010902	NUMOD4
PhiCrAssBcn13_genome_9	181	Pfam	PF13392	HNH endonuclease	49	91	3.3e-12	2023-07-03	IPR003615	HNH nuclease
PhiCrAssBcn13_genome_9	181	SMART	SM00497	intein_16	114	167	5.1e-07	2023-07-03	IPR003647	Intron encoded nuclease repeat
PhiCrAssBcn13_genome_95	331	CDD	cd01029	TOPRIM_primases	224	282	0.0802905	2023-07-03	IPR034154	Archaeal primase DnaG/twinkle, TOPRIM domain
PhiCrAssBcn13_genome_99	367	Pfam	PF00899	ThiF family	146	254	7.5e-16	2023-07-03	IPR000594	THIF-type NAD/FAD binding fold
PhiCrAssBcn14_genome_101	212	CDD	cd10437	GIY-YIG_HE_I-TevI_like	11	97	5.21287e-19	2023-07-03
PhiCrAssBcn14_genome_101	212	TIGRFAM	TIGR01453	grpIintron_endo: group I intron endonuclease	11	122	9.7e-26	2023-07-03	IPR006350	Intron endonuclease, group I
PhiCrAssBcn14_genome_101	212	Pfam	PF01541	GIY-YIG catalytic domain	11	90	4.4e-12	2023-07-03	IPR000305	GIY-YIG endonuclease
PhiCrAssBcn14_genome_101	212	SMART	SM00465	uri_9	10	99	2.1e-14	2023-07-03	IPR000305	GIY-YIG endonuclease
PhiCrAssBcn14_genome_103	291	Pfam	PF03161	LAGLIDADG DNA endonuclease family	108	262	6.3e-30	2023-07-03	IPR004860	Homing endonuclease, LAGLIDADG
PhiCrAssBcn14_genome_108	331	CDD	cd01029	TOPRIM_primases	224	282	0.0802905	2023-07-03	IPR034154	Archaeal primase DnaG/twinkle, TOPRIM domain
PhiCrAssBcn14_genome_112	367	Pfam	PF00899	ThiF family	146	287	3.2e-16	2023-07-03	IPR000594	THIF-type NAD/FAD binding fold
PhiCrAssBcn14_genome_114	221	Pfam	PF03167	Uracil DNA glycosylase superfamily	50	191	1.3e-08	2023-07-03	IPR005122	Uracil-DNA glycosylase-like
PhiCrAssBcn14_genome_12	186	SMART	SM00497	intein_16	131	183	6.6e-06	2023-07-03	IPR003647	Intron encoded nuclease repeat
PhiCrAssBcn14_genome_12	186	Pfam	PF07463	NUMOD4 motif	2	61	4.4e-11	2023-07-03	IPR010902	NUMOD4
PhiCrAssBcn14_genome_12	186	Pfam	PF13392	HNH endonuclease	70	113	7.2e-11	2023-07-03	IPR003615	HNH nuclease
PhiCrAssBcn14_genome_13	155	CDD	cd07557	trimeric_dUTPase	25	112	5.71962e-13	2023-07-03	IPR033704	dUTPase, trimeric
PhiCrAssBcn14_genome_13	155	Pfam	PF00692	dUTPase	19	111	1.6e-08	2023-07-03	IPR029054	dUTPase-like
PhiCrAssBcn14_genome_14	181	Pfam	PF07463	NUMOD4 motif	4	40	1.7e-08	2023-07-03	IPR010902	NUMOD4
PhiCrAssBcn14_genome_14	181	Pfam	PF13392	HNH endonuclease	49	91	3.3e-12	2023-07-03	IPR003615	HNH nuclease
PhiCrAssBcn14_genome_14	181	SMART	SM00497	intein_16	114	167	2.1e-05	2023-07-03	IPR003647	Intron encoded nuclease repeat
PhiCrAssBcn14_genome_15	171	Pfam	PF13650	Aspartyl protease	56	110	3.5e-07	2023-07-03
PhiCrAssBcn14_genome_17	773	SMART	SM00482	polaultra3	437	736	5.3e-11	2023-07-03	IPR001098	DNA-directed DNA polymerase, family A, palm domain
PhiCrAssBcn14_genome_17	773	Pfam	PF01612	3'-5' exonuclease	23	180	2e-15	2023-07-03	IPR002562	3'-5' exonuclease domain
PhiCrAssBcn14_genome_17	773	Pfam	PF00476	DNA polymerase family A	322	771	1.8e-53	2023-07-03	IPR001098	DNA-directed DNA polymerase, family A, palm domain
PhiCrAssBcn14_genome_17	773	SMART	SM00474	35exoneu6	16	181	1.5e-06	2023-07-03	IPR002562	3'-5' exonuclease domain
PhiCrAssBcn14_genome_19	147	Pfam	PF07659	Nucleotide modification associated domain 1	74	136	5.2e-14	2023-07-03	IPR011630	Nucleotide modification associated domain 1
PhiCrAssBcn14_genome_26	213	Pfam	PF02511	Thymidylate synthase complementing protein	45	193	1.7e-26	2023-07-03	IPR003669	Thymidylate synthase ThyX
PhiCrAssBcn14_genome_28	255	SMART	SM00327	VWA_4	23	214	2.1e-08	2023-07-03	IPR002035	von Willebrand factor, type A
PhiCrAssBcn14_genome_28	255	CDD	cd00198	vWFA	24	181	1.82109e-05	2023-07-03
PhiCrAssBcn14_genome_28	255	Pfam	PF00092	von Willebrand factor type A domain	25	193	1.8e-12	2023-07-03	IPR002035	von Willebrand factor, type A
PhiCrAssBcn14_genome_3	155	Pfam	PF13392	HNH endonuclease	42	85	1.4e-08	2023-07-03	IPR003615	HNH nuclease
PhiCrAssBcn14_genome_3	155	SMART	SM00497	intein_16	103	155	0.00092	2023-07-03	IPR003647	Intron encoded nuclease repeat
PhiCrAssBcn14_genome_32	192	SMART	SM00497	intein_16	130	191	0.0037	2023-07-03	IPR003647	Intron encoded nuclease repeat
PhiCrAssBcn14_genome_32	192	Pfam	PF13392	HNH endonuclease	64	108	1.8e-10	2023-07-03	IPR003615	HNH nuclease
PhiCrAssBcn14_genome_32	192	Pfam	PF07463	NUMOD4 motif	3	54	5.1e-14	2023-07-03	IPR010902	NUMOD4
PhiCrAssBcn14_genome_36	244	Pfam	PF07453	NUMOD1 domain	191	226	3.7e-05	2023-07-03	IPR010896	Nuclease-associated modular DNA-binding 1
PhiCrAssBcn14_genome_36	244	Pfam	PF01541	GIY-YIG catalytic domain	5	96	4.9e-08	2023-07-03	IPR000305	GIY-YIG endonuclease
PhiCrAssBcn14_genome_36	244	SMART	SM00497	intein_16	190	242	4.3e-09	2023-07-03	IPR003647	Intron encoded nuclease repeat
PhiCrAssBcn14_genome_36	244	TIGRFAM	TIGR01453	grpIintron_endo: group I intron endonuclease	5	229	1.5e-22	2023-07-03	IPR006350	Intron endonuclease, group I
PhiCrAssBcn14_genome_36	244	SMART	SM00465	uri_9	5	101	1.7e-05	2023-07-03	IPR000305	GIY-YIG endonuclease
PhiCrAssBcn14_genome_36	244	SMART	SM00496	seet_6	122	138	2.6	2023-07-03	IPR003611	Nuclease associated modular domain 3
PhiCrAssBcn14_genome_36	244	SMART	SM00496	seet_6	139	155	5.8	2023-07-03	IPR003611	Nuclease associated modular domain 3
PhiCrAssBcn14_genome_4	173	Pfam	PF06356	Protein of unknown function (DUF1064)	27	131	1.3e-06	2023-07-03	IPR009414	Protein of unknown function DUF1064
PhiCrAssBcn14_genome_42	235	TIGRFAM	TIGR01453	grpIintron_endo: group I intron endonuclease	9	230	1e-24	2023-07-03	IPR006350	Intron endonuclease, group I
PhiCrAssBcn14_genome_42	235	SMART	SM00496	seet_6	96	112	12	2023-07-03	IPR003611	Nuclease associated modular domain 3
PhiCrAssBcn14_genome_42	235	SMART	SM00496	seet_6	130	146	1300	2023-07-03	IPR003611	Nuclease associated modular domain 3
PhiCrAssBcn14_genome_42	235	SMART	SM00496	seet_6	147	163	0.16	2023-07-03	IPR003611	Nuclease associated modular domain 3
PhiCrAssBcn14_genome_42	235	SMART	SM00496	seet_6	164	180	0.36	2023-07-03	IPR003611	Nuclease associated modular domain 3
PhiCrAssBcn14_genome_42	235	SMART	SM00496	seet_6	113	129	30	2023-07-03	IPR003611	Nuclease associated modular domain 3
PhiCrAssBcn14_genome_42	235	SMART	SM00497	intein_16	181	235	8.6e-10	2023-07-03	IPR003647	Intron encoded nuclease repeat
PhiCrAssBcn14_genome_42	235	Pfam	PF07453	NUMOD1 domain	182	217	8.3e-05	2023-07-03	IPR010896	Nuclease-associated modular DNA-binding 1
PhiCrAssBcn14_genome_42	235	SMART	SM00465	uri_9	2	92	0.00043	2023-07-03	IPR000305	GIY-YIG endonuclease
PhiCrAssBcn14_genome_42	235	Pfam	PF07460	NUMOD3 motif	114	133	0.01	2023-07-03	IPR003611	Nuclease associated modular domain 3
PhiCrAssBcn14_genome_42	235	Pfam	PF07460	NUMOD3 motif	101	114	0.1	2023-07-03	IPR003611	Nuclease associated modular domain 3
PhiCrAssBcn14_genome_42	235	Pfam	PF07460	NUMOD3 motif	148	176	0.0025	2023-07-03	IPR003611	Nuclease associated modular domain 3
PhiCrAssBcn14_genome_46	224	TIGRFAM	TIGR01453	grpIintron_endo: group I intron endonuclease	9	205	9.2e-23	2023-07-03	IPR006350	Intron endonuclease, group I
PhiCrAssBcn14_genome_46	224	CDD	cd10443	GIY-YIG_HE_Tlr8p_PBC-V_like	7	100	4.25445e-14	2023-07-03
PhiCrAssBcn14_genome_46	224	SMART	SM00496	seet_6	124	140	62	2023-07-03	IPR003611	Nuclease associated modular domain 3
PhiCrAssBcn14_genome_46	224	SMART	SM00496	seet_6	141	157	0.059	2023-07-03	IPR003611	Nuclease associated modular domain 3
PhiCrAssBcn14_genome_46	224	SMART	SM00496	seet_6	107	123	1.4	2023-07-03	IPR003611	Nuclease associated modular domain 3
PhiCrAssBcn14_genome_46	224	SMART	SM00497	intein_16	164	216	3.7e-12	2023-07-03	IPR003647	Intron encoded nuclease repeat
PhiCrAssBcn14_genome_46	224	Pfam	PF07460	NUMOD3 motif	142	160	0.068	2023-07-03	IPR003611	Nuclease associated modular domain 3
PhiCrAssBcn14_genome_46	224	Pfam	PF07460	NUMOD3 motif	125	154	0.062	2023-07-03	IPR003611	Nuclease associated modular domain 3
PhiCrAssBcn14_genome_46	224	Pfam	PF01541	GIY-YIG catalytic domain	7	98	5.2e-06	2023-07-03	IPR000305	GIY-YIG endonuclease
PhiCrAssBcn14_genome_46	224	SMART	SM00465	uri_9	5	103	2.8e-10	2023-07-03	IPR000305	GIY-YIG endonuclease
PhiCrAssBcn14_genome_46	224	Pfam	PF07453	NUMOD1 domain	169	198	0.00015	2023-07-03	IPR010896	Nuclease-associated modular DNA-binding 1
PhiCrAssBcn14_genome_53	153	Pfam	PF18925	Family of unknown function (DUF5675)	5	138	7.4e-30	2023-07-03	IPR043732	Domain of unknown function DUF5675
PhiCrAssBcn14_genome_56	224	SMART	SM00465	uri_9	15	104	9.9e-06	2023-07-03	IPR000305	GIY-YIG endonuclease
PhiCrAssBcn14_genome_56	224	TIGRFAM	TIGR01453	grpIintron_endo: group I intron endonuclease	19	217	3.6e-20	2023-07-03	IPR006350	Intron endonuclease, group I
PhiCrAssBcn14_genome_56	224	SMART	SM00497	intein_16	165	217	1.2e-07	2023-07-03	IPR003647	Intron encoded nuclease repeat
PhiCrAssBcn14_genome_6	347	Pfam	PF12684	PDDEXK-like domain of unknown function (DUF3799)	29	261	5.4e-08	2023-07-03	IPR024432	Putative exodeoxyribonuclease 8, PDDEXK-like domain
PhiCrAssBcn14_genome_60	832	Pfam	PF13229	Right handed beta helix region	381	523	6.4e-08	2023-07-03	IPR039448	Right handed beta helix domain
PhiCrAssBcn14_genome_60	832	SMART	SM00710	pbh1	442	471	770	2023-07-03	IPR006626	Parallel beta-helix repeat
PhiCrAssBcn14_genome_60	832	SMART	SM00710	pbh1	302	323	9700	2023-07-03	IPR006626	Parallel beta-helix repeat
PhiCrAssBcn14_genome_60	832	SMART	SM00710	pbh1	419	441	0.44	2023-07-03	IPR006626	Parallel beta-helix repeat
PhiCrAssBcn14_genome_60	832	SMART	SM00710	pbh1	476	498	130	2023-07-03	IPR006626	Parallel beta-helix repeat
PhiCrAssBcn14_genome_60	832	SMART	SM00710	pbh1	546	576	7400	2023-07-03	IPR006626	Parallel beta-helix repeat
PhiCrAssBcn14_genome_60	832	SMART	SM00710	pbh1	387	409	940	2023-07-03	IPR006626	Parallel beta-helix repeat
PhiCrAssBcn14_genome_61	97	Pfam	PF11133	Head fiber protein	21	92	7e-15	2023-07-03	IPR022741	Bacteriophage B103, Gp8, head fibre
PhiCrAssBcn14_genome_69	152	CDD	cd00085	HNHc	76	147	5.20916	2023-07-03	IPR003615	HNH nuclease
PhiCrAssBcn14_genome_69	152	SMART	SM00507	HNH_5	76	144	1.5e-05	2023-07-03	IPR003615	HNH nuclease
PhiCrAssBcn14_genome_7	335	Pfam	PF02867	Ribonucleotide reductase, barrel domain	103	330	2.8e-45	2023-07-03	IPR000788	Ribonucleotide reductase large subunit, C-terminal
PhiCrAssBcn14_genome_76	65	Pfam	PF02943	Ferredoxin thioredoxin reductase catalytic beta chain	3	62	7.2e-05	2023-07-03	IPR004209	Ferredoxin thioredoxin reductase catalytic beta subunit
PhiCrAssBcn14_genome_8	312	Pfam	PF03161	LAGLIDADG DNA endonuclease family	138	252	1e-06	2023-07-03	IPR004860	Homing endonuclease, LAGLIDADG
PhiCrAssBcn14_genome_9	526	Pfam	PF02867	Ribonucleotide reductase, barrel domain	6	340	4.8e-47	2023-07-03	IPR000788	Ribonucleotide reductase large subunit, C-terminal
PhiCrAssBcn14_genome_95	157	Pfam	PF01832	Mannosyl-glycoprotein endo-beta-N-acetylglucosaminidase	54	157	4.9e-19	2023-07-03	IPR002901	Mannosyl-glycoprotein endo-beta-N-acetylglucosamidase-like domain
PhiCrAssBcn14_genome_96	98	Pfam	PF07453	NUMOD1 domain	33	67	2.2e-06	2023-07-03	IPR010896	Nuclease-associated modular DNA-binding 1
PhiCrAssBcn14_genome_96	98	SMART	SM00497	intein_16	32	85	1.2e-06	2023-07-03	IPR003647	Intron encoded nuclease repeat
PhiCrAssBcn14_genome_97	398	CDD	cd17926	DEXHc_RE	26	129	0.000472496	2023-07-03
PhiCrAssBcn14_genome_97	398	SMART	SM00487	ultradead3	6	159	0.0013	2023-07-03	IPR014001	Helicase superfamily 1/2, ATP-binding domain
PhiCrAssBcn14_genome_97	398	CDD	cd18789	SF2_C_XPB	276	359	0.00176356	2023-07-03
PhiCrAssBcn14_genome_97	398	Pfam	PF00271	Helicase conserved C-terminal domain	264	357	2e-05	2023-07-03	IPR001650	Helicase, C-terminal
PhiCrAssBcn15_genome_101	213	Pfam	PF02511	Thymidylate synthase complementing protein	45	193	1.7e-26	2023-07-03	IPR003669	Thymidylate synthase ThyX
PhiCrAssBcn15_genome_103	255	SMART	SM00327	VWA_4	23	214	2.1e-08	2023-07-03	IPR002035	von Willebrand factor, type A
PhiCrAssBcn15_genome_103	255	CDD	cd00198	vWFA	24	181	1.82109e-05	2023-07-03
PhiCrAssBcn15_genome_103	255	Pfam	PF00092	von Willebrand factor type A domain	25	193	1.8e-12	2023-07-03	IPR002035	von Willebrand factor, type A
PhiCrAssBcn15_genome_107	192	SMART	SM00497	intein_16	130	191	0.0037	2023-07-03	IPR003647	Intron encoded nuclease repeat
PhiCrAssBcn15_genome_107	192	Pfam	PF13392	HNH endonuclease	64	108	1.8e-10	2023-07-03	IPR003615	HNH nuclease
PhiCrAssBcn15_genome_107	192	Pfam	PF07463	NUMOD4 motif	3	54	5.1e-14	2023-07-03	IPR010902	NUMOD4
PhiCrAssBcn15_genome_111	244	Pfam	PF07453	NUMOD1 domain	191	226	3.7e-05	2023-07-03	IPR010896	Nuclease-associated modular DNA-binding 1
PhiCrAssBcn15_genome_111	244	Pfam	PF01541	GIY-YIG catalytic domain	5	96	4.9e-08	2023-07-03	IPR000305	GIY-YIG endonuclease
PhiCrAssBcn15_genome_111	244	SMART	SM00497	intein_16	190	242	4.3e-09	2023-07-03	IPR003647	Intron encoded nuclease repeat
PhiCrAssBcn15_genome_111	244	TIGRFAM	TIGR01453	grpIintron_endo: group I intron endonuclease	5	229	1.5e-22	2023-07-03	IPR006350	Intron endonuclease, group I
PhiCrAssBcn15_genome_111	244	SMART	SM00465	uri_9	5	101	1.7e-05	2023-07-03	IPR000305	GIY-YIG endonuclease
PhiCrAssBcn15_genome_111	244	SMART	SM00496	seet_6	122	138	2.6	2023-07-03	IPR003611	Nuclease associated modular domain 3
PhiCrAssBcn15_genome_111	244	SMART	SM00496	seet_6	139	155	5.8	2023-07-03	IPR003611	Nuclease associated modular domain 3
PhiCrAssBcn15_genome_15	153	Pfam	PF18925	Family of unknown function (DUF5675)	5	138	7.4e-30	2023-07-03	IPR043732	Domain of unknown function DUF5675
PhiCrAssBcn15_genome_18	224	SMART	SM00465	uri_9	15	104	9.9e-06	2023-07-03	IPR000305	GIY-YIG endonuclease
PhiCrAssBcn15_genome_18	224	TIGRFAM	TIGR01453	grpIintron_endo: group I intron endonuclease	19	217	3.6e-20	2023-07-03	IPR006350	Intron endonuclease, group I
PhiCrAssBcn15_genome_18	224	SMART	SM00497	intein_16	165	217	1.2e-07	2023-07-03	IPR003647	Intron encoded nuclease repeat
PhiCrAssBcn15_genome_22	832	Pfam	PF13229	Right handed beta helix region	381	523	6.4e-08	2023-07-03	IPR039448	Right handed beta helix domain
PhiCrAssBcn15_genome_22	832	SMART	SM00710	pbh1	442	471	770	2023-07-03	IPR006626	Parallel beta-helix repeat
PhiCrAssBcn15_genome_22	832	SMART	SM00710	pbh1	302	323	9700	2023-07-03	IPR006626	Parallel beta-helix repeat
PhiCrAssBcn15_genome_22	832	SMART	SM00710	pbh1	419	441	0.44	2023-07-03	IPR006626	Parallel beta-helix repeat
PhiCrAssBcn15_genome_22	832	SMART	SM00710	pbh1	476	498	130	2023-07-03	IPR006626	Parallel beta-helix repeat
PhiCrAssBcn15_genome_22	832	SMART	SM00710	pbh1	546	576	7400	2023-07-03	IPR006626	Parallel beta-helix repeat
PhiCrAssBcn15_genome_22	832	SMART	SM00710	pbh1	387	409	940	2023-07-03	IPR006626	Parallel beta-helix repeat
PhiCrAssBcn15_genome_23	97	Pfam	PF11133	Head fiber protein	21	92	7e-15	2023-07-03	IPR022741	Bacteriophage B103, Gp8, head fibre
PhiCrAssBcn15_genome_31	152	CDD	cd00085	HNHc	76	147	5.20916	2023-07-03	IPR003615	HNH nuclease
PhiCrAssBcn15_genome_31	152	SMART	SM00507	HNH_5	76	144	1.5e-05	2023-07-03	IPR003615	HNH nuclease
PhiCrAssBcn15_genome_38	65	Pfam	PF02943	Ferredoxin thioredoxin reductase catalytic beta chain	3	62	7.2e-05	2023-07-03	IPR004209	Ferredoxin thioredoxin reductase catalytic beta subunit
PhiCrAssBcn15_genome_4	235	TIGRFAM	TIGR01453	grpIintron_endo: group I intron endonuclease	9	230	1e-24	2023-07-03	IPR006350	Intron endonuclease, group I
PhiCrAssBcn15_genome_4	235	SMART	SM00496	seet_6	96	112	12	2023-07-03	IPR003611	Nuclease associated modular domain 3
PhiCrAssBcn15_genome_4	235	SMART	SM00496	seet_6	130	146	1300	2023-07-03	IPR003611	Nuclease associated modular domain 3
PhiCrAssBcn15_genome_4	235	SMART	SM00496	seet_6	147	163	0.16	2023-07-03	IPR003611	Nuclease associated modular domain 3
PhiCrAssBcn15_genome_4	235	SMART	SM00496	seet_6	164	180	0.36	2023-07-03	IPR003611	Nuclease associated modular domain 3
PhiCrAssBcn15_genome_4	235	SMART	SM00496	seet_6	113	129	30	2023-07-03	IPR003611	Nuclease associated modular domain 3
PhiCrAssBcn15_genome_4	235	SMART	SM00497	intein_16	181	235	8.6e-10	2023-07-03	IPR003647	Intron encoded nuclease repeat
PhiCrAssBcn15_genome_4	235	Pfam	PF07453	NUMOD1 domain	182	217	8.3e-05	2023-07-03	IPR010896	Nuclease-associated modular DNA-binding 1
PhiCrAssBcn15_genome_4	235	SMART	SM00465	uri_9	2	92	0.00043	2023-07-03	IPR000305	GIY-YIG endonuclease
PhiCrAssBcn15_genome_4	235	Pfam	PF07460	NUMOD3 motif	114	133	0.01	2023-07-03	IPR003611	Nuclease associated modular domain 3
PhiCrAssBcn15_genome_4	235	Pfam	PF07460	NUMOD3 motif	101	114	0.1	2023-07-03	IPR003611	Nuclease associated modular domain 3
PhiCrAssBcn15_genome_4	235	Pfam	PF07460	NUMOD3 motif	148	176	0.0025	2023-07-03	IPR003611	Nuclease associated modular domain 3
PhiCrAssBcn15_genome_57	157	Pfam	PF01832	Mannosyl-glycoprotein endo-beta-N-acetylglucosaminidase	54	157	4.9e-19	2023-07-03	IPR002901	Mannosyl-glycoprotein endo-beta-N-acetylglucosamidase-like domain
PhiCrAssBcn15_genome_58	98	Pfam	PF07453	NUMOD1 domain	33	67	2.2e-06	2023-07-03	IPR010896	Nuclease-associated modular DNA-binding 1
PhiCrAssBcn15_genome_58	98	SMART	SM00497	intein_16	32	85	1.2e-06	2023-07-03	IPR003647	Intron encoded nuclease repeat
PhiCrAssBcn15_genome_59	398	CDD	cd17926	DEXHc_RE	26	129	0.000472496	2023-07-03
PhiCrAssBcn15_genome_59	398	SMART	SM00487	ultradead3	6	159	0.0013	2023-07-03	IPR014001	Helicase superfamily 1/2, ATP-binding domain
PhiCrAssBcn15_genome_59	398	CDD	cd18789	SF2_C_XPB	276	359	0.00176356	2023-07-03
PhiCrAssBcn15_genome_59	398	Pfam	PF00271	Helicase conserved C-terminal domain	264	357	2e-05	2023-07-03	IPR001650	Helicase, C-terminal
PhiCrAssBcn15_genome_63	212	CDD	cd10437	GIY-YIG_HE_I-TevI_like	11	97	5.21287e-19	2023-07-03
PhiCrAssBcn15_genome_63	212	TIGRFAM	TIGR01453	grpIintron_endo: group I intron endonuclease	11	122	9.7e-26	2023-07-03	IPR006350	Intron endonuclease, group I
PhiCrAssBcn15_genome_63	212	Pfam	PF01541	GIY-YIG catalytic domain	11	90	4.4e-12	2023-07-03	IPR000305	GIY-YIG endonuclease
PhiCrAssBcn15_genome_63	212	SMART	SM00465	uri_9	10	99	2.1e-14	2023-07-03	IPR000305	GIY-YIG endonuclease
PhiCrAssBcn15_genome_65	291	Pfam	PF03161	LAGLIDADG DNA endonuclease family	108	262	6.3e-30	2023-07-03	IPR004860	Homing endonuclease, LAGLIDADG
PhiCrAssBcn15_genome_70	331	CDD	cd01029	TOPRIM_primases	224	282	0.0802905	2023-07-03	IPR034154	Archaeal primase DnaG/twinkle, TOPRIM domain
PhiCrAssBcn15_genome_74	367	Pfam	PF00899	ThiF family	146	287	3.2e-16	2023-07-03	IPR000594	THIF-type NAD/FAD binding fold
PhiCrAssBcn15_genome_76	221	Pfam	PF03167	Uracil DNA glycosylase superfamily	50	191	1.3e-08	2023-07-03	IPR005122	Uracil-DNA glycosylase-like
PhiCrAssBcn15_genome_78	155	Pfam	PF13392	HNH endonuclease	42	85	1.4e-08	2023-07-03	IPR003615	HNH nuclease
PhiCrAssBcn15_genome_78	155	SMART	SM00497	intein_16	103	155	0.00092	2023-07-03	IPR003647	Intron encoded nuclease repeat
PhiCrAssBcn15_genome_79	173	Pfam	PF06356	Protein of unknown function (DUF1064)	27	131	1.3e-06	2023-07-03	IPR009414	Protein of unknown function DUF1064
PhiCrAssBcn15_genome_8	224	TIGRFAM	TIGR01453	grpIintron_endo: group I intron endonuclease	9	205	9.2e-23	2023-07-03	IPR006350	Intron endonuclease, group I
PhiCrAssBcn15_genome_8	224	CDD	cd10443	GIY-YIG_HE_Tlr8p_PBC-V_like	7	100	4.25445e-14	2023-07-03
PhiCrAssBcn15_genome_8	224	SMART	SM00496	seet_6	124	140	62	2023-07-03	IPR003611	Nuclease associated modular domain 3
PhiCrAssBcn15_genome_8	224	SMART	SM00496	seet_6	141	157	0.059	2023-07-03	IPR003611	Nuclease associated modular domain 3
PhiCrAssBcn15_genome_8	224	SMART	SM00496	seet_6	107	123	1.4	2023-07-03	IPR003611	Nuclease associated modular domain 3
PhiCrAssBcn15_genome_8	224	SMART	SM00497	intein_16	164	216	3.7e-12	2023-07-03	IPR003647	Intron encoded nuclease repeat
PhiCrAssBcn15_genome_8	224	Pfam	PF07460	NUMOD3 motif	142	160	0.068	2023-07-03	IPR003611	Nuclease associated modular domain 3
PhiCrAssBcn15_genome_8	224	Pfam	PF07460	NUMOD3 motif	125	154	0.062	2023-07-03	IPR003611	Nuclease associated modular domain 3
PhiCrAssBcn15_genome_8	224	Pfam	PF01541	GIY-YIG catalytic domain	7	98	5.2e-06	2023-07-03	IPR000305	GIY-YIG endonuclease
PhiCrAssBcn15_genome_8	224	SMART	SM00465	uri_9	5	103	2.8e-10	2023-07-03	IPR000305	GIY-YIG endonuclease
PhiCrAssBcn15_genome_8	224	Pfam	PF07453	NUMOD1 domain	169	198	0.00015	2023-07-03	IPR010896	Nuclease-associated modular DNA-binding 1
PhiCrAssBcn15_genome_81	347	Pfam	PF12684	PDDEXK-like domain of unknown function (DUF3799)	29	261	5.4e-08	2023-07-03	IPR024432	Putative exodeoxyribonuclease 8, PDDEXK-like domain
PhiCrAssBcn15_genome_82	335	Pfam	PF02867	Ribonucleotide reductase, barrel domain	103	330	2.8e-45	2023-07-03	IPR000788	Ribonucleotide reductase large subunit, C-terminal
PhiCrAssBcn15_genome_83	312	Pfam	PF03161	LAGLIDADG DNA endonuclease family	138	252	1e-06	2023-07-03	IPR004860	Homing endonuclease, LAGLIDADG
PhiCrAssBcn15_genome_84	526	Pfam	PF02867	Ribonucleotide reductase, barrel domain	6	340	4.8e-47	2023-07-03	IPR000788	Ribonucleotide reductase large subunit, C-terminal
PhiCrAssBcn15_genome_87	186	SMART	SM00497	intein_16	131	183	6.6e-06	2023-07-03	IPR003647	Intron encoded nuclease repeat
PhiCrAssBcn15_genome_87	186	Pfam	PF07463	NUMOD4 motif	2	61	4.4e-11	2023-07-03	IPR010902	NUMOD4
PhiCrAssBcn15_genome_87	186	Pfam	PF13392	HNH endonuclease	70	113	7.2e-11	2023-07-03	IPR003615	HNH nuclease
PhiCrAssBcn15_genome_88	155	CDD	cd07557	trimeric_dUTPase	25	112	5.71962e-13	2023-07-03	IPR033704	dUTPase, trimeric
PhiCrAssBcn15_genome_88	155	Pfam	PF00692	dUTPase	19	111	1.6e-08	2023-07-03	IPR029054	dUTPase-like
PhiCrAssBcn15_genome_89	181	Pfam	PF07463	NUMOD4 motif	4	40	1.7e-08	2023-07-03	IPR010902	NUMOD4
PhiCrAssBcn15_genome_89	181	Pfam	PF13392	HNH endonuclease	49	91	3.3e-12	2023-07-03	IPR003615	HNH nuclease
PhiCrAssBcn15_genome_89	181	SMART	SM00497	intein_16	114	167	2.1e-05	2023-07-03	IPR003647	Intron encoded nuclease repeat
PhiCrAssBcn15_genome_90	171	Pfam	PF13650	Aspartyl protease	56	110	3.5e-07	2023-07-03
PhiCrAssBcn15_genome_92	773	SMART	SM00482	polaultra3	437	736	5.3e-11	2023-07-03	IPR001098	DNA-directed DNA polymerase, family A, palm domain
PhiCrAssBcn15_genome_92	773	Pfam	PF01612	3'-5' exonuclease	23	180	2e-15	2023-07-03	IPR002562	3'-5' exonuclease domain
PhiCrAssBcn15_genome_92	773	Pfam	PF00476	DNA polymerase family A	322	771	1.8e-53	2023-07-03	IPR001098	DNA-directed DNA polymerase, family A, palm domain
PhiCrAssBcn15_genome_92	773	SMART	SM00474	35exoneu6	16	181	1.5e-06	2023-07-03	IPR002562	3'-5' exonuclease domain
PhiCrAssBcn15_genome_94	147	Pfam	PF07659	Nucleotide modification associated domain 1	74	136	5.2e-14	2023-07-03	IPR011630	Nucleotide modification associated domain 1
PhiCrAssBcn16_genome_100	88	Pfam	PF07453	NUMOD1 domain	23	57	1.8e-06	2023-07-03	IPR010896	Nuclease-associated modular DNA-binding 1
PhiCrAssBcn16_genome_100	88	SMART	SM00497	intein_16	22	75	1.2e-06	2023-07-03	IPR003647	Intron encoded nuclease repeat
PhiCrAssBcn16_genome_101	157	Pfam	PF01832	Mannosyl-glycoprotein endo-beta-N-acetylglucosaminidase	54	157	4.9e-19	2023-07-03	IPR002901	Mannosyl-glycoprotein endo-beta-N-acetylglucosamidase-like domain
PhiCrAssBcn16_genome_14	152	CDD	cd00085	HNHc	76	147	5.20916	2023-07-03	IPR003615	HNH nuclease
PhiCrAssBcn16_genome_14	152	SMART	SM00507	HNH_5	76	144	1.5e-05	2023-07-03	IPR003615	HNH nuclease
PhiCrAssBcn16_genome_22	97	Pfam	PF11133	Head fiber protein	21	92	7e-15	2023-07-03	IPR022741	Bacteriophage B103, Gp8, head fibre
PhiCrAssBcn16_genome_23	832	Pfam	PF13229	Right handed beta helix region	381	523	6.4e-08	2023-07-03	IPR039448	Right handed beta helix domain
PhiCrAssBcn16_genome_23	832	SMART	SM00710	pbh1	442	471	770	2023-07-03	IPR006626	Parallel beta-helix repeat
PhiCrAssBcn16_genome_23	832	SMART	SM00710	pbh1	302	323	9700	2023-07-03	IPR006626	Parallel beta-helix repeat
PhiCrAssBcn16_genome_23	832	SMART	SM00710	pbh1	419	441	0.44	2023-07-03	IPR006626	Parallel beta-helix repeat
PhiCrAssBcn16_genome_23	832	SMART	SM00710	pbh1	476	498	130	2023-07-03	IPR006626	Parallel beta-helix repeat
PhiCrAssBcn16_genome_23	832	SMART	SM00710	pbh1	546	576	7400	2023-07-03	IPR006626	Parallel beta-helix repeat
PhiCrAssBcn16_genome_23	832	SMART	SM00710	pbh1	387	409	940	2023-07-03	IPR006626	Parallel beta-helix repeat
PhiCrAssBcn16_genome_27	224	SMART	SM00465	uri_9	15	104	9.9e-06	2023-07-03	IPR000305	GIY-YIG endonuclease
PhiCrAssBcn16_genome_27	224	TIGRFAM	TIGR01453	grpIintron_endo: group I intron endonuclease	19	217	3.6e-20	2023-07-03	IPR006350	Intron endonuclease, group I
PhiCrAssBcn16_genome_27	224	SMART	SM00497	intein_16	165	217	1.2e-07	2023-07-03	IPR003647	Intron encoded nuclease repeat
PhiCrAssBcn16_genome_30	153	Pfam	PF18925	Family of unknown function (DUF5675)	5	138	7.4e-30	2023-07-03	IPR043732	Domain of unknown function DUF5675
PhiCrAssBcn16_genome_37	224	TIGRFAM	TIGR01453	grpIintron_endo: group I intron endonuclease	9	205	9.2e-23	2023-07-03	IPR006350	Intron endonuclease, group I
PhiCrAssBcn16_genome_37	224	CDD	cd10443	GIY-YIG_HE_Tlr8p_PBC-V_like	7	100	4.25445e-14	2023-07-03
PhiCrAssBcn16_genome_37	224	SMART	SM00496	seet_6	124	140	62	2023-07-03	IPR003611	Nuclease associated modular domain 3
PhiCrAssBcn16_genome_37	224	SMART	SM00496	seet_6	141	157	0.059	2023-07-03	IPR003611	Nuclease associated modular domain 3
PhiCrAssBcn16_genome_37	224	SMART	SM00496	seet_6	107	123	1.4	2023-07-03	IPR003611	Nuclease associated modular domain 3
PhiCrAssBcn16_genome_37	224	SMART	SM00497	intein_16	164	216	3.7e-12	2023-07-03	IPR003647	Intron encoded nuclease repeat
PhiCrAssBcn16_genome_37	224	Pfam	PF07460	NUMOD3 motif	142	160	0.068	2023-07-03	IPR003611	Nuclease associated modular domain 3
PhiCrAssBcn16_genome_37	224	Pfam	PF07460	NUMOD3 motif	125	154	0.062	2023-07-03	IPR003611	Nuclease associated modular domain 3
PhiCrAssBcn16_genome_37	224	Pfam	PF01541	GIY-YIG catalytic domain	7	98	5.2e-06	2023-07-03	IPR000305	GIY-YIG endonuclease
PhiCrAssBcn16_genome_37	224	SMART	SM00465	uri_9	5	103	2.8e-10	2023-07-03	IPR000305	GIY-YIG endonuclease
PhiCrAssBcn16_genome_37	224	Pfam	PF07453	NUMOD1 domain	169	198	0.00015	2023-07-03	IPR010896	Nuclease-associated modular DNA-binding 1
PhiCrAssBcn16_genome_41	235	TIGRFAM	TIGR01453	grpIintron_endo: group I intron endonuclease	9	230	1e-24	2023-07-03	IPR006350	Intron endonuclease, group I
PhiCrAssBcn16_genome_41	235	SMART	SM00496	seet_6	96	112	12	2023-07-03	IPR003611	Nuclease associated modular domain 3
PhiCrAssBcn16_genome_41	235	SMART	SM00496	seet_6	130	146	1300	2023-07-03	IPR003611	Nuclease associated modular domain 3
PhiCrAssBcn16_genome_41	235	SMART	SM00496	seet_6	147	163	0.16	2023-07-03	IPR003611	Nuclease associated modular domain 3
PhiCrAssBcn16_genome_41	235	SMART	SM00496	seet_6	164	180	0.36	2023-07-03	IPR003611	Nuclease associated modular domain 3
PhiCrAssBcn16_genome_41	235	SMART	SM00496	seet_6	113	129	30	2023-07-03	IPR003611	Nuclease associated modular domain 3
PhiCrAssBcn16_genome_41	235	SMART	SM00497	intein_16	181	235	8.6e-10	2023-07-03	IPR003647	Intron encoded nuclease repeat
PhiCrAssBcn16_genome_41	235	Pfam	PF07453	NUMOD1 domain	182	217	8.3e-05	2023-07-03	IPR010896	Nuclease-associated modular DNA-binding 1
PhiCrAssBcn16_genome_41	235	SMART	SM00465	uri_9	2	92	0.00043	2023-07-03	IPR000305	GIY-YIG endonuclease
PhiCrAssBcn16_genome_41	235	Pfam	PF07460	NUMOD3 motif	114	133	0.01	2023-07-03	IPR003611	Nuclease associated modular domain 3
PhiCrAssBcn16_genome_41	235	Pfam	PF07460	NUMOD3 motif	101	114	0.1	2023-07-03	IPR003611	Nuclease associated modular domain 3
PhiCrAssBcn16_genome_41	235	Pfam	PF07460	NUMOD3 motif	148	176	0.0025	2023-07-03	IPR003611	Nuclease associated modular domain 3
PhiCrAssBcn16_genome_47	244	Pfam	PF07453	NUMOD1 domain	191	226	3.7e-05	2023-07-03	IPR010896	Nuclease-associated modular DNA-binding 1
PhiCrAssBcn16_genome_47	244	Pfam	PF01541	GIY-YIG catalytic domain	5	96	4.9e-08	2023-07-03	IPR000305	GIY-YIG endonuclease
PhiCrAssBcn16_genome_47	244	SMART	SM00497	intein_16	190	242	4.3e-09	2023-07-03	IPR003647	Intron encoded nuclease repeat
PhiCrAssBcn16_genome_47	244	TIGRFAM	TIGR01453	grpIintron_endo: group I intron endonuclease	5	229	1.5e-22	2023-07-03	IPR006350	Intron endonuclease, group I
PhiCrAssBcn16_genome_47	244	SMART	SM00465	uri_9	5	101	1.7e-05	2023-07-03	IPR000305	GIY-YIG endonuclease
PhiCrAssBcn16_genome_47	244	SMART	SM00496	seet_6	122	138	2.6	2023-07-03	IPR003611	Nuclease associated modular domain 3
PhiCrAssBcn16_genome_47	244	SMART	SM00496	seet_6	139	155	5.8	2023-07-03	IPR003611	Nuclease associated modular domain 3
PhiCrAssBcn16_genome_51	192	SMART	SM00497	intein_16	130	191	0.0037	2023-07-03	IPR003647	Intron encoded nuclease repeat
PhiCrAssBcn16_genome_51	192	Pfam	PF13392	HNH endonuclease	64	108	1.8e-10	2023-07-03	IPR003615	HNH nuclease
PhiCrAssBcn16_genome_51	192	Pfam	PF07463	NUMOD4 motif	3	54	5.1e-14	2023-07-03	IPR010902	NUMOD4
PhiCrAssBcn16_genome_55	255	SMART	SM00327	VWA_4	23	214	2.1e-08	2023-07-03	IPR002035	von Willebrand factor, type A
PhiCrAssBcn16_genome_55	255	CDD	cd00198	vWFA	24	181	1.82109e-05	2023-07-03
PhiCrAssBcn16_genome_55	255	Pfam	PF00092	von Willebrand factor type A domain	25	193	1.8e-12	2023-07-03	IPR002035	von Willebrand factor, type A
PhiCrAssBcn16_genome_57	213	Pfam	PF02511	Thymidylate synthase complementing protein	45	193	1.7e-26	2023-07-03	IPR003669	Thymidylate synthase ThyX
PhiCrAssBcn16_genome_64	147	Pfam	PF07659	Nucleotide modification associated domain 1	74	136	5.2e-14	2023-07-03	IPR011630	Nucleotide modification associated domain 1
PhiCrAssBcn16_genome_66	773	SMART	SM00482	polaultra3	437	736	5.3e-11	2023-07-03	IPR001098	DNA-directed DNA polymerase, family A, palm domain
PhiCrAssBcn16_genome_66	773	Pfam	PF01612	3'-5' exonuclease	23	180	2e-15	2023-07-03	IPR002562	3'-5' exonuclease domain
PhiCrAssBcn16_genome_66	773	Pfam	PF00476	DNA polymerase family A	322	771	1.8e-53	2023-07-03	IPR001098	DNA-directed DNA polymerase, family A, palm domain
PhiCrAssBcn16_genome_66	773	SMART	SM00474	35exoneu6	16	181	1.5e-06	2023-07-03	IPR002562	3'-5' exonuclease domain
PhiCrAssBcn16_genome_68	171	Pfam	PF13650	Aspartyl protease	56	110	3.5e-07	2023-07-03
PhiCrAssBcn16_genome_69	181	Pfam	PF07463	NUMOD4 motif	4	40	1.7e-08	2023-07-03	IPR010902	NUMOD4
PhiCrAssBcn16_genome_69	181	Pfam	PF13392	HNH endonuclease	49	91	3.3e-12	2023-07-03	IPR003615	HNH nuclease
PhiCrAssBcn16_genome_69	181	SMART	SM00497	intein_16	114	167	2.1e-05	2023-07-03	IPR003647	Intron encoded nuclease repeat
PhiCrAssBcn16_genome_7	65	Pfam	PF02943	Ferredoxin thioredoxin reductase catalytic beta chain	3	62	7.2e-05	2023-07-03	IPR004209	Ferredoxin thioredoxin reductase catalytic beta subunit
PhiCrAssBcn16_genome_70	155	CDD	cd07557	trimeric_dUTPase	25	112	5.71962e-13	2023-07-03	IPR033704	dUTPase, trimeric
PhiCrAssBcn16_genome_70	155	Pfam	PF00692	dUTPase	19	111	1.6e-08	2023-07-03	IPR029054	dUTPase-like
PhiCrAssBcn16_genome_71	186	SMART	SM00497	intein_16	131	183	6.6e-06	2023-07-03	IPR003647	Intron encoded nuclease repeat
PhiCrAssBcn16_genome_71	186	Pfam	PF07463	NUMOD4 motif	2	61	4.4e-11	2023-07-03	IPR010902	NUMOD4
PhiCrAssBcn16_genome_71	186	Pfam	PF13392	HNH endonuclease	70	113	7.2e-11	2023-07-03	IPR003615	HNH nuclease
PhiCrAssBcn16_genome_74	526	Pfam	PF02867	Ribonucleotide reductase, barrel domain	6	340	4.8e-47	2023-07-03	IPR000788	Ribonucleotide reductase large subunit, C-terminal
PhiCrAssBcn16_genome_75	312	Pfam	PF03161	LAGLIDADG DNA endonuclease family	138	252	1e-06	2023-07-03	IPR004860	Homing endonuclease, LAGLIDADG
PhiCrAssBcn16_genome_76	335	Pfam	PF02867	Ribonucleotide reductase, barrel domain	103	330	2.8e-45	2023-07-03	IPR000788	Ribonucleotide reductase large subunit, C-terminal
PhiCrAssBcn16_genome_77	347	Pfam	PF12684	PDDEXK-like domain of unknown function (DUF3799)	29	261	5.4e-08	2023-07-03	IPR024432	Putative exodeoxyribonuclease 8, PDDEXK-like domain
PhiCrAssBcn16_genome_79	173	Pfam	PF06356	Protein of unknown function (DUF1064)	27	131	1.3e-06	2023-07-03	IPR009414	Protein of unknown function DUF1064
PhiCrAssBcn16_genome_80	155	Pfam	PF13392	HNH endonuclease	42	85	1.4e-08	2023-07-03	IPR003615	HNH nuclease
PhiCrAssBcn16_genome_80	155	SMART	SM00497	intein_16	103	155	0.00092	2023-07-03	IPR003647	Intron encoded nuclease repeat
PhiCrAssBcn16_genome_82	221	Pfam	PF03167	Uracil DNA glycosylase superfamily	50	191	1.3e-08	2023-07-03	IPR005122	Uracil-DNA glycosylase-like
PhiCrAssBcn16_genome_84	367	Pfam	PF00899	ThiF family	146	287	3.2e-16	2023-07-03	IPR000594	THIF-type NAD/FAD binding fold
PhiCrAssBcn16_genome_88	331	CDD	cd01029	TOPRIM_primases	224	282	0.0802905	2023-07-03	IPR034154	Archaeal primase DnaG/twinkle, TOPRIM domain
PhiCrAssBcn16_genome_93	291	Pfam	PF03161	LAGLIDADG DNA endonuclease family	108	262	6.3e-30	2023-07-03	IPR004860	Homing endonuclease, LAGLIDADG
PhiCrAssBcn16_genome_95	212	CDD	cd10437	GIY-YIG_HE_I-TevI_like	11	97	5.21287e-19	2023-07-03
PhiCrAssBcn16_genome_95	212	TIGRFAM	TIGR01453	grpIintron_endo: group I intron endonuclease	11	122	9.7e-26	2023-07-03	IPR006350	Intron endonuclease, group I
PhiCrAssBcn16_genome_95	212	Pfam	PF01541	GIY-YIG catalytic domain	11	90	4.4e-12	2023-07-03	IPR000305	GIY-YIG endonuclease
PhiCrAssBcn16_genome_95	212	SMART	SM00465	uri_9	10	99	2.1e-14	2023-07-03	IPR000305	GIY-YIG endonuclease
PhiCrAssBcn16_genome_99	398	CDD	cd17926	DEXHc_RE	26	129	0.000472496	2023-07-03
PhiCrAssBcn16_genome_99	398	SMART	SM00487	ultradead3	6	159	0.0013	2023-07-03	IPR014001	Helicase superfamily 1/2, ATP-binding domain
PhiCrAssBcn16_genome_99	398	CDD	cd18789	SF2_C_XPB	276	359	0.00176356	2023-07-03
PhiCrAssBcn16_genome_99	398	Pfam	PF00271	Helicase conserved C-terminal domain	264	357	2e-05	2023-07-03	IPR001650	Helicase, C-terminal
PhiCrAssBcn17_genome_10	181	Pfam	PF07463	NUMOD4 motif	4	40	1.7e-08	2023-07-03	IPR010902	NUMOD4
PhiCrAssBcn17_genome_10	181	Pfam	PF13392	HNH endonuclease	49	91	3.3e-12	2023-07-03	IPR003615	HNH nuclease
PhiCrAssBcn17_genome_10	181	SMART	SM00497	intein_16	114	167	5.1e-07	2023-07-03	IPR003647	Intron encoded nuclease repeat
PhiCrAssBcn17_genome_102	383	Pfam	PF00899	ThiF family	162	303	1.2e-15	2023-07-03	IPR000594	THIF-type NAD/FAD binding fold
PhiCrAssBcn17_genome_104	221	Pfam	PF03167	Uracil DNA glycosylase superfamily	50	191	4.6e-10	2023-07-03	IPR005122	Uracil-DNA glycosylase-like
PhiCrAssBcn17_genome_11	171	Pfam	PF13650	Aspartyl protease	56	110	4.1e-07	2023-07-03
PhiCrAssBcn17_genome_13	706	SMART	SM00482	polaultra3	410	663	9.5e-11	2023-07-03	IPR001098	DNA-directed DNA polymerase, family A, palm domain
PhiCrAssBcn17_genome_13	706	Pfam	PF00476	DNA polymerase family A	294	691	2.3e-46	2023-07-03	IPR001098	DNA-directed DNA polymerase, family A, palm domain
PhiCrAssBcn17_genome_13	706	Pfam	PF01612	3'-5' exonuclease	22	203	2.8e-10	2023-07-03	IPR002562	3'-5' exonuclease domain
PhiCrAssBcn17_genome_16	148	Pfam	PF13671	AAA domain	5	147	9.8e-13	2023-07-03
PhiCrAssBcn17_genome_3	302	Pfam	PF02511	Thymidylate synthase complementing protein	134	282	3.8e-26	2023-07-03	IPR003669	Thymidylate synthase ThyX
PhiCrAssBcn17_genome_3	159	Pfam	PF06356	Protein of unknown function (DUF1064)	14	117	1e-06	2023-07-03	IPR009414	Protein of unknown function DUF1064
PhiCrAssBcn17_genome_39	224	CDD	cd10443	GIY-YIG_HE_Tlr8p_PBC-V_like	7	100	7.30241e-14	2023-07-03
PhiCrAssBcn17_genome_39	224	SMART	SM00496	seet_6	141	157	0.057	2023-07-03	IPR003611	Nuclease associated modular domain 3
PhiCrAssBcn17_genome_39	224	SMART	SM00496	seet_6	124	140	32	2023-07-03	IPR003611	Nuclease associated modular domain 3
PhiCrAssBcn17_genome_39	224	SMART	SM00496	seet_6	107	123	1.4	2023-07-03	IPR003611	Nuclease associated modular domain 3
PhiCrAssBcn17_genome_39	224	Pfam	PF07453	NUMOD1 domain	169	198	0.00015	2023-07-03	IPR010896	Nuclease-associated modular DNA-binding 1
PhiCrAssBcn17_genome_39	224	TIGRFAM	TIGR01453	grpIintron_endo: group I intron endonuclease	7	205	7.3e-23	2023-07-03	IPR006350	Intron endonuclease, group I
PhiCrAssBcn17_genome_39	224	SMART	SM00497	intein_16	164	216	3.7e-12	2023-07-03	IPR003647	Intron encoded nuclease repeat
PhiCrAssBcn17_genome_39	224	Pfam	PF01541	GIY-YIG catalytic domain	7	98	3.3e-06	2023-07-03	IPR000305	GIY-YIG endonuclease
PhiCrAssBcn17_genome_39	224	Pfam	PF07460	NUMOD3 motif	142	160	0.17	2023-07-03	IPR003611	Nuclease associated modular domain 3
PhiCrAssBcn17_genome_39	224	Pfam	PF07460	NUMOD3 motif	125	154	0.032	2023-07-03	IPR003611	Nuclease associated modular domain 3
PhiCrAssBcn17_genome_39	224	SMART	SM00465	uri_9	5	103	3.6e-10	2023-07-03	IPR000305	GIY-YIG endonuclease
PhiCrAssBcn17_genome_46	153	Pfam	PF18925	Family of unknown function (DUF5675)	5	138	3.9e-30	2023-07-03	IPR043732	Domain of unknown function DUF5675
PhiCrAssBcn17_genome_5	255	CDD	cd00198	vWFA	24	181	1.60087e-05	2023-07-03
PhiCrAssBcn17_genome_5	255	Pfam	PF00092	von Willebrand factor type A domain	25	192	6.2e-12	2023-07-03	IPR002035	von Willebrand factor, type A
PhiCrAssBcn17_genome_5	255	SMART	SM00327	VWA_4	23	214	6e-09	2023-07-03	IPR002035	von Willebrand factor, type A
PhiCrAssBcn17_genome_5	347	Pfam	PF12684	PDDEXK-like domain of unknown function (DUF3799)	29	261	9.3e-08	2023-07-03	IPR024432	Putative exodeoxyribonuclease 8, PDDEXK-like domain
PhiCrAssBcn17_genome_50	1030	CDD	cd00229	SGNH_hydrolase	854	1020	9.1828e-05	2023-07-03
PhiCrAssBcn17_genome_50	1030	Pfam	PF13472	GDSL-like Lipase/Acylhydrolase family	856	1015	2.2e-12	2023-07-03	IPR013830	SGNH hydrolase-type esterase domain
PhiCrAssBcn17_genome_51	637	SMART	SM00710	pbh1	348	369	1900	2023-07-03	IPR006626	Parallel beta-helix repeat
PhiCrAssBcn17_genome_51	637	SMART	SM00710	pbh1	406	430	310	2023-07-03	IPR006626	Parallel beta-helix repeat
PhiCrAssBcn17_genome_51	637	SMART	SM00710	pbh1	237	259	270	2023-07-03	IPR006626	Parallel beta-helix repeat
PhiCrAssBcn17_genome_51	637	SMART	SM00710	pbh1	130	156	170	2023-07-03	IPR006626	Parallel beta-helix repeat
PhiCrAssBcn17_genome_51	637	SMART	SM00710	pbh1	32	57	5900	2023-07-03	IPR006626	Parallel beta-helix repeat
PhiCrAssBcn17_genome_51	637	SMART	SM00710	pbh1	379	403	1600	2023-07-03	IPR006626	Parallel beta-helix repeat
PhiCrAssBcn17_genome_51	637	SMART	SM00710	pbh1	300	321	680	2023-07-03	IPR006626	Parallel beta-helix repeat
PhiCrAssBcn17_genome_51	637	SMART	SM00710	pbh1	325	346	5100	2023-07-03	IPR006626	Parallel beta-helix repeat
PhiCrAssBcn17_genome_51	637	SMART	SM00710	pbh1	437	458	7400	2023-07-03	IPR006626	Parallel beta-helix repeat
PhiCrAssBcn17_genome_51	637	SMART	SM00710	pbh1	73	105	1400	2023-07-03	IPR006626	Parallel beta-helix repeat
PhiCrAssBcn17_genome_52	832	SMART	SM00710	pbh1	442	471	770	2023-07-03	IPR006626	Parallel beta-helix repeat
PhiCrAssBcn17_genome_52	832	SMART	SM00710	pbh1	302	323	9700	2023-07-03	IPR006626	Parallel beta-helix repeat
PhiCrAssBcn17_genome_52	832	SMART	SM00710	pbh1	419	441	0.44	2023-07-03	IPR006626	Parallel beta-helix repeat
PhiCrAssBcn17_genome_52	832	SMART	SM00710	pbh1	476	498	130	2023-07-03	IPR006626	Parallel beta-helix repeat
PhiCrAssBcn17_genome_52	832	SMART	SM00710	pbh1	387	409	770	2023-07-03	IPR006626	Parallel beta-helix repeat
PhiCrAssBcn17_genome_52	832	SMART	SM00710	pbh1	546	576	7400	2023-07-03	IPR006626	Parallel beta-helix repeat
PhiCrAssBcn17_genome_52	832	Pfam	PF13229	Right handed beta helix region	381	523	1e-07	2023-07-03	IPR039448	Right handed beta helix domain
PhiCrAssBcn17_genome_53	97	Pfam	PF11133	Head fiber protein	21	92	7e-15	2023-07-03	IPR022741	Bacteriophage B103, Gp8, head fibre
PhiCrAssBcn17_genome_6	852	CDD	cd02888	RNR_II_dimer	72	669	9.92949e-142	2023-07-03	IPR013344	Ribonucleotide reductase, adenosylcobalamin-dependent
PhiCrAssBcn17_genome_6	852	TIGRFAM	TIGR02504	NrdJ_Z: ribonucleoside-diphosphate reductase, adenosylcobalamin-dependent	23	673	9.6e-149	2023-07-03	IPR013344	Ribonucleotide reductase, adenosylcobalamin-dependent
PhiCrAssBcn17_genome_6	852	Pfam	PF02867	Ribonucleotide reductase, barrel domain	104	666	6e-103	2023-07-03	IPR000788	Ribonucleotide reductase large subunit, C-terminal
PhiCrAssBcn17_genome_67	65	Pfam	PF02943	Ferredoxin thioredoxin reductase catalytic beta chain	3	62	7.2e-05	2023-07-03	IPR004209	Ferredoxin thioredoxin reductase catalytic beta subunit
PhiCrAssBcn17_genome_77	162	Pfam	PF13392	HNH endonuclease	53	95	4.6e-13	2023-07-03	IPR003615	HNH nuclease
PhiCrAssBcn17_genome_8	186	SMART	SM00497	intein_16	131	183	6.6e-06	2023-07-03	IPR003647	Intron encoded nuclease repeat
PhiCrAssBcn17_genome_8	186	Pfam	PF07463	NUMOD4 motif	2	61	4.4e-11	2023-07-03	IPR010902	NUMOD4
PhiCrAssBcn17_genome_8	186	Pfam	PF13392	HNH endonuclease	70	113	7.2e-11	2023-07-03	IPR003615	HNH nuclease
PhiCrAssBcn17_genome_81	472	Pfam	PF05731	TROVE domain	195	280	4.1e-10	2023-07-03	IPR008858	TROVE domain
PhiCrAssBcn17_genome_83	190	Pfam	PF13392	HNH endonuclease	63	106	4.5e-08	2023-07-03	IPR003615	HNH nuclease
PhiCrAssBcn17_genome_83	190	Pfam	PF07463	NUMOD4 motif	5	54	2.2e-14	2023-07-03	IPR010902	NUMOD4
PhiCrAssBcn17_genome_87	369	Pfam	PF01145	SPFH domain / Band 7 family	48	265	1.7e-05	2023-07-03	IPR001107	Band 7 domain
PhiCrAssBcn17_genome_89	157	Pfam	PF01832	Mannosyl-glycoprotein endo-beta-N-acetylglucosaminidase	54	157	4.9e-19	2023-07-03	IPR002901	Mannosyl-glycoprotein endo-beta-N-acetylglucosamidase-like domain
PhiCrAssBcn17_genome_9	155	CDD	cd07557	trimeric_dUTPase	25	112	5.71962e-13	2023-07-03	IPR033704	dUTPase, trimeric
PhiCrAssBcn17_genome_9	155	Pfam	PF00692	dUTPase	19	111	1.6e-08	2023-07-03	IPR029054	dUTPase-like
PhiCrAssBcn17_genome_90	391	CDD	cd18789	SF2_C_XPB	269	352	0.0012276	2023-07-03
PhiCrAssBcn17_genome_90	391	CDD	cd17926	DEXHc_RE	19	122	0.000233184	2023-07-03
PhiCrAssBcn17_genome_90	391	Pfam	PF00271	Helicase conserved C-terminal domain	257	350	2e-05	2023-07-03	IPR001650	Helicase, C-terminal
PhiCrAssBcn17_genome_98	331	CDD	cd01029	TOPRIM_primases	224	282	0.0802905	2023-07-03	IPR034154	Archaeal primase DnaG/twinkle, TOPRIM domain
PhiCrAssBcn18_genome_	155	CDD	cd07557	trimeric_dUTPase	25	112	5.71962e-13	2023-07-03	IPR033704	dUTPase, trimeric
PhiCrAssBcn18_genome_	155	Pfam	PF00692	dUTPase	19	111	1.6e-08	2023-07-03	IPR029054	dUTPase-like
PhiCrAssBcn18_genome_1	192	SMART	SM00497	intein_16	130	191	0.0037	2023-07-03	IPR003647	Intron encoded nuclease repeat
PhiCrAssBcn18_genome_1	192	Pfam	PF13392	HNH endonuclease	64	108	1.8e-10	2023-07-03	IPR003615	HNH nuclease
PhiCrAssBcn18_genome_1	192	Pfam	PF07463	NUMOD4 motif	3	54	5.1e-14	2023-07-03	IPR010902	NUMOD4
PhiCrAssBcn18_genome_1	100	Pfam	PF13392	HNH endonuclease	2	27	8.5e-07	2023-07-03	IPR003615	HNH nuclease
PhiCrAssBcn18_genome_1	100	SMART	SM00497	intein_16	45	97	6.6e-06	2023-07-03	IPR003647	Intron encoded nuclease repeat
PhiCrAssBcn18_genome_101	176	SMART	SM00497	intein_16	124	176	0.00092	2023-07-03	IPR003647	Intron encoded nuclease repeat
PhiCrAssBcn18_genome_101	176	Pfam	PF13392	HNH endonuclease	63	106	1.8e-08	2023-07-03	IPR003615	HNH nuclease
PhiCrAssBcn18_genome_102	173	Pfam	PF06356	Protein of unknown function (DUF1064)	27	131	1.3e-06	2023-07-03	IPR009414	Protein of unknown function DUF1064
PhiCrAssBcn18_genome_104	346	Pfam	PF12684	PDDEXK-like domain of unknown function (DUF3799)	28	260	5.4e-08	2023-07-03	IPR024432	Putative exodeoxyribonuclease 8, PDDEXK-like domain
PhiCrAssBcn18_genome_105	335	Pfam	PF02867	Ribonucleotide reductase, barrel domain	103	330	2.8e-45	2023-07-03	IPR000788	Ribonucleotide reductase large subunit, C-terminal
PhiCrAssBcn18_genome_106	312	Pfam	PF03161	LAGLIDADG DNA endonuclease family	138	252	1e-06	2023-07-03	IPR004860	Homing endonuclease, LAGLIDADG
PhiCrAssBcn18_genome_107	526	Pfam	PF02867	Ribonucleotide reductase, barrel domain	6	340	4.8e-47	2023-07-03	IPR000788	Ribonucleotide reductase large subunit, C-terminal
PhiCrAssBcn18_genome_110	80	Pfam	PF07463	NUMOD4 motif	2	61	6.6e-12	2023-07-03	IPR010902	NUMOD4
PhiCrAssBcn18_genome_15	213	Pfam	PF02511	Thymidylate synthase complementing protein	45	193	1.7e-26	2023-07-03	IPR003669	Thymidylate synthase ThyX
PhiCrAssBcn18_genome_17	255	SMART	SM00327	VWA_4	23	214	2.1e-08	2023-07-03	IPR002035	von Willebrand factor, type A
PhiCrAssBcn18_genome_17	255	CDD	cd00198	vWFA	24	181	1.82109e-05	2023-07-03
PhiCrAssBcn18_genome_17	255	Pfam	PF00092	von Willebrand factor type A domain	25	193	1.8e-12	2023-07-03	IPR002035	von Willebrand factor, type A
PhiCrAssBcn18_genome_3	181	Pfam	PF07463	NUMOD4 motif	4	40	1.7e-08	2023-07-03	IPR010902	NUMOD4
PhiCrAssBcn18_genome_3	181	Pfam	PF13392	HNH endonuclease	49	91	3.3e-12	2023-07-03	IPR003615	HNH nuclease
PhiCrAssBcn18_genome_3	181	SMART	SM00497	intein_16	114	167	2.1e-05	2023-07-03	IPR003647	Intron encoded nuclease repeat
PhiCrAssBcn18_genome_30	235	TIGRFAM	TIGR01453	grpIintron_endo: group I intron endonuclease	9	230	1e-24	2023-07-03	IPR006350	Intron endonuclease, group I
PhiCrAssBcn18_genome_30	235	SMART	SM00496	seet_6	96	112	12	2023-07-03	IPR003611	Nuclease associated modular domain 3
PhiCrAssBcn18_genome_30	235	SMART	SM00496	seet_6	130	146	1300	2023-07-03	IPR003611	Nuclease associated modular domain 3
PhiCrAssBcn18_genome_30	235	SMART	SM00496	seet_6	147	163	0.16	2023-07-03	IPR003611	Nuclease associated modular domain 3
PhiCrAssBcn18_genome_30	235	SMART	SM00496	seet_6	164	180	0.36	2023-07-03	IPR003611	Nuclease associated modular domain 3
PhiCrAssBcn18_genome_30	235	SMART	SM00496	seet_6	113	129	30	2023-07-03	IPR003611	Nuclease associated modular domain 3
PhiCrAssBcn18_genome_30	235	SMART	SM00497	intein_16	181	235	8.6e-10	2023-07-03	IPR003647	Intron encoded nuclease repeat
PhiCrAssBcn18_genome_30	235	Pfam	PF07453	NUMOD1 domain	182	217	8.3e-05	2023-07-03	IPR010896	Nuclease-associated modular DNA-binding 1
PhiCrAssBcn18_genome_30	235	SMART	SM00465	uri_9	2	92	0.00043	2023-07-03	IPR000305	GIY-YIG endonuclease
PhiCrAssBcn18_genome_30	235	Pfam	PF07460	NUMOD3 motif	114	133	0.01	2023-07-03	IPR003611	Nuclease associated modular domain 3
PhiCrAssBcn18_genome_30	235	Pfam	PF07460	NUMOD3 motif	101	114	0.1	2023-07-03	IPR003611	Nuclease associated modular domain 3
PhiCrAssBcn18_genome_30	235	Pfam	PF07460	NUMOD3 motif	148	176	0.0025	2023-07-03	IPR003611	Nuclease associated modular domain 3
PhiCrAssBcn18_genome_34	224	TIGRFAM	TIGR01453	grpIintron_endo: group I intron endonuclease	9	205	9.2e-23	2023-07-03	IPR006350	Intron endonuclease, group I
PhiCrAssBcn18_genome_34	224	CDD	cd10443	GIY-YIG_HE_Tlr8p_PBC-V_like	7	100	4.25445e-14	2023-07-03
PhiCrAssBcn18_genome_34	224	SMART	SM00496	seet_6	124	140	62	2023-07-03	IPR003611	Nuclease associated modular domain 3
PhiCrAssBcn18_genome_34	224	SMART	SM00496	seet_6	141	157	0.059	2023-07-03	IPR003611	Nuclease associated modular domain 3
PhiCrAssBcn18_genome_34	224	SMART	SM00496	seet_6	107	123	1.4	2023-07-03	IPR003611	Nuclease associated modular domain 3
PhiCrAssBcn18_genome_34	224	SMART	SM00497	intein_16	164	216	3.7e-12	2023-07-03	IPR003647	Intron encoded nuclease repeat
PhiCrAssBcn18_genome_34	224	Pfam	PF07460	NUMOD3 motif	142	160	0.068	2023-07-03	IPR003611	Nuclease associated modular domain 3
PhiCrAssBcn18_genome_34	224	Pfam	PF07460	NUMOD3 motif	125	154	0.062	2023-07-03	IPR003611	Nuclease associated modular domain 3
PhiCrAssBcn18_genome_34	224	Pfam	PF01541	GIY-YIG catalytic domain	7	98	5.2e-06	2023-07-03	IPR000305	GIY-YIG endonuclease
PhiCrAssBcn18_genome_34	224	SMART	SM00465	uri_9	5	103	2.8e-10	2023-07-03	IPR000305	GIY-YIG endonuclease
PhiCrAssBcn18_genome_34	224	Pfam	PF07453	NUMOD1 domain	169	198	0.00015	2023-07-03	IPR010896	Nuclease-associated modular DNA-binding 1
PhiCrAssBcn18_genome_4	171	Pfam	PF13650	Aspartyl protease	56	110	3.5e-07	2023-07-03
PhiCrAssBcn18_genome_4	244	Pfam	PF07453	NUMOD1 domain	191	226	3.7e-05	2023-07-03	IPR010896	Nuclease-associated modular DNA-binding 1
PhiCrAssBcn18_genome_4	244	Pfam	PF01541	GIY-YIG catalytic domain	5	96	4.9e-08	2023-07-03	IPR000305	GIY-YIG endonuclease
PhiCrAssBcn18_genome_4	244	SMART	SM00497	intein_16	190	242	4.3e-09	2023-07-03	IPR003647	Intron encoded nuclease repeat
PhiCrAssBcn18_genome_4	244	TIGRFAM	TIGR01453	grpIintron_endo: group I intron endonuclease	5	229	1.5e-22	2023-07-03	IPR006350	Intron endonuclease, group I
PhiCrAssBcn18_genome_4	244	SMART	SM00465	uri_9	5	101	1.7e-05	2023-07-03	IPR000305	GIY-YIG endonuclease
PhiCrAssBcn18_genome_4	244	SMART	SM00496	seet_6	122	138	2.6	2023-07-03	IPR003611	Nuclease associated modular domain 3
PhiCrAssBcn18_genome_4	244	SMART	SM00496	seet_6	139	155	5.8	2023-07-03	IPR003611	Nuclease associated modular domain 3
PhiCrAssBcn18_genome_41	153	Pfam	PF18925	Family of unknown function (DUF5675)	4	138	4.1e-30	2023-07-03	IPR043732	Domain of unknown function DUF5675
PhiCrAssBcn18_genome_44	224	SMART	SM00465	uri_9	15	104	9.9e-06	2023-07-03	IPR000305	GIY-YIG endonuclease
PhiCrAssBcn18_genome_44	224	TIGRFAM	TIGR01453	grpIintron_endo: group I intron endonuclease	19	217	3.6e-20	2023-07-03	IPR006350	Intron endonuclease, group I
PhiCrAssBcn18_genome_44	224	SMART	SM00497	intein_16	165	217	1.2e-07	2023-07-03	IPR003647	Intron encoded nuclease repeat
PhiCrAssBcn18_genome_48	832	Pfam	PF13229	Right handed beta helix region	381	523	6.4e-08	2023-07-03	IPR039448	Right handed beta helix domain
PhiCrAssBcn18_genome_48	832	SMART	SM00710	pbh1	442	471	770	2023-07-03	IPR006626	Parallel beta-helix repeat
PhiCrAssBcn18_genome_48	832	SMART	SM00710	pbh1	302	323	9700	2023-07-03	IPR006626	Parallel beta-helix repeat
PhiCrAssBcn18_genome_48	832	SMART	SM00710	pbh1	419	441	0.44	2023-07-03	IPR006626	Parallel beta-helix repeat
PhiCrAssBcn18_genome_48	832	SMART	SM00710	pbh1	476	498	130	2023-07-03	IPR006626	Parallel beta-helix repeat
PhiCrAssBcn18_genome_48	832	SMART	SM00710	pbh1	546	576	7400	2023-07-03	IPR006626	Parallel beta-helix repeat
PhiCrAssBcn18_genome_48	832	SMART	SM00710	pbh1	387	409	940	2023-07-03	IPR006626	Parallel beta-helix repeat
PhiCrAssBcn18_genome_49	97	Pfam	PF11133	Head fiber protein	21	92	7e-15	2023-07-03	IPR022741	Bacteriophage B103, Gp8, head fibre
PhiCrAssBcn18_genome_57	152	CDD	cd00085	HNHc	76	147	5.20916	2023-07-03	IPR003615	HNH nuclease
PhiCrAssBcn18_genome_57	152	SMART	SM00507	HNH_5	76	144	1.5e-05	2023-07-03	IPR003615	HNH nuclease
PhiCrAssBcn18_genome_6	773	SMART	SM00482	polaultra3	437	736	5.3e-11	2023-07-03	IPR001098	DNA-directed DNA polymerase, family A, palm domain
PhiCrAssBcn18_genome_6	773	Pfam	PF01612	3'-5' exonuclease	23	180	2e-15	2023-07-03	IPR002562	3'-5' exonuclease domain
PhiCrAssBcn18_genome_6	773	Pfam	PF00476	DNA polymerase family A	322	771	1.8e-53	2023-07-03	IPR001098	DNA-directed DNA polymerase, family A, palm domain
PhiCrAssBcn18_genome_6	773	SMART	SM00474	35exoneu6	16	181	1.5e-06	2023-07-03	IPR002562	3'-5' exonuclease domain
PhiCrAssBcn18_genome_64	65	Pfam	PF02943	Ferredoxin thioredoxin reductase catalytic beta chain	3	62	7.2e-05	2023-07-03	IPR004209	Ferredoxin thioredoxin reductase catalytic beta subunit
PhiCrAssBcn18_genome_8	147	Pfam	PF07659	Nucleotide modification associated domain 1	74	136	5.2e-14	2023-07-03	IPR011630	Nucleotide modification associated domain 1
PhiCrAssBcn18_genome_81	157	Pfam	PF01832	Mannosyl-glycoprotein endo-beta-N-acetylglucosaminidase	54	157	4.9e-19	2023-07-03	IPR002901	Mannosyl-glycoprotein endo-beta-N-acetylglucosamidase-like domain
PhiCrAssBcn18_genome_82	98	Pfam	PF07453	NUMOD1 domain	33	67	2.2e-06	2023-07-03	IPR010896	Nuclease-associated modular DNA-binding 1
PhiCrAssBcn18_genome_82	98	SMART	SM00497	intein_16	32	85	1.2e-06	2023-07-03	IPR003647	Intron encoded nuclease repeat
PhiCrAssBcn18_genome_83	398	CDD	cd17926	DEXHc_RE	26	129	0.000472496	2023-07-03
PhiCrAssBcn18_genome_83	398	SMART	SM00487	ultradead3	6	159	0.0013	2023-07-03	IPR014001	Helicase superfamily 1/2, ATP-binding domain
PhiCrAssBcn18_genome_83	398	CDD	cd18789	SF2_C_XPB	276	359	0.00176356	2023-07-03
PhiCrAssBcn18_genome_83	398	Pfam	PF00271	Helicase conserved C-terminal domain	264	357	2e-05	2023-07-03	IPR001650	Helicase, C-terminal
PhiCrAssBcn18_genome_86	212	CDD	cd10437	GIY-YIG_HE_I-TevI_like	11	97	5.21287e-19	2023-07-03
PhiCrAssBcn18_genome_86	212	TIGRFAM	TIGR01453	grpIintron_endo: group I intron endonuclease	11	122	9.7e-26	2023-07-03	IPR006350	Intron endonuclease, group I
PhiCrAssBcn18_genome_86	212	Pfam	PF01541	GIY-YIG catalytic domain	11	90	4.4e-12	2023-07-03	IPR000305	GIY-YIG endonuclease
PhiCrAssBcn18_genome_86	212	SMART	SM00465	uri_9	10	99	2.1e-14	2023-07-03	IPR000305	GIY-YIG endonuclease
PhiCrAssBcn18_genome_88	291	Pfam	PF03161	LAGLIDADG DNA endonuclease family	108	262	6.3e-30	2023-07-03	IPR004860	Homing endonuclease, LAGLIDADG
PhiCrAssBcn18_genome_93	331	CDD	cd01029	TOPRIM_primases	224	282	0.0802905	2023-07-03	IPR034154	Archaeal primase DnaG/twinkle, TOPRIM domain
PhiCrAssBcn18_genome_97	367	Pfam	PF00899	ThiF family	146	287	3.2e-16	2023-07-03	IPR000594	THIF-type NAD/FAD binding fold
PhiCrAssBcn18_genome_99	221	Pfam	PF03167	Uracil DNA glycosylase superfamily	50	191	1.1e-08	2023-07-03	IPR005122	Uracil-DNA glycosylase-like
PhiCrAssBcn19_genome_100	153	Pfam	PF18925	Family of unknown function (DUF5675)	5	138	5.3e-30	2023-07-03	IPR043732	Domain of unknown function DUF5675
PhiCrAssBcn19_genome_17	255	SMART	SM00327	VWA_4	23	214	5.9e-09	2023-07-03	IPR002035	von Willebrand factor, type A
PhiCrAssBcn19_genome_17	255	Pfam	PF00092	von Willebrand factor type A domain	25	197	3.6e-12	2023-07-03	IPR002035	von Willebrand factor, type A
PhiCrAssBcn19_genome_17	255	CDD	cd00198	vWFA	24	181	1.73303e-05	2023-07-03
PhiCrAssBcn19_genome_19	304	Pfam	PF02511	Thymidylate synthase complementing protein	133	284	1.9e-26	2023-07-03	IPR003669	Thymidylate synthase ThyX
PhiCrAssBcn19_genome_31	171	Pfam	PF13650	Aspartyl protease	56	110	4.5e-07	2023-07-03
PhiCrAssBcn19_genome_32	181	Pfam	PF07463	NUMOD4 motif	4	40	1.7e-08	2023-07-03	IPR010902	NUMOD4
PhiCrAssBcn19_genome_32	181	Pfam	PF13392	HNH endonuclease	49	91	3.3e-12	2023-07-03	IPR003615	HNH nuclease
PhiCrAssBcn19_genome_32	181	SMART	SM00497	intein_16	114	167	5.1e-07	2023-07-03	IPR003647	Intron encoded nuclease repeat
PhiCrAssBcn19_genome_33	155	CDD	cd07557	trimeric_dUTPase	25	112	5.71962e-13	2023-07-03	IPR033704	dUTPase, trimeric
PhiCrAssBcn19_genome_33	155	Pfam	PF00692	dUTPase	19	111	1.6e-08	2023-07-03	IPR029054	dUTPase-like
PhiCrAssBcn19_genome_34	186	SMART	SM00497	intein_16	131	183	6.6e-06	2023-07-03	IPR003647	Intron encoded nuclease repeat
PhiCrAssBcn19_genome_34	186	Pfam	PF07463	NUMOD4 motif	2	61	4.4e-11	2023-07-03	IPR010902	NUMOD4
PhiCrAssBcn19_genome_34	186	Pfam	PF13392	HNH endonuclease	70	113	7.2e-11	2023-07-03	IPR003615	HNH nuclease
PhiCrAssBcn19_genome_36	861	Pfam	PF02867	Ribonucleotide reductase, barrel domain	104	675	6.5e-102	2023-07-03	IPR000788	Ribonucleotide reductase large subunit, C-terminal
PhiCrAssBcn19_genome_36	861	TIGRFAM	TIGR02504	NrdJ_Z: ribonucleoside-diphosphate reductase, adenosylcobalamin-dependent	23	682	7.3e-148	2023-07-03	IPR013344	Ribonucleotide reductase, adenosylcobalamin-dependent
PhiCrAssBcn19_genome_36	861	CDD	cd02888	RNR_II_dimer	72	678	1.28794e-139	2023-07-03	IPR013344	Ribonucleotide reductase, adenosylcobalamin-dependent
PhiCrAssBcn19_genome_37	347	Pfam	PF12684	PDDEXK-like domain of unknown function (DUF3799)	29	261	5.4e-08	2023-07-03	IPR024432	Putative exodeoxyribonuclease 8, PDDEXK-like domain
PhiCrAssBcn19_genome_39	159	Pfam	PF06356	Protein of unknown function (DUF1064)	14	117	1e-06	2023-07-03	IPR009414	Protein of unknown function DUF1064
PhiCrAssBcn19_genome_41	221	Pfam	PF03167	Uracil DNA glycosylase superfamily	50	191	4.8e-10	2023-07-03	IPR005122	Uracil-DNA glycosylase-like
PhiCrAssBcn19_genome_43	367	Pfam	PF00899	ThiF family	146	287	1.3e-15	2023-07-03	IPR000594	THIF-type NAD/FAD binding fold
PhiCrAssBcn19_genome_47	331	CDD	cd01029	TOPRIM_primases	224	282	0.0802905	2023-07-03	IPR034154	Archaeal primase DnaG/twinkle, TOPRIM domain
PhiCrAssBcn19_genome_55	391	CDD	cd18789	SF2_C_XPB	269	352	0.0012276	2023-07-03
PhiCrAssBcn19_genome_55	391	CDD	cd17926	DEXHc_RE	19	122	0.000233184	2023-07-03
PhiCrAssBcn19_genome_55	391	Pfam	PF00271	Helicase conserved C-terminal domain	257	350	2e-05	2023-07-03	IPR001650	Helicase, C-terminal
PhiCrAssBcn19_genome_56	157	Pfam	PF01832	Mannosyl-glycoprotein endo-beta-N-acetylglucosaminidase	54	157	4.9e-19	2023-07-03	IPR002901	Mannosyl-glycoprotein endo-beta-N-acetylglucosamidase-like domain
PhiCrAssBcn19_genome_6	144	Pfam	PF13671	AAA domain	4	139	1.1e-10	2023-07-03
PhiCrAssBcn19_genome_63	472	Pfam	PF05731	TROVE domain	195	280	4.1e-10	2023-07-03	IPR008858	TROVE domain
PhiCrAssBcn19_genome_66	135	Pfam	PF08302	Fungal tRNA ligase phosphodiesterase domain	92	119	0.00013	2023-07-03	IPR015965	tRNA ligase, phosphodiesterase
PhiCrAssBcn19_genome_7	146	Pfam	PF07659	Nucleotide modification associated domain 1	71	133	5.1e-14	2023-07-03	IPR011630	Nucleotide modification associated domain 1
PhiCrAssBcn19_genome_79	65	Pfam	PF02943	Ferredoxin thioredoxin reductase catalytic beta chain	3	62	7.2e-05	2023-07-03	IPR004209	Ferredoxin thioredoxin reductase catalytic beta subunit
PhiCrAssBcn19_genome_9	774	SMART	SM00482	polaultra3	437	737	4.1e-09	2023-07-03	IPR001098	DNA-directed DNA polymerase, family A, palm domain
PhiCrAssBcn19_genome_9	774	Pfam	PF01612	3'-5' exonuclease	23	180	2.4e-15	2023-07-03	IPR002562	3'-5' exonuclease domain
PhiCrAssBcn19_genome_9	774	SMART	SM00474	35exoneu6	16	181	6.5e-07	2023-07-03	IPR002562	3'-5' exonuclease domain
PhiCrAssBcn19_genome_9	774	Pfam	PF00476	DNA polymerase family A	322	772	2.3e-50	2023-07-03	IPR001098	DNA-directed DNA polymerase, family A, palm domain
PhiCrAssBcn19_genome_93	128	Pfam	PF11133	Head fiber protein	76	125	5e-11	2023-07-03	IPR022741	Bacteriophage B103, Gp8, head fibre
PhiCrAssBcn19_genome_94	832	SMART	SM00710	pbh1	442	471	770	2023-07-03	IPR006626	Parallel beta-helix repeat
PhiCrAssBcn19_genome_94	832	SMART	SM00710	pbh1	419	441	0.44	2023-07-03	IPR006626	Parallel beta-helix repeat
PhiCrAssBcn19_genome_94	832	SMART	SM00710	pbh1	302	323	9700	2023-07-03	IPR006626	Parallel beta-helix repeat
PhiCrAssBcn19_genome_94	832	SMART	SM00710	pbh1	476	498	130	2023-07-03	IPR006626	Parallel beta-helix repeat
PhiCrAssBcn19_genome_94	832	SMART	SM00710	pbh1	546	576	7400	2023-07-03	IPR006626	Parallel beta-helix repeat
PhiCrAssBcn19_genome_94	832	SMART	SM00710	pbh1	387	409	710	2023-07-03	IPR006626	Parallel beta-helix repeat
PhiCrAssBcn19_genome_94	832	Pfam	PF13229	Right handed beta helix region	381	547	5.1e-06	2023-07-03	IPR039448	Right handed beta helix domain
PhiCrAssBcn19_genome_95	728	CDD	cd11304	Cadherin_repeat	19	89	0.811021	2023-07-03
PhiCrAssBcn19_genome_95	728	Pfam	PF13229	Right handed beta helix region	335	512	4.3e-06	2023-07-03	IPR039448	Right handed beta helix domain
PhiCrAssBcn19_genome_95	728	SMART	SM00710	pbh1	558	579	4600	2023-07-03	IPR006626	Parallel beta-helix repeat
PhiCrAssBcn19_genome_95	728	SMART	SM00710	pbh1	228	250	6.1	2023-07-03	IPR006626	Parallel beta-helix repeat
PhiCrAssBcn19_genome_95	728	SMART	SM00710	pbh1	207	227	1600	2023-07-03	IPR006626	Parallel beta-helix repeat
PhiCrAssBcn19_genome_95	728	SMART	SM00710	pbh1	332	354	3700	2023-07-03	IPR006626	Parallel beta-helix repeat
PhiCrAssBcn19_genome_95	728	SMART	SM00710	pbh1	502	528	400	2023-07-03	IPR006626	Parallel beta-helix repeat
PhiCrAssBcn19_genome_95	728	SMART	SM00710	pbh1	475	499	8000	2023-07-03	IPR006626	Parallel beta-helix repeat
PhiCrAssBcn19_genome_95	728	SMART	SM00710	pbh1	443	464	370	2023-07-03	IPR006626	Parallel beta-helix repeat
PhiCrAssBcn19_genome_95	728	SMART	SM00710	pbh1	395	416	2000	2023-07-03	IPR006626	Parallel beta-helix repeat
PhiCrAssBcn2_genome_	347	Pfam	PF12684	PDDEXK-like domain of unknown function (DUF3799)	29	261	5.4e-08	2023-07-03	IPR024432	Putative exodeoxyribonuclease 8, PDDEXK-like domain
PhiCrAssBcn2_genome_0	391	CDD	cd18789	SF2_C_XPB	269	352	0.00133659	2023-07-03
PhiCrAssBcn2_genome_0	391	CDD	cd17926	DEXHc_RE	19	122	0.000233184	2023-07-03
PhiCrAssBcn2_genome_0	391	Pfam	PF00271	Helicase conserved C-terminal domain	257	350	2e-05	2023-07-03	IPR001650	Helicase, C-terminal
PhiCrAssBcn2_genome_1	527	Pfam	PF02867	Ribonucleotide reductase, barrel domain	104	527	7.4e-77	2023-07-03	IPR000788	Ribonucleotide reductase large subunit, C-terminal
PhiCrAssBcn2_genome_1	527	CDD	cd02888	RNR_II_dimer	72	527	8.06487e-117	2023-07-03	IPR013344	Ribonucleotide reductase, adenosylcobalamin-dependent
PhiCrAssBcn2_genome_1	148	Pfam	PF01832	Mannosyl-glycoprotein endo-beta-N-acetylglucosaminidase	45	147	2e-18	2023-07-03	IPR002901	Mannosyl-glycoprotein endo-beta-N-acetylglucosamidase-like domain
PhiCrAssBcn2_genome_100	186	SMART	SM00497	intein_16	131	183	6.6e-06	2023-07-03	IPR003647	Intron encoded nuclease repeat
PhiCrAssBcn2_genome_100	186	Pfam	PF07463	NUMOD4 motif	2	61	4.4e-11	2023-07-03	IPR010902	NUMOD4
PhiCrAssBcn2_genome_100	186	Pfam	PF13392	HNH endonuclease	70	113	7.2e-11	2023-07-03	IPR003615	HNH nuclease
PhiCrAssBcn2_genome_102	366	Pfam	PF02867	Ribonucleotide reductase, barrel domain	15	180	1.4e-28	2023-07-03	IPR000788	Ribonucleotide reductase large subunit, C-terminal
PhiCrAssBcn2_genome_12	331	CDD	cd01029	TOPRIM_primases	224	282	0.0628455	2023-07-03	IPR034154	Archaeal primase DnaG/twinkle, TOPRIM domain
PhiCrAssBcn2_genome_3	261	Pfam	PF01145	SPFH domain / Band 7 family	25	208	2.8e-20	2023-07-03	IPR001107	Band 7 domain
PhiCrAssBcn2_genome_30	135	Pfam	PF08302	Fungal tRNA ligase phosphodiesterase domain	83	119	0.00011	2023-07-03	IPR015965	tRNA ligase, phosphodiesterase
PhiCrAssBcn2_genome_4	159	Pfam	PF06356	Protein of unknown function (DUF1064)	14	117	1e-06	2023-07-03	IPR009414	Protein of unknown function DUF1064
PhiCrAssBcn2_genome_42	65	Pfam	PF02943	Ferredoxin thioredoxin reductase catalytic beta chain	3	62	7.2e-05	2023-07-03	IPR004209	Ferredoxin thioredoxin reductase catalytic beta subunit
PhiCrAssBcn2_genome_56	97	Pfam	PF11133	Head fiber protein	21	92	7e-15	2023-07-03	IPR022741	Bacteriophage B103, Gp8, head fibre
PhiCrAssBcn2_genome_57	832	SMART	SM00710	pbh1	442	471	770	2023-07-03	IPR006626	Parallel beta-helix repeat
PhiCrAssBcn2_genome_57	832	SMART	SM00710	pbh1	419	441	0.44	2023-07-03	IPR006626	Parallel beta-helix repeat
PhiCrAssBcn2_genome_57	832	SMART	SM00710	pbh1	302	323	9700	2023-07-03	IPR006626	Parallel beta-helix repeat
PhiCrAssBcn2_genome_57	832	SMART	SM00710	pbh1	476	498	130	2023-07-03	IPR006626	Parallel beta-helix repeat
PhiCrAssBcn2_genome_57	832	SMART	SM00710	pbh1	387	409	770	2023-07-03	IPR006626	Parallel beta-helix repeat
PhiCrAssBcn2_genome_57	832	SMART	SM00710	pbh1	546	576	7400	2023-07-03	IPR006626	Parallel beta-helix repeat
PhiCrAssBcn2_genome_57	832	Pfam	PF13229	Right handed beta helix region	381	522	6.8e-08	2023-07-03	IPR039448	Right handed beta helix domain
PhiCrAssBcn2_genome_58	728	Pfam	PF13229	Right handed beta helix region	335	512	5.1e-06	2023-07-03	IPR039448	Right handed beta helix domain
PhiCrAssBcn2_genome_58	728	SMART	SM00710	pbh1	228	250	6.1	2023-07-03	IPR006626	Parallel beta-helix repeat
PhiCrAssBcn2_genome_58	728	SMART	SM00710	pbh1	207	227	1600	2023-07-03	IPR006626	Parallel beta-helix repeat
PhiCrAssBcn2_genome_58	728	SMART	SM00710	pbh1	332	354	3700	2023-07-03	IPR006626	Parallel beta-helix repeat
PhiCrAssBcn2_genome_58	728	SMART	SM00710	pbh1	502	528	400	2023-07-03	IPR006626	Parallel beta-helix repeat
PhiCrAssBcn2_genome_58	728	SMART	SM00710	pbh1	558	579	4400	2023-07-03	IPR006626	Parallel beta-helix repeat
PhiCrAssBcn2_genome_58	728	SMART	SM00710	pbh1	475	499	8000	2023-07-03	IPR006626	Parallel beta-helix repeat
PhiCrAssBcn2_genome_58	728	SMART	SM00710	pbh1	443	464	370	2023-07-03	IPR006626	Parallel beta-helix repeat
PhiCrAssBcn2_genome_58	728	SMART	SM00710	pbh1	395	416	2000	2023-07-03	IPR006626	Parallel beta-helix repeat
PhiCrAssBcn2_genome_58	728	CDD	cd11304	Cadherin_repeat	19	89	0.859867	2023-07-03
PhiCrAssBcn2_genome_59	1030	Pfam	PF13472	GDSL-like Lipase/Acylhydrolase family	856	1015	2.6e-12	2023-07-03	IPR013830	SGNH hydrolase-type esterase domain
PhiCrAssBcn2_genome_59	1030	CDD	cd00229	SGNH_hydrolase	854	1020	0.000892605	2023-07-03
PhiCrAssBcn2_genome_6	221	Pfam	PF03167	Uracil DNA glycosylase superfamily	50	191	4.6e-10	2023-07-03	IPR005122	Uracil-DNA glycosylase-like
PhiCrAssBcn2_genome_63	153	Pfam	PF18925	Family of unknown function (DUF5675)	5	138	3.9e-30	2023-07-03	IPR043732	Domain of unknown function DUF5675
PhiCrAssBcn2_genome_7	472	Pfam	PF05731	TROVE domain	195	280	4.1e-10	2023-07-03	IPR008858	TROVE domain
PhiCrAssBcn2_genome_8	367	Pfam	PF00899	ThiF family	146	287	1.3e-15	2023-07-03	IPR000594	THIF-type NAD/FAD binding fold
PhiCrAssBcn2_genome_83	255	Pfam	PF00092	von Willebrand factor type A domain	25	197	3.9e-12	2023-07-03	IPR002035	von Willebrand factor, type A
PhiCrAssBcn2_genome_83	255	SMART	SM00327	VWA_4	23	214	5.4e-09	2023-07-03	IPR002035	von Willebrand factor, type A
PhiCrAssBcn2_genome_83	255	CDD	cd00198	vWFA	24	181	1.06578e-05	2023-07-03
PhiCrAssBcn2_genome_85	309	Pfam	PF02511	Thymidylate synthase complementing protein	133	289	2.7e-25	2023-07-03	IPR003669	Thymidylate synthase ThyX
PhiCrAssBcn2_genome_92	144	Pfam	PF13671	AAA domain	4	139	1.1e-10	2023-07-03
PhiCrAssBcn2_genome_93	146	Pfam	PF07659	Nucleotide modification associated domain 1	71	133	5.1e-14	2023-07-03	IPR011630	Nucleotide modification associated domain 1
PhiCrAssBcn2_genome_95	773	SMART	SM00474	35exoneu6	16	181	5e-05	2023-07-03	IPR002562	3'-5' exonuclease domain
PhiCrAssBcn2_genome_95	773	Pfam	PF01612	3'-5' exonuclease	23	180	2.9e-11	2023-07-03	IPR002562	3'-5' exonuclease domain
PhiCrAssBcn2_genome_95	773	Pfam	PF00476	DNA polymerase family A	322	771	6e-54	2023-07-03	IPR001098	DNA-directed DNA polymerase, family A, palm domain
PhiCrAssBcn2_genome_95	773	SMART	SM00482	polaultra3	437	736	5.6e-11	2023-07-03	IPR001098	DNA-directed DNA polymerase, family A, palm domain
PhiCrAssBcn2_genome_97	171	Pfam	PF13650	Aspartyl protease	56	110	2.7e-07	2023-07-03
PhiCrAssBcn2_genome_98	181	Pfam	PF07463	NUMOD4 motif	4	40	1.7e-08	2023-07-03	IPR010902	NUMOD4
PhiCrAssBcn2_genome_98	181	Pfam	PF13392	HNH endonuclease	49	91	3.3e-12	2023-07-03	IPR003615	HNH nuclease
PhiCrAssBcn2_genome_98	181	SMART	SM00497	intein_16	114	167	5.1e-07	2023-07-03	IPR003647	Intron encoded nuclease repeat
PhiCrAssBcn2_genome_99	155	CDD	cd07557	trimeric_dUTPase	25	112	5.71962e-13	2023-07-03	IPR033704	dUTPase, trimeric
PhiCrAssBcn2_genome_99	155	Pfam	PF00692	dUTPase	19	111	1.6e-08	2023-07-03	IPR029054	dUTPase-like
PhiCrAssBcn20_genome_1	122	Pfam	PF02511	Thymidylate synthase complementing protein	13	103	2.1e-11	2023-07-03	IPR003669	Thymidylate synthase ThyX
PhiCrAssBcn20_genome_105	186	Pfam	PF02511	Thymidylate synthase complementing protein	137	181	7.9e-09	2023-07-03	IPR003669	Thymidylate synthase ThyX
PhiCrAssBcn20_genome_14	233	Pfam	PF07453	NUMOD1 domain	113	148	6.4e-07	2023-07-03	IPR010896	Nuclease-associated modular DNA-binding 1
PhiCrAssBcn20_genome_14	233	SMART	SM00497	intein_16	182	233	5	2023-07-03	IPR003647	Intron encoded nuclease repeat
PhiCrAssBcn20_genome_14	233	SMART	SM00497	intein_16	112	164	9.5e-08	2023-07-03	IPR003647	Intron encoded nuclease repeat
PhiCrAssBcn20_genome_3	257	Pfam	PF00092	von Willebrand factor type A domain	25	194	6.1e-12	2023-07-03	IPR002035	von Willebrand factor, type A
PhiCrAssBcn20_genome_3	257	CDD	cd00198	vWFA	24	181	9.7635e-07	2023-07-03
PhiCrAssBcn20_genome_3	257	SMART	SM00327	VWA_4	23	214	7.1e-09	2023-07-03	IPR002035	von Willebrand factor, type A
PhiCrAssBcn20_genome_31	689	Pfam	PF13229	Right handed beta helix region	197	323	2.2e-08	2023-07-03	IPR039448	Right handed beta helix domain
PhiCrAssBcn20_genome_32	832	SMART	SM00710	pbh1	442	471	770	2023-07-03	IPR006626	Parallel beta-helix repeat
PhiCrAssBcn20_genome_32	832	SMART	SM00710	pbh1	419	441	0.44	2023-07-03	IPR006626	Parallel beta-helix repeat
PhiCrAssBcn20_genome_32	832	SMART	SM00710	pbh1	302	323	9700	2023-07-03	IPR006626	Parallel beta-helix repeat
PhiCrAssBcn20_genome_32	832	SMART	SM00710	pbh1	476	498	130	2023-07-03	IPR006626	Parallel beta-helix repeat
PhiCrAssBcn20_genome_32	832	SMART	SM00710	pbh1	387	409	770	2023-07-03	IPR006626	Parallel beta-helix repeat
PhiCrAssBcn20_genome_32	832	SMART	SM00710	pbh1	546	576	7400	2023-07-03	IPR006626	Parallel beta-helix repeat
PhiCrAssBcn20_genome_32	832	Pfam	PF13229	Right handed beta helix region	381	522	6.8e-08	2023-07-03	IPR039448	Right handed beta helix domain
PhiCrAssBcn20_genome_33	128	Pfam	PF11133	Head fiber protein	76	125	5e-11	2023-07-03	IPR022741	Bacteriophage B103, Gp8, head fibre
PhiCrAssBcn20_genome_4	153	Pfam	PF18925	Family of unknown function (DUF5675)	5	138	5.3e-30	2023-07-03	IPR043732	Domain of unknown function DUF5675
PhiCrAssBcn20_genome_48	65	Pfam	PF02943	Ferredoxin thioredoxin reductase catalytic beta chain	3	62	7.2e-05	2023-07-03	IPR004209	Ferredoxin thioredoxin reductase catalytic beta subunit
PhiCrAssBcn20_genome_59	162	Pfam	PF13392	HNH endonuclease	53	95	4.6e-13	2023-07-03	IPR003615	HNH nuclease
PhiCrAssBcn20_genome_62	472	Pfam	PF05731	TROVE domain	195	280	4.1e-10	2023-07-03	IPR008858	TROVE domain
PhiCrAssBcn20_genome_67	405	Pfam	PF01145	SPFH domain / Band 7 family	48	265	2.7e-05	2023-07-03	IPR001107	Band 7 domain
PhiCrAssBcn20_genome_69	157	Pfam	PF01832	Mannosyl-glycoprotein endo-beta-N-acetylglucosaminidase	54	156	2.4e-18	2023-07-03	IPR002901	Mannosyl-glycoprotein endo-beta-N-acetylglucosamidase-like domain
PhiCrAssBcn20_genome_70	391	CDD	cd18789	SF2_C_XPB	269	352	0.00133659	2023-07-03
PhiCrAssBcn20_genome_70	391	CDD	cd17926	DEXHc_RE	19	122	0.000233184	2023-07-03
PhiCrAssBcn20_genome_70	391	Pfam	PF00271	Helicase conserved C-terminal domain	257	350	2e-05	2023-07-03	IPR001650	Helicase, C-terminal
PhiCrAssBcn20_genome_78	331	CDD	cd01029	TOPRIM_primases	224	282	0.0802905	2023-07-03	IPR034154	Archaeal primase DnaG/twinkle, TOPRIM domain
PhiCrAssBcn20_genome_8	850	Pfam	PF18454	Major tropism determinant N-terminal domain	7	44	3.1e-06	2023-07-03	IPR041352	Major tropism determinant, N-terminal domain
PhiCrAssBcn20_genome_82	367	Pfam	PF00899	ThiF family	146	254	7.5e-16	2023-07-03	IPR000594	THIF-type NAD/FAD binding fold
PhiCrAssBcn20_genome_84	221	Pfam	PF03167	Uracil DNA glycosylase superfamily	50	191	3.7e-10	2023-07-03	IPR005122	Uracil-DNA glycosylase-like
PhiCrAssBcn20_genome_88	347	Pfam	PF12684	PDDEXK-like domain of unknown function (DUF3799)	29	261	3.2e-08	2023-07-03	IPR024432	Putative exodeoxyribonuclease 8, PDDEXK-like domain
PhiCrAssBcn20_genome_89	842	CDD	cd02888	RNR_II_dimer	72	659	2.57199e-143	2023-07-03	IPR013344	Ribonucleotide reductase, adenosylcobalamin-dependent
PhiCrAssBcn20_genome_89	842	Pfam	PF02867	Ribonucleotide reductase, barrel domain	104	656	7.1e-103	2023-07-03	IPR000788	Ribonucleotide reductase large subunit, C-terminal
PhiCrAssBcn20_genome_89	842	TIGRFAM	TIGR02504	NrdJ_Z: ribonucleoside-diphosphate reductase, adenosylcobalamin-dependent	23	663	5.8e-148	2023-07-03	IPR013344	Ribonucleotide reductase, adenosylcobalamin-dependent
PhiCrAssBcn20_genome_9	782	Pfam	PF13472	GDSL-like Lipase/Acylhydrolase family	608	767	6.9e-11	2023-07-03	IPR013830	SGNH hydrolase-type esterase domain
PhiCrAssBcn20_genome_9	782	CDD	cd00229	SGNH_hydrolase	606	773	0.000339161	2023-07-03
PhiCrAssBcn20_genome_9	782	Pfam	PF18454	Major tropism determinant N-terminal domain	4	41	2.5e-12	2023-07-03	IPR041352	Major tropism determinant, N-terminal domain
PhiCrAssBcn20_genome_91	186	Pfam	PF07463	NUMOD4 motif	2	61	4.4e-11	2023-07-03	IPR010902	NUMOD4
PhiCrAssBcn20_genome_91	186	SMART	SM00497	intein_16	131	183	7.1e-05	2023-07-03	IPR003647	Intron encoded nuclease repeat
PhiCrAssBcn20_genome_91	186	Pfam	PF13392	HNH endonuclease	70	113	7.2e-11	2023-07-03	IPR003615	HNH nuclease
PhiCrAssBcn20_genome_92	155	CDD	cd07557	trimeric_dUTPase	25	112	5.71962e-13	2023-07-03	IPR033704	dUTPase, trimeric
PhiCrAssBcn20_genome_92	155	Pfam	PF00692	dUTPase	19	111	1.6e-08	2023-07-03	IPR029054	dUTPase-like
PhiCrAssBcn20_genome_93	181	Pfam	PF07463	NUMOD4 motif	4	40	1.7e-08	2023-07-03	IPR010902	NUMOD4
PhiCrAssBcn20_genome_93	181	Pfam	PF13392	HNH endonuclease	49	91	3.3e-12	2023-07-03	IPR003615	HNH nuclease
PhiCrAssBcn20_genome_93	181	SMART	SM00497	intein_16	114	167	5.1e-07	2023-07-03	IPR003647	Intron encoded nuclease repeat
PhiCrAssBcn20_genome_94	171	Pfam	PF13650	Aspartyl protease	56	110	2.7e-07	2023-07-03
PhiCrAssBcn20_genome_96	706	Pfam	PF01612	3'-5' exonuclease	22	203	2.8e-10	2023-07-03	IPR002562	3'-5' exonuclease domain
PhiCrAssBcn20_genome_96	706	Pfam	PF00476	DNA polymerase family A	294	691	1.5e-46	2023-07-03	IPR001098	DNA-directed DNA polymerase, family A, palm domain
PhiCrAssBcn20_genome_96	706	SMART	SM00482	polaultra3	410	663	1.5e-10	2023-07-03	IPR001098	DNA-directed DNA polymerase, family A, palm domain
PhiCrAssBcn20_genome_99	144	Pfam	PF13671	AAA domain	5	139	7.9e-10	2023-07-03
PhiCrAssBcn21_genome_10	181	Pfam	PF07463	NUMOD4 motif	4	40	1.7e-08	2023-07-03	IPR010902	NUMOD4
PhiCrAssBcn21_genome_10	181	Pfam	PF13392	HNH endonuclease	49	91	3.3e-12	2023-07-03	IPR003615	HNH nuclease
PhiCrAssBcn21_genome_10	181	SMART	SM00497	intein_16	114	167	5.1e-07	2023-07-03	IPR003647	Intron encoded nuclease repeat
PhiCrAssBcn21_genome_102	367	Pfam	PF00899	ThiF family	146	287	1.3e-15	2023-07-03	IPR000594	THIF-type NAD/FAD binding fold
PhiCrAssBcn21_genome_104	221	Pfam	PF03167	Uracil DNA glycosylase superfamily	50	191	4.8e-10	2023-07-03	IPR005122	Uracil-DNA glycosylase-like
PhiCrAssBcn21_genome_11	171	Pfam	PF13650	Aspartyl protease	56	110	4.5e-07	2023-07-03
PhiCrAssBcn21_genome_13	774	SMART	SM00482	polaultra3	437	737	4.1e-09	2023-07-03	IPR001098	DNA-directed DNA polymerase, family A, palm domain
PhiCrAssBcn21_genome_13	774	Pfam	PF01612	3'-5' exonuclease	23	180	2.4e-15	2023-07-03	IPR002562	3'-5' exonuclease domain
PhiCrAssBcn21_genome_13	774	SMART	SM00474	35exoneu6	16	181	6.5e-07	2023-07-03	IPR002562	3'-5' exonuclease domain
PhiCrAssBcn21_genome_13	774	Pfam	PF00476	DNA polymerase family A	322	772	2.3e-50	2023-07-03	IPR001098	DNA-directed DNA polymerase, family A, palm domain
PhiCrAssBcn21_genome_15	146	Pfam	PF07659	Nucleotide modification associated domain 1	71	133	5.1e-14	2023-07-03	IPR011630	Nucleotide modification associated domain 1
PhiCrAssBcn21_genome_16	144	Pfam	PF13671	AAA domain	4	139	1.1e-10	2023-07-03
PhiCrAssBcn21_genome_3	304	Pfam	PF02511	Thymidylate synthase complementing protein	133	284	1.9e-26	2023-07-03	IPR003669	Thymidylate synthase ThyX
PhiCrAssBcn21_genome_3	159	Pfam	PF06356	Protein of unknown function (DUF1064)	14	117	1e-06	2023-07-03	IPR009414	Protein of unknown function DUF1064
PhiCrAssBcn21_genome_45	153	Pfam	PF18925	Family of unknown function (DUF5675)	5	138	5.3e-30	2023-07-03	IPR043732	Domain of unknown function DUF5675
PhiCrAssBcn21_genome_5	347	Pfam	PF12684	PDDEXK-like domain of unknown function (DUF3799)	29	261	5.4e-08	2023-07-03	IPR024432	Putative exodeoxyribonuclease 8, PDDEXK-like domain
PhiCrAssBcn21_genome_5	255	SMART	SM00327	VWA_4	23	214	5.9e-09	2023-07-03	IPR002035	von Willebrand factor, type A
PhiCrAssBcn21_genome_5	255	Pfam	PF00092	von Willebrand factor type A domain	25	197	3.6e-12	2023-07-03	IPR002035	von Willebrand factor, type A
PhiCrAssBcn21_genome_5	255	CDD	cd00198	vWFA	24	181	1.73303e-05	2023-07-03
PhiCrAssBcn21_genome_50	728	CDD	cd11304	Cadherin_repeat	19	89	0.811021	2023-07-03
PhiCrAssBcn21_genome_50	728	Pfam	PF13229	Right handed beta helix region	335	512	4.3e-06	2023-07-03	IPR039448	Right handed beta helix domain
PhiCrAssBcn21_genome_50	728	SMART	SM00710	pbh1	558	579	4600	2023-07-03	IPR006626	Parallel beta-helix repeat
PhiCrAssBcn21_genome_50	728	SMART	SM00710	pbh1	228	250	6.1	2023-07-03	IPR006626	Parallel beta-helix repeat
PhiCrAssBcn21_genome_50	728	SMART	SM00710	pbh1	207	227	1600	2023-07-03	IPR006626	Parallel beta-helix repeat
PhiCrAssBcn21_genome_50	728	SMART	SM00710	pbh1	332	354	3700	2023-07-03	IPR006626	Parallel beta-helix repeat
PhiCrAssBcn21_genome_50	728	SMART	SM00710	pbh1	502	528	400	2023-07-03	IPR006626	Parallel beta-helix repeat
PhiCrAssBcn21_genome_50	728	SMART	SM00710	pbh1	475	499	8000	2023-07-03	IPR006626	Parallel beta-helix repeat
PhiCrAssBcn21_genome_50	728	SMART	SM00710	pbh1	443	464	370	2023-07-03	IPR006626	Parallel beta-helix repeat
PhiCrAssBcn21_genome_50	728	SMART	SM00710	pbh1	395	416	2000	2023-07-03	IPR006626	Parallel beta-helix repeat
PhiCrAssBcn21_genome_51	832	SMART	SM00710	pbh1	442	471	770	2023-07-03	IPR006626	Parallel beta-helix repeat
PhiCrAssBcn21_genome_51	832	SMART	SM00710	pbh1	419	441	0.44	2023-07-03	IPR006626	Parallel beta-helix repeat
PhiCrAssBcn21_genome_51	832	SMART	SM00710	pbh1	302	323	9700	2023-07-03	IPR006626	Parallel beta-helix repeat
PhiCrAssBcn21_genome_51	832	SMART	SM00710	pbh1	476	498	130	2023-07-03	IPR006626	Parallel beta-helix repeat
PhiCrAssBcn21_genome_51	832	SMART	SM00710	pbh1	546	576	7400	2023-07-03	IPR006626	Parallel beta-helix repeat
PhiCrAssBcn21_genome_51	832	SMART	SM00710	pbh1	387	409	710	2023-07-03	IPR006626	Parallel beta-helix repeat
PhiCrAssBcn21_genome_51	832	Pfam	PF13229	Right handed beta helix region	381	547	5.1e-06	2023-07-03	IPR039448	Right handed beta helix domain
PhiCrAssBcn21_genome_52	128	Pfam	PF11133	Head fiber protein	76	125	5e-11	2023-07-03	IPR022741	Bacteriophage B103, Gp8, head fibre
PhiCrAssBcn21_genome_6	861	Pfam	PF02867	Ribonucleotide reductase, barrel domain	104	675	6.5e-102	2023-07-03	IPR000788	Ribonucleotide reductase large subunit, C-terminal
PhiCrAssBcn21_genome_6	861	TIGRFAM	TIGR02504	NrdJ_Z: ribonucleoside-diphosphate reductase, adenosylcobalamin-dependent	23	682	7.3e-148	2023-07-03	IPR013344	Ribonucleotide reductase, adenosylcobalamin-dependent
PhiCrAssBcn21_genome_6	861	CDD	cd02888	RNR_II_dimer	72	678	1.28794e-139	2023-07-03	IPR013344	Ribonucleotide reductase, adenosylcobalamin-dependent
PhiCrAssBcn21_genome_66	65	Pfam	PF02943	Ferredoxin thioredoxin reductase catalytic beta chain	3	62	7.2e-05	2023-07-03	IPR004209	Ferredoxin thioredoxin reductase catalytic beta subunit
PhiCrAssBcn21_genome_79	135	Pfam	PF08302	Fungal tRNA ligase phosphodiesterase domain	92	119	0.00013	2023-07-03	IPR015965	tRNA ligase, phosphodiesterase
PhiCrAssBcn21_genome_8	186	SMART	SM00497	intein_16	131	183	6.6e-06	2023-07-03	IPR003647	Intron encoded nuclease repeat
PhiCrAssBcn21_genome_8	186	Pfam	PF07463	NUMOD4 motif	2	61	4.4e-11	2023-07-03	IPR010902	NUMOD4
PhiCrAssBcn21_genome_8	186	Pfam	PF13392	HNH endonuclease	70	113	7.2e-11	2023-07-03	IPR003615	HNH nuclease
PhiCrAssBcn21_genome_82	472	Pfam	PF05731	TROVE domain	195	280	4.1e-10	2023-07-03	IPR008858	TROVE domain
PhiCrAssBcn21_genome_89	157	Pfam	PF01832	Mannosyl-glycoprotein endo-beta-N-acetylglucosaminidase	54	157	4.9e-19	2023-07-03	IPR002901	Mannosyl-glycoprotein endo-beta-N-acetylglucosamidase-like domain
PhiCrAssBcn21_genome_9	155	CDD	cd07557	trimeric_dUTPase	25	112	5.71962e-13	2023-07-03	IPR033704	dUTPase, trimeric
PhiCrAssBcn21_genome_9	155	Pfam	PF00692	dUTPase	19	111	1.6e-08	2023-07-03	IPR029054	dUTPase-like
PhiCrAssBcn21_genome_90	391	CDD	cd18789	SF2_C_XPB	269	352	0.0012276	2023-07-03
PhiCrAssBcn21_genome_90	391	CDD	cd17926	DEXHc_RE	19	122	0.000233184	2023-07-03
PhiCrAssBcn21_genome_90	391	Pfam	PF00271	Helicase conserved C-terminal domain	257	350	2e-05	2023-07-03	IPR001650	Helicase, C-terminal
PhiCrAssBcn21_genome_98	331	CDD	cd01029	TOPRIM_primases	224	282	0.0802905	2023-07-03	IPR034154	Archaeal primase DnaG/twinkle, TOPRIM domain
PhiCrAssBcn22_genome_104	155	Pfam	PF08302	Fungal tRNA ligase phosphodiesterase domain	91	139	9e-06	2023-07-03	IPR015965	tRNA ligase, phosphodiesterase
PhiCrAssBcn22_genome_15	176	Pfam	PF13392	HNH endonuclease	60	104	1.3e-08	2023-07-03	IPR003615	HNH nuclease
PhiCrAssBcn22_genome_15	176	Pfam	PF07463	NUMOD4 motif	3	50	2.2e-10	2023-07-03	IPR010902	NUMOD4
PhiCrAssBcn22_genome_18	331	CDD	cd01029	TOPRIM_primases	224	282	0.0628455	2023-07-03	IPR034154	Archaeal primase DnaG/twinkle, TOPRIM domain
PhiCrAssBcn22_genome_2	367	Pfam	PF00899	ThiF family	146	287	3.2e-16	2023-07-03	IPR000594	THIF-type NAD/FAD binding fold
PhiCrAssBcn22_genome_3	190	Pfam	PF07463	NUMOD4 motif	5	54	2.2e-14	2023-07-03	IPR010902	NUMOD4
PhiCrAssBcn22_genome_3	190	Pfam	PF13392	HNH endonuclease	63	106	4.5e-08	2023-07-03	IPR003615	HNH nuclease
PhiCrAssBcn22_genome_30	155	CDD	cd07557	trimeric_dUTPase	25	112	1.65544e-13	2023-07-03	IPR033704	dUTPase, trimeric
PhiCrAssBcn22_genome_30	155	Pfam	PF00692	dUTPase	19	111	1.1e-08	2023-07-03	IPR029054	dUTPase-like
PhiCrAssBcn22_genome_31	171	Pfam	PF13650	Aspartyl protease	56	151	2.4e-07	2023-07-03
PhiCrAssBcn22_genome_33	774	SMART	SM00482	polaultra3	437	737	4.1e-09	2023-07-03	IPR001098	DNA-directed DNA polymerase, family A, palm domain
PhiCrAssBcn22_genome_33	774	Pfam	PF00476	DNA polymerase family A	322	772	2.2e-50	2023-07-03	IPR001098	DNA-directed DNA polymerase, family A, palm domain
PhiCrAssBcn22_genome_33	774	SMART	SM00474	35exoneu6	16	181	4.4e-07	2023-07-03	IPR002562	3'-5' exonuclease domain
PhiCrAssBcn22_genome_33	774	Pfam	PF01612	3'-5' exonuclease	23	180	5.8e-15	2023-07-03	IPR002562	3'-5' exonuclease domain
PhiCrAssBcn22_genome_35	156	Pfam	PF07659	Nucleotide modification associated domain 1	81	143	6e-14	2023-07-03	IPR011630	Nucleotide modification associated domain 1
PhiCrAssBcn22_genome_36	148	Pfam	PF13671	AAA domain	4	143	1.3e-12	2023-07-03
PhiCrAssBcn22_genome_4	221	Pfam	PF03167	Uracil DNA glycosylase superfamily	50	191	3.3e-10	2023-07-03	IPR005122	Uracil-DNA glycosylase-like
PhiCrAssBcn22_genome_42	304	Pfam	PF02511	Thymidylate synthase complementing protein	133	284	2.1e-26	2023-07-03	IPR003669	Thymidylate synthase ThyX
PhiCrAssBcn22_genome_44	255	Pfam	PF00092	von Willebrand factor type A domain	25	200	1.2e-12	2023-07-03	IPR002035	von Willebrand factor, type A
PhiCrAssBcn22_genome_44	255	CDD	cd00198	vWFA	24	201	2.78134e-06	2023-07-03
PhiCrAssBcn22_genome_44	255	SMART	SM00327	VWA_4	23	214	5.6e-08	2023-07-03	IPR002035	von Willebrand factor, type A
PhiCrAssBcn22_genome_55	233	Pfam	PF07453	NUMOD1 domain	113	148	6.4e-07	2023-07-03	IPR010896	Nuclease-associated modular DNA-binding 1
PhiCrAssBcn22_genome_55	233	SMART	SM00497	intein_16	182	233	5	2023-07-03	IPR003647	Intron encoded nuclease repeat
PhiCrAssBcn22_genome_55	233	SMART	SM00497	intein_16	112	164	9.5e-08	2023-07-03	IPR003647	Intron encoded nuclease repeat
PhiCrAssBcn22_genome_57	186	SMART	SM00497	intein_16	133	185	1.7e-06	2023-07-03	IPR003647	Intron encoded nuclease repeat
PhiCrAssBcn22_genome_57	186	SMART	SM00465	uri_9	3	98	0.0056	2023-07-03	IPR000305	GIY-YIG endonuclease
PhiCrAssBcn22_genome_6	405	Pfam	PF01145	SPFH domain / Band 7 family	48	265	1.2e-05	2023-07-03	IPR001107	Band 7 domain
PhiCrAssBcn22_genome_62	196	SMART	SM00496	seet_6	123	139	0.037	2023-07-03	IPR003611	Nuclease associated modular domain 3
PhiCrAssBcn22_genome_62	196	SMART	SM00496	seet_6	106	122	9.3	2023-07-03	IPR003611	Nuclease associated modular domain 3
PhiCrAssBcn22_genome_67	153	Pfam	PF18925	Family of unknown function (DUF5675)	5	138	5.3e-30	2023-07-03	IPR043732	Domain of unknown function DUF5675
PhiCrAssBcn22_genome_71	1107	CDD	cd15482	Sialidase_non-viral	900	1013	1.06244	2023-07-03
PhiCrAssBcn22_genome_72	577	SMART	SM00710	pbh1	235	256	550	2023-07-03	IPR006626	Parallel beta-helix repeat
PhiCrAssBcn22_genome_72	577	SMART	SM00710	pbh1	282	303	520	2023-07-03	IPR006626	Parallel beta-helix repeat
PhiCrAssBcn22_genome_72	577	SMART	SM00710	pbh1	205	233	5700	2023-07-03	IPR006626	Parallel beta-helix repeat
PhiCrAssBcn22_genome_72	577	SMART	SM00710	pbh1	390	412	7100	2023-07-03	IPR006626	Parallel beta-helix repeat
PhiCrAssBcn22_genome_72	577	SMART	SM00710	pbh1	365	389	2700	2023-07-03	IPR006626	Parallel beta-helix repeat
PhiCrAssBcn22_genome_72	577	SMART	SM00710	pbh1	182	204	9.3	2023-07-03	IPR006626	Parallel beta-helix repeat
PhiCrAssBcn22_genome_73	832	Pfam	PF13229	Right handed beta helix region	381	522	3.2e-08	2023-07-03	IPR039448	Right handed beta helix domain
PhiCrAssBcn22_genome_73	832	SMART	SM00710	pbh1	419	441	0.44	2023-07-03	IPR006626	Parallel beta-helix repeat
PhiCrAssBcn22_genome_73	832	SMART	SM00710	pbh1	302	323	9700	2023-07-03	IPR006626	Parallel beta-helix repeat
PhiCrAssBcn22_genome_73	832	SMART	SM00710	pbh1	476	498	130	2023-07-03	IPR006626	Parallel beta-helix repeat
PhiCrAssBcn22_genome_73	832	SMART	SM00710	pbh1	546	576	7400	2023-07-03	IPR006626	Parallel beta-helix repeat
PhiCrAssBcn22_genome_73	832	SMART	SM00710	pbh1	387	409	940	2023-07-03	IPR006626	Parallel beta-helix repeat
PhiCrAssBcn22_genome_73	832	SMART	SM00710	pbh1	442	471	750	2023-07-03	IPR006626	Parallel beta-helix repeat
PhiCrAssBcn22_genome_74	97	Pfam	PF11133	Head fiber protein	21	92	7e-15	2023-07-03	IPR022741	Bacteriophage B103, Gp8, head fibre
PhiCrAssBcn22_genome_75	203	SMART	SM00497	intein_16	151	203	3.4e-06	2023-07-03	IPR003647	Intron encoded nuclease repeat
PhiCrAssBcn22_genome_8	347	Pfam	PF12684	PDDEXK-like domain of unknown function (DUF3799)	29	261	3.2e-08	2023-07-03	IPR024432	Putative exodeoxyribonuclease 8, PDDEXK-like domain
PhiCrAssBcn22_genome_8	157	Pfam	PF01832	Mannosyl-glycoprotein endo-beta-N-acetylglucosaminidase	54	157	4.9e-19	2023-07-03	IPR002901	Mannosyl-glycoprotein endo-beta-N-acetylglucosamidase-like domain
PhiCrAssBcn22_genome_80	133	Pfam	PF02945	Recombination endonuclease VII	78	131	2.2e-12	2023-07-03	IPR004211	Recombination endonuclease VII
PhiCrAssBcn22_genome_9	858	CDD	cd02888	RNR_II_dimer	71	675	3.682e-142	2023-07-03	IPR013344	Ribonucleotide reductase, adenosylcobalamin-dependent
PhiCrAssBcn22_genome_9	858	Pfam	PF02867	Ribonucleotide reductase, barrel domain	103	672	2.7e-101	2023-07-03	IPR000788	Ribonucleotide reductase large subunit, C-terminal
PhiCrAssBcn22_genome_9	858	TIGRFAM	TIGR02504	NrdJ_Z: ribonucleoside-diphosphate reductase, adenosylcobalamin-dependent	23	679	7.2e-147	2023-07-03	IPR013344	Ribonucleotide reductase, adenosylcobalamin-dependent
PhiCrAssBcn22_genome_9	391	CDD	cd17926	DEXHc_RE	19	99	1.38426e-05	2023-07-03
PhiCrAssBcn22_genome_9	391	Pfam	PF00271	Helicase conserved C-terminal domain	256	350	2.6e-06	2023-07-03	IPR001650	Helicase, C-terminal
PhiCrAssBcn22_genome_9	391	CDD	cd18789	SF2_C_XPB	245	352	16.4902	2023-07-03
PhiCrAssBcn22_genome_91	65	Pfam	PF02943	Ferredoxin thioredoxin reductase catalytic beta chain	3	62	7.2e-05	2023-07-03	IPR004209	Ferredoxin thioredoxin reductase catalytic beta subunit
PhiCrAssBcn22_genome_97	163	Pfam	PF13392	HNH endonuclease	55	96	1e-10	2023-07-03	IPR003615	HNH nuclease
PhiCrAssBcn22_genome_97	163	Pfam	PF07463	NUMOD4 motif	2	45	1.2e-11	2023-07-03	IPR010902	NUMOD4
PhiCrAssBcn22_genome_97	163	SMART	SM00497	intein_16	111	163	2.5e-08	2023-07-03	IPR003647	Intron encoded nuclease repeat
PhiCrAssBcn23_genome_101	774	SMART	SM00482	polaultra3	437	737	4.1e-09	2023-07-03	IPR001098	DNA-directed DNA polymerase, family A, palm domain
PhiCrAssBcn23_genome_101	774	Pfam	PF00476	DNA polymerase family A	322	772	2.2e-50	2023-07-03	IPR001098	DNA-directed DNA polymerase, family A, palm domain
PhiCrAssBcn23_genome_101	774	SMART	SM00474	35exoneu6	16	181	4.4e-07	2023-07-03	IPR002562	3'-5' exonuclease domain
PhiCrAssBcn23_genome_101	774	Pfam	PF01612	3'-5' exonuclease	23	180	5.8e-15	2023-07-03	IPR002562	3'-5' exonuclease domain
PhiCrAssBcn23_genome_103	156	Pfam	PF07659	Nucleotide modification associated domain 1	81	143	6e-14	2023-07-03	IPR011630	Nucleotide modification associated domain 1
PhiCrAssBcn23_genome_104	148	Pfam	PF13671	AAA domain	4	143	1.3e-12	2023-07-03
PhiCrAssBcn23_genome_19	233	Pfam	PF07453	NUMOD1 domain	113	148	6.4e-07	2023-07-03	IPR010896	Nuclease-associated modular DNA-binding 1
PhiCrAssBcn23_genome_19	233	SMART	SM00497	intein_16	182	233	5	2023-07-03	IPR003647	Intron encoded nuclease repeat
PhiCrAssBcn23_genome_19	233	SMART	SM00497	intein_16	112	164	9.5e-08	2023-07-03	IPR003647	Intron encoded nuclease repeat
PhiCrAssBcn23_genome_21	186	SMART	SM00497	intein_16	133	185	1.7e-06	2023-07-03	IPR003647	Intron encoded nuclease repeat
PhiCrAssBcn23_genome_21	186	SMART	SM00465	uri_9	3	98	0.0056	2023-07-03	IPR000305	GIY-YIG endonuclease
PhiCrAssBcn23_genome_26	196	SMART	SM00496	seet_6	123	139	0.037	2023-07-03	IPR003611	Nuclease associated modular domain 3
PhiCrAssBcn23_genome_26	196	SMART	SM00496	seet_6	106	122	9.3	2023-07-03	IPR003611	Nuclease associated modular domain 3
PhiCrAssBcn23_genome_31	153	Pfam	PF18925	Family of unknown function (DUF5675)	5	138	5.3e-30	2023-07-03	IPR043732	Domain of unknown function DUF5675
PhiCrAssBcn23_genome_35	1107	CDD	cd15482	Sialidase_non-viral	900	1013	1.06244	2023-07-03
PhiCrAssBcn23_genome_36	577	SMART	SM00710	pbh1	235	256	550	2023-07-03	IPR006626	Parallel beta-helix repeat
PhiCrAssBcn23_genome_36	577	SMART	SM00710	pbh1	282	303	520	2023-07-03	IPR006626	Parallel beta-helix repeat
PhiCrAssBcn23_genome_36	577	SMART	SM00710	pbh1	205	233	5700	2023-07-03	IPR006626	Parallel beta-helix repeat
PhiCrAssBcn23_genome_36	577	SMART	SM00710	pbh1	390	412	7100	2023-07-03	IPR006626	Parallel beta-helix repeat
PhiCrAssBcn23_genome_36	577	SMART	SM00710	pbh1	365	389	2700	2023-07-03	IPR006626	Parallel beta-helix repeat
PhiCrAssBcn23_genome_36	577	SMART	SM00710	pbh1	182	204	9.3	2023-07-03	IPR006626	Parallel beta-helix repeat
PhiCrAssBcn23_genome_37	832	Pfam	PF13229	Right handed beta helix region	381	522	3.2e-08	2023-07-03	IPR039448	Right handed beta helix domain
PhiCrAssBcn23_genome_37	832	SMART	SM00710	pbh1	419	441	0.44	2023-07-03	IPR006626	Parallel beta-helix repeat
PhiCrAssBcn23_genome_37	832	SMART	SM00710	pbh1	302	323	9700	2023-07-03	IPR006626	Parallel beta-helix repeat
PhiCrAssBcn23_genome_37	832	SMART	SM00710	pbh1	476	498	130	2023-07-03	IPR006626	Parallel beta-helix repeat
PhiCrAssBcn23_genome_37	832	SMART	SM00710	pbh1	546	576	7400	2023-07-03	IPR006626	Parallel beta-helix repeat
PhiCrAssBcn23_genome_37	832	SMART	SM00710	pbh1	387	409	940	2023-07-03	IPR006626	Parallel beta-helix repeat
PhiCrAssBcn23_genome_37	832	SMART	SM00710	pbh1	442	471	750	2023-07-03	IPR006626	Parallel beta-helix repeat
PhiCrAssBcn23_genome_38	97	Pfam	PF11133	Head fiber protein	21	92	7e-15	2023-07-03	IPR022741	Bacteriophage B103, Gp8, head fibre
PhiCrAssBcn23_genome_39	203	SMART	SM00497	intein_16	151	203	3.4e-06	2023-07-03	IPR003647	Intron encoded nuclease repeat
PhiCrAssBcn23_genome_44	83	Pfam	PF02945	Recombination endonuclease VII	28	81	3.4e-13	2023-07-03	IPR004211	Recombination endonuclease VII
PhiCrAssBcn23_genome_55	65	Pfam	PF02943	Ferredoxin thioredoxin reductase catalytic beta chain	3	62	7.2e-05	2023-07-03	IPR004209	Ferredoxin thioredoxin reductase catalytic beta subunit
PhiCrAssBcn23_genome_6	304	Pfam	PF02511	Thymidylate synthase complementing protein	133	284	2.1e-26	2023-07-03	IPR003669	Thymidylate synthase ThyX
PhiCrAssBcn23_genome_61	163	Pfam	PF13392	HNH endonuclease	55	96	1e-10	2023-07-03	IPR003615	HNH nuclease
PhiCrAssBcn23_genome_61	163	Pfam	PF07463	NUMOD4 motif	2	45	1.2e-11	2023-07-03	IPR010902	NUMOD4
PhiCrAssBcn23_genome_61	163	SMART	SM00497	intein_16	111	163	2.5e-08	2023-07-03	IPR003647	Intron encoded nuclease repeat
PhiCrAssBcn23_genome_68	155	Pfam	PF08302	Fungal tRNA ligase phosphodiesterase domain	91	139	9e-06	2023-07-03	IPR015965	tRNA ligase, phosphodiesterase
PhiCrAssBcn23_genome_71	190	Pfam	PF07463	NUMOD4 motif	5	54	2.2e-14	2023-07-03	IPR010902	NUMOD4
PhiCrAssBcn23_genome_71	190	Pfam	PF13392	HNH endonuclease	63	106	4.5e-08	2023-07-03	IPR003615	HNH nuclease
PhiCrAssBcn23_genome_74	405	Pfam	PF01145	SPFH domain / Band 7 family	48	265	1.2e-05	2023-07-03	IPR001107	Band 7 domain
PhiCrAssBcn23_genome_76	157	Pfam	PF01832	Mannosyl-glycoprotein endo-beta-N-acetylglucosaminidase	54	157	4.9e-19	2023-07-03	IPR002901	Mannosyl-glycoprotein endo-beta-N-acetylglucosamidase-like domain
PhiCrAssBcn23_genome_77	391	CDD	cd17926	DEXHc_RE	19	99	1.38426e-05	2023-07-03
PhiCrAssBcn23_genome_77	391	Pfam	PF00271	Helicase conserved C-terminal domain	256	350	2.6e-06	2023-07-03	IPR001650	Helicase, C-terminal
PhiCrAssBcn23_genome_77	391	CDD	cd18789	SF2_C_XPB	245	352	16.4902	2023-07-03
PhiCrAssBcn23_genome_8	255	Pfam	PF00092	von Willebrand factor type A domain	25	200	1.2e-12	2023-07-03	IPR002035	von Willebrand factor, type A
PhiCrAssBcn23_genome_8	255	CDD	cd00198	vWFA	24	201	2.78134e-06	2023-07-03
PhiCrAssBcn23_genome_8	255	SMART	SM00327	VWA_4	23	214	5.6e-08	2023-07-03	IPR002035	von Willebrand factor, type A
PhiCrAssBcn23_genome_83	176	Pfam	PF13392	HNH endonuclease	60	104	1.3e-08	2023-07-03	IPR003615	HNH nuclease
PhiCrAssBcn23_genome_83	176	Pfam	PF07463	NUMOD4 motif	3	50	2.2e-10	2023-07-03	IPR010902	NUMOD4
PhiCrAssBcn23_genome_86	331	CDD	cd01029	TOPRIM_primases	224	282	0.0628455	2023-07-03	IPR034154	Archaeal primase DnaG/twinkle, TOPRIM domain
PhiCrAssBcn23_genome_90	367	Pfam	PF00899	ThiF family	146	287	3.2e-16	2023-07-03	IPR000594	THIF-type NAD/FAD binding fold
PhiCrAssBcn23_genome_92	221	Pfam	PF03167	Uracil DNA glycosylase superfamily	50	191	3.3e-10	2023-07-03	IPR005122	Uracil-DNA glycosylase-like
PhiCrAssBcn23_genome_96	347	Pfam	PF12684	PDDEXK-like domain of unknown function (DUF3799)	29	261	3.2e-08	2023-07-03	IPR024432	Putative exodeoxyribonuclease 8, PDDEXK-like domain
PhiCrAssBcn23_genome_97	858	CDD	cd02888	RNR_II_dimer	71	675	3.682e-142	2023-07-03	IPR013344	Ribonucleotide reductase, adenosylcobalamin-dependent
PhiCrAssBcn23_genome_97	858	Pfam	PF02867	Ribonucleotide reductase, barrel domain	103	672	2.7e-101	2023-07-03	IPR000788	Ribonucleotide reductase large subunit, C-terminal
PhiCrAssBcn23_genome_97	858	TIGRFAM	TIGR02504	NrdJ_Z: ribonucleoside-diphosphate reductase, adenosylcobalamin-dependent	23	679	7.2e-147	2023-07-03	IPR013344	Ribonucleotide reductase, adenosylcobalamin-dependent
PhiCrAssBcn23_genome_98	155	CDD	cd07557	trimeric_dUTPase	25	112	1.65544e-13	2023-07-03	IPR033704	dUTPase, trimeric
PhiCrAssBcn23_genome_98	155	Pfam	PF00692	dUTPase	19	111	1.1e-08	2023-07-03	IPR029054	dUTPase-like
PhiCrAssBcn23_genome_99	171	Pfam	PF13650	Aspartyl protease	56	151	2.4e-07	2023-07-03
PhiCrAssBcn24_genome_1	221	Pfam	PF03167	Uracil DNA glycosylase superfamily	50	191	4.8e-10	2023-07-03	IPR005122	Uracil-DNA glycosylase-like
PhiCrAssBcn24_genome_100	347	Pfam	PF12684	PDDEXK-like domain of unknown function (DUF3799)	29	261	5.4e-08	2023-07-03	IPR024432	Putative exodeoxyribonuclease 8, PDDEXK-like domain
PhiCrAssBcn24_genome_102	159	Pfam	PF06356	Protein of unknown function (DUF1064)	14	117	1e-06	2023-07-03	IPR009414	Protein of unknown function DUF1064
PhiCrAssBcn24_genome_15	391	CDD	cd18789	SF2_C_XPB	269	352	0.0012276	2023-07-03
PhiCrAssBcn24_genome_15	391	CDD	cd17926	DEXHc_RE	19	122	0.000233184	2023-07-03
PhiCrAssBcn24_genome_15	391	Pfam	PF00271	Helicase conserved C-terminal domain	257	350	2e-05	2023-07-03	IPR001650	Helicase, C-terminal
PhiCrAssBcn24_genome_16	157	Pfam	PF01832	Mannosyl-glycoprotein endo-beta-N-acetylglucosaminidase	54	157	4.9e-19	2023-07-03	IPR002901	Mannosyl-glycoprotein endo-beta-N-acetylglucosamidase-like domain
PhiCrAssBcn24_genome_3	367	Pfam	PF00899	ThiF family	146	287	1.3e-15	2023-07-03	IPR000594	THIF-type NAD/FAD binding fold
PhiCrAssBcn24_genome_3	472	Pfam	PF05731	TROVE domain	195	280	4.1e-10	2023-07-03	IPR008858	TROVE domain
PhiCrAssBcn24_genome_39	65	Pfam	PF02943	Ferredoxin thioredoxin reductase catalytic beta chain	3	62	7.2e-05	2023-07-03	IPR004209	Ferredoxin thioredoxin reductase catalytic beta subunit
PhiCrAssBcn24_genome_53	128	Pfam	PF11133	Head fiber protein	76	125	5e-11	2023-07-03	IPR022741	Bacteriophage B103, Gp8, head fibre
PhiCrAssBcn24_genome_54	832	SMART	SM00710	pbh1	442	471	770	2023-07-03	IPR006626	Parallel beta-helix repeat
PhiCrAssBcn24_genome_54	832	SMART	SM00710	pbh1	419	441	0.44	2023-07-03	IPR006626	Parallel beta-helix repeat
PhiCrAssBcn24_genome_54	832	SMART	SM00710	pbh1	302	323	9700	2023-07-03	IPR006626	Parallel beta-helix repeat
PhiCrAssBcn24_genome_54	832	SMART	SM00710	pbh1	476	498	130	2023-07-03	IPR006626	Parallel beta-helix repeat
PhiCrAssBcn24_genome_54	832	SMART	SM00710	pbh1	546	576	7400	2023-07-03	IPR006626	Parallel beta-helix repeat
PhiCrAssBcn24_genome_54	832	SMART	SM00710	pbh1	387	409	710	2023-07-03	IPR006626	Parallel beta-helix repeat
PhiCrAssBcn24_genome_54	832	Pfam	PF13229	Right handed beta helix region	381	547	5.1e-06	2023-07-03	IPR039448	Right handed beta helix domain
PhiCrAssBcn24_genome_55	728	CDD	cd11304	Cadherin_repeat	19	89	0.811021	2023-07-03
PhiCrAssBcn24_genome_55	728	Pfam	PF13229	Right handed beta helix region	335	512	4.3e-06	2023-07-03	IPR039448	Right handed beta helix domain
PhiCrAssBcn24_genome_55	728	SMART	SM00710	pbh1	558	579	4600	2023-07-03	IPR006626	Parallel beta-helix repeat
PhiCrAssBcn24_genome_55	728	SMART	SM00710	pbh1	228	250	6.1	2023-07-03	IPR006626	Parallel beta-helix repeat
PhiCrAssBcn24_genome_55	728	SMART	SM00710	pbh1	207	227	1600	2023-07-03	IPR006626	Parallel beta-helix repeat
PhiCrAssBcn24_genome_55	728	SMART	SM00710	pbh1	332	354	3700	2023-07-03	IPR006626	Parallel beta-helix repeat
PhiCrAssBcn24_genome_55	728	SMART	SM00710	pbh1	502	528	400	2023-07-03	IPR006626	Parallel beta-helix repeat
PhiCrAssBcn24_genome_55	728	SMART	SM00710	pbh1	475	499	8000	2023-07-03	IPR006626	Parallel beta-helix repeat
PhiCrAssBcn24_genome_55	728	SMART	SM00710	pbh1	443	464	370	2023-07-03	IPR006626	Parallel beta-helix repeat
PhiCrAssBcn24_genome_55	728	SMART	SM00710	pbh1	395	416	2000	2023-07-03	IPR006626	Parallel beta-helix repeat
PhiCrAssBcn24_genome_6	135	Pfam	PF08302	Fungal tRNA ligase phosphodiesterase domain	92	119	0.00013	2023-07-03	IPR015965	tRNA ligase, phosphodiesterase
PhiCrAssBcn24_genome_60	153	Pfam	PF18925	Family of unknown function (DUF5675)	5	138	5.3e-30	2023-07-03	IPR043732	Domain of unknown function DUF5675
PhiCrAssBcn24_genome_7	331	CDD	cd01029	TOPRIM_primases	224	282	0.0802905	2023-07-03	IPR034154	Archaeal primase DnaG/twinkle, TOPRIM domain
PhiCrAssBcn24_genome_80	255	SMART	SM00327	VWA_4	23	214	5.9e-09	2023-07-03	IPR002035	von Willebrand factor, type A
PhiCrAssBcn24_genome_80	255	Pfam	PF00092	von Willebrand factor type A domain	25	197	3.6e-12	2023-07-03	IPR002035	von Willebrand factor, type A
PhiCrAssBcn24_genome_80	255	CDD	cd00198	vWFA	24	181	1.73303e-05	2023-07-03
PhiCrAssBcn24_genome_82	304	Pfam	PF02511	Thymidylate synthase complementing protein	133	284	1.9e-26	2023-07-03	IPR003669	Thymidylate synthase ThyX
PhiCrAssBcn24_genome_89	144	Pfam	PF13671	AAA domain	4	139	1.1e-10	2023-07-03
PhiCrAssBcn24_genome_90	146	Pfam	PF07659	Nucleotide modification associated domain 1	71	133	5.1e-14	2023-07-03	IPR011630	Nucleotide modification associated domain 1
PhiCrAssBcn24_genome_92	774	SMART	SM00482	polaultra3	437	737	4.1e-09	2023-07-03	IPR001098	DNA-directed DNA polymerase, family A, palm domain
PhiCrAssBcn24_genome_92	774	Pfam	PF01612	3'-5' exonuclease	23	180	2.4e-15	2023-07-03	IPR002562	3'-5' exonuclease domain
PhiCrAssBcn24_genome_92	774	SMART	SM00474	35exoneu6	16	181	6.5e-07	2023-07-03	IPR002562	3'-5' exonuclease domain
PhiCrAssBcn24_genome_92	774	Pfam	PF00476	DNA polymerase family A	322	772	2.3e-50	2023-07-03	IPR001098	DNA-directed DNA polymerase, family A, palm domain
PhiCrAssBcn24_genome_94	171	Pfam	PF13650	Aspartyl protease	56	110	4.5e-07	2023-07-03
PhiCrAssBcn24_genome_95	181	Pfam	PF07463	NUMOD4 motif	4	40	1.7e-08	2023-07-03	IPR010902	NUMOD4
PhiCrAssBcn24_genome_95	181	Pfam	PF13392	HNH endonuclease	49	91	3.3e-12	2023-07-03	IPR003615	HNH nuclease
PhiCrAssBcn24_genome_95	181	SMART	SM00497	intein_16	114	167	5.1e-07	2023-07-03	IPR003647	Intron encoded nuclease repeat
PhiCrAssBcn24_genome_96	155	CDD	cd07557	trimeric_dUTPase	25	112	5.71962e-13	2023-07-03	IPR033704	dUTPase, trimeric
PhiCrAssBcn24_genome_96	155	Pfam	PF00692	dUTPase	19	111	1.6e-08	2023-07-03	IPR029054	dUTPase-like
PhiCrAssBcn24_genome_97	186	SMART	SM00497	intein_16	131	183	6.6e-06	2023-07-03	IPR003647	Intron encoded nuclease repeat
PhiCrAssBcn24_genome_97	186	Pfam	PF07463	NUMOD4 motif	2	61	4.4e-11	2023-07-03	IPR010902	NUMOD4
PhiCrAssBcn24_genome_97	186	Pfam	PF13392	HNH endonuclease	70	113	7.2e-11	2023-07-03	IPR003615	HNH nuclease
PhiCrAssBcn24_genome_99	861	Pfam	PF02867	Ribonucleotide reductase, barrel domain	104	675	6.5e-102	2023-07-03	IPR000788	Ribonucleotide reductase large subunit, C-terminal
PhiCrAssBcn24_genome_99	861	TIGRFAM	TIGR02504	NrdJ_Z: ribonucleoside-diphosphate reductase, adenosylcobalamin-dependent	23	682	7.3e-148	2023-07-03	IPR013344	Ribonucleotide reductase, adenosylcobalamin-dependent
PhiCrAssBcn24_genome_99	861	CDD	cd02888	RNR_II_dimer	72	678	1.28794e-139	2023-07-03	IPR013344	Ribonucleotide reductase, adenosylcobalamin-dependent
PhiCrAssBcn25_genome_1	107	Pfam	PF13793	N-terminal domain of ribose phosphate pyrophosphokinase	14	103	4.4e-06	2023-07-03	IPR029099	Ribose-phosphate pyrophosphokinase, N-terminal domain
PhiCrAssBcn25_genome_1	107	SMART	SM01400	Pribosyltran_N_2	1	103	0.0021	2023-07-03
PhiCrAssBcn25_genome_19	65	Pfam	PF02943	Ferredoxin thioredoxin reductase catalytic beta chain	3	62	7.2e-05	2023-07-03	IPR004209	Ferredoxin thioredoxin reductase catalytic beta subunit
PhiCrAssBcn25_genome_34	128	Pfam	PF11133	Head fiber protein	76	125	5e-11	2023-07-03	IPR022741	Bacteriophage B103, Gp8, head fibre
PhiCrAssBcn25_genome_35	832	SMART	SM00710	pbh1	442	471	770	2023-07-03	IPR006626	Parallel beta-helix repeat
PhiCrAssBcn25_genome_35	832	SMART	SM00710	pbh1	419	441	0.44	2023-07-03	IPR006626	Parallel beta-helix repeat
PhiCrAssBcn25_genome_35	832	SMART	SM00710	pbh1	302	323	9700	2023-07-03	IPR006626	Parallel beta-helix repeat
PhiCrAssBcn25_genome_35	832	SMART	SM00710	pbh1	476	498	130	2023-07-03	IPR006626	Parallel beta-helix repeat
PhiCrAssBcn25_genome_35	832	SMART	SM00710	pbh1	387	409	770	2023-07-03	IPR006626	Parallel beta-helix repeat
PhiCrAssBcn25_genome_35	832	SMART	SM00710	pbh1	546	576	7400	2023-07-03	IPR006626	Parallel beta-helix repeat
PhiCrAssBcn25_genome_35	832	Pfam	PF13229	Right handed beta helix region	381	522	6.8e-08	2023-07-03	IPR039448	Right handed beta helix domain
PhiCrAssBcn25_genome_36	689	Pfam	PF13229	Right handed beta helix region	197	323	2.2e-08	2023-07-03	IPR039448	Right handed beta helix domain
PhiCrAssBcn25_genome_38	782	Pfam	PF13472	GDSL-like Lipase/Acylhydrolase family	608	767	6.9e-11	2023-07-03	IPR013830	SGNH hydrolase-type esterase domain
PhiCrAssBcn25_genome_38	782	CDD	cd00229	SGNH_hydrolase	606	773	0.000339161	2023-07-03
PhiCrAssBcn25_genome_38	782	Pfam	PF18454	Major tropism determinant N-terminal domain	4	41	2.5e-12	2023-07-03	IPR041352	Major tropism determinant, N-terminal domain
PhiCrAssBcn25_genome_39	850	Pfam	PF18454	Major tropism determinant N-terminal domain	7	44	3.1e-06	2023-07-03	IPR041352	Major tropism determinant, N-terminal domain
PhiCrAssBcn25_genome_4	185	Pfam	PF00156	Phosphoribosyl transferase domain	19	116	3e-07	2023-07-03	IPR000836	Phosphoribosyltransferase domain
PhiCrAssBcn25_genome_4	185	CDD	cd06223	PRTases_typeI	39	116	4.47405	2023-07-03	IPR000836	Phosphoribosyltransferase domain
PhiCrAssBcn25_genome_43	153	Pfam	PF18925	Family of unknown function (DUF5675)	5	138	5.3e-30	2023-07-03	IPR043732	Domain of unknown function DUF5675
PhiCrAssBcn25_genome_53	233	Pfam	PF07453	NUMOD1 domain	113	148	6.4e-07	2023-07-03	IPR010896	Nuclease-associated modular DNA-binding 1
PhiCrAssBcn25_genome_53	233	SMART	SM00497	intein_16	182	233	5	2023-07-03	IPR003647	Intron encoded nuclease repeat
PhiCrAssBcn25_genome_53	233	SMART	SM00497	intein_16	112	164	9.5e-08	2023-07-03	IPR003647	Intron encoded nuclease repeat
PhiCrAssBcn25_genome_64	257	Pfam	PF00092	von Willebrand factor type A domain	25	194	6.1e-12	2023-07-03	IPR002035	von Willebrand factor, type A
PhiCrAssBcn25_genome_64	257	CDD	cd00198	vWFA	24	181	9.7635e-07	2023-07-03
PhiCrAssBcn25_genome_64	257	SMART	SM00327	VWA_4	23	214	7.1e-09	2023-07-03	IPR002035	von Willebrand factor, type A
PhiCrAssBcn25_genome_66	310	Pfam	PF02511	Thymidylate synthase complementing protein	137	290	1.3e-24	2023-07-03	IPR003669	Thymidylate synthase ThyX
PhiCrAssBcn25_genome_9	162	Pfam	PF13392	HNH endonuclease	53	95	4.6e-13	2023-07-03	IPR003615	HNH nuclease
PhiCrAssBcn3_genome_1	362	CDD	cd00229	SGNH_hydrolase	186	352	7.15477e-05	2023-07-03
PhiCrAssBcn3_genome_1	362	Pfam	PF13472	GDSL-like Lipase/Acylhydrolase family	188	347	3.8e-13	2023-07-03	IPR013830	SGNH hydrolase-type esterase domain
PhiCrAssBcn3_genome_100	832	SMART	SM00710	pbh1	442	471	770	2023-07-03	IPR006626	Parallel beta-helix repeat
PhiCrAssBcn3_genome_100	832	SMART	SM00710	pbh1	419	441	0.44	2023-07-03	IPR006626	Parallel beta-helix repeat
PhiCrAssBcn3_genome_100	832	SMART	SM00710	pbh1	302	323	9700	2023-07-03	IPR006626	Parallel beta-helix repeat
PhiCrAssBcn3_genome_100	832	SMART	SM00710	pbh1	476	498	130	2023-07-03	IPR006626	Parallel beta-helix repeat
PhiCrAssBcn3_genome_100	832	SMART	SM00710	pbh1	387	409	770	2023-07-03	IPR006626	Parallel beta-helix repeat
PhiCrAssBcn3_genome_100	832	SMART	SM00710	pbh1	546	576	7400	2023-07-03	IPR006626	Parallel beta-helix repeat
PhiCrAssBcn3_genome_100	832	Pfam	PF13229	Right handed beta helix region	381	522	6.8e-08	2023-07-03	IPR039448	Right handed beta helix domain
PhiCrAssBcn3_genome_101	728	Pfam	PF13229	Right handed beta helix region	335	512	5.1e-06	2023-07-03	IPR039448	Right handed beta helix domain
PhiCrAssBcn3_genome_101	728	SMART	SM00710	pbh1	228	250	6.1	2023-07-03	IPR006626	Parallel beta-helix repeat
PhiCrAssBcn3_genome_101	728	SMART	SM00710	pbh1	207	227	1600	2023-07-03	IPR006626	Parallel beta-helix repeat
PhiCrAssBcn3_genome_101	728	SMART	SM00710	pbh1	332	354	3700	2023-07-03	IPR006626	Parallel beta-helix repeat
PhiCrAssBcn3_genome_101	728	SMART	SM00710	pbh1	502	528	400	2023-07-03	IPR006626	Parallel beta-helix repeat
PhiCrAssBcn3_genome_101	728	SMART	SM00710	pbh1	558	579	4400	2023-07-03	IPR006626	Parallel beta-helix repeat
PhiCrAssBcn3_genome_101	728	SMART	SM00710	pbh1	475	499	8000	2023-07-03	IPR006626	Parallel beta-helix repeat
PhiCrAssBcn3_genome_101	728	SMART	SM00710	pbh1	443	464	370	2023-07-03	IPR006626	Parallel beta-helix repeat
PhiCrAssBcn3_genome_101	728	SMART	SM00710	pbh1	395	416	2000	2023-07-03	IPR006626	Parallel beta-helix repeat
PhiCrAssBcn3_genome_101	728	CDD	cd11304	Cadherin_repeat	19	89	0.859867	2023-07-03
PhiCrAssBcn3_genome_34	144	Pfam	PF13671	AAA domain	4	139	1.1e-10	2023-07-03
PhiCrAssBcn3_genome_35	146	Pfam	PF07659	Nucleotide modification associated domain 1	71	133	5.1e-14	2023-07-03	IPR011630	Nucleotide modification associated domain 1
PhiCrAssBcn3_genome_37	773	SMART	SM00474	35exoneu6	16	181	5e-05	2023-07-03	IPR002562	3'-5' exonuclease domain
PhiCrAssBcn3_genome_37	773	Pfam	PF01612	3'-5' exonuclease	23	180	2.9e-11	2023-07-03	IPR002562	3'-5' exonuclease domain
PhiCrAssBcn3_genome_37	773	Pfam	PF00476	DNA polymerase family A	322	771	6e-54	2023-07-03	IPR001098	DNA-directed DNA polymerase, family A, palm domain
PhiCrAssBcn3_genome_37	773	SMART	SM00482	polaultra3	437	736	5.6e-11	2023-07-03	IPR001098	DNA-directed DNA polymerase, family A, palm domain
PhiCrAssBcn3_genome_39	171	Pfam	PF13650	Aspartyl protease	56	110	2.7e-07	2023-07-03
PhiCrAssBcn3_genome_40	181	Pfam	PF07463	NUMOD4 motif	4	40	1.7e-08	2023-07-03	IPR010902	NUMOD4
PhiCrAssBcn3_genome_40	181	Pfam	PF13392	HNH endonuclease	49	91	3.3e-12	2023-07-03	IPR003615	HNH nuclease
PhiCrAssBcn3_genome_40	181	SMART	SM00497	intein_16	114	167	5.1e-07	2023-07-03	IPR003647	Intron encoded nuclease repeat
PhiCrAssBcn3_genome_41	155	CDD	cd07557	trimeric_dUTPase	25	112	5.71962e-13	2023-07-03	IPR033704	dUTPase, trimeric
PhiCrAssBcn3_genome_41	155	Pfam	PF00692	dUTPase	19	111	1.6e-08	2023-07-03	IPR029054	dUTPase-like
PhiCrAssBcn3_genome_42	186	SMART	SM00497	intein_16	131	183	6.6e-06	2023-07-03	IPR003647	Intron encoded nuclease repeat
PhiCrAssBcn3_genome_42	186	Pfam	PF07463	NUMOD4 motif	2	61	4.4e-11	2023-07-03	IPR010902	NUMOD4
PhiCrAssBcn3_genome_42	186	Pfam	PF13392	HNH endonuclease	70	113	7.2e-11	2023-07-03	IPR003615	HNH nuclease
PhiCrAssBcn3_genome_44	852	Pfam	PF02867	Ribonucleotide reductase, barrel domain	104	666	6.9e-103	2023-07-03	IPR000788	Ribonucleotide reductase large subunit, C-terminal
PhiCrAssBcn3_genome_44	852	CDD	cd02888	RNR_II_dimer	72	669	6.89043e-142	2023-07-03	IPR013344	Ribonucleotide reductase, adenosylcobalamin-dependent
PhiCrAssBcn3_genome_44	852	TIGRFAM	TIGR02504	NrdJ_Z: ribonucleoside-diphosphate reductase, adenosylcobalamin-dependent	23	673	8.4e-149	2023-07-03	IPR013344	Ribonucleotide reductase, adenosylcobalamin-dependent
PhiCrAssBcn3_genome_45	347	Pfam	PF12684	PDDEXK-like domain of unknown function (DUF3799)	29	261	5.4e-08	2023-07-03	IPR024432	Putative exodeoxyribonuclease 8, PDDEXK-like domain
PhiCrAssBcn3_genome_47	159	Pfam	PF06356	Protein of unknown function (DUF1064)	14	117	1e-06	2023-07-03	IPR009414	Protein of unknown function DUF1064
PhiCrAssBcn3_genome_49	221	Pfam	PF03167	Uracil DNA glycosylase superfamily	50	191	4.6e-10	2023-07-03	IPR005122	Uracil-DNA glycosylase-like
PhiCrAssBcn3_genome_5	153	Pfam	PF18925	Family of unknown function (DUF5675)	5	138	3.9e-30	2023-07-03	IPR043732	Domain of unknown function DUF5675
PhiCrAssBcn3_genome_5	255	Pfam	PF00092	von Willebrand factor type A domain	25	197	3.9e-12	2023-07-03	IPR002035	von Willebrand factor, type A
PhiCrAssBcn3_genome_5	255	SMART	SM00327	VWA_4	23	214	5.4e-09	2023-07-03	IPR002035	von Willebrand factor, type A
PhiCrAssBcn3_genome_5	255	CDD	cd00198	vWFA	24	181	1.06578e-05	2023-07-03
PhiCrAssBcn3_genome_51	367	Pfam	PF00899	ThiF family	146	287	1.3e-15	2023-07-03	IPR000594	THIF-type NAD/FAD binding fold
PhiCrAssBcn3_genome_55	331	CDD	cd01029	TOPRIM_primases	224	282	0.0628455	2023-07-03	IPR034154	Archaeal primase DnaG/twinkle, TOPRIM domain
PhiCrAssBcn3_genome_63	391	CDD	cd18789	SF2_C_XPB	269	352	0.00133659	2023-07-03
PhiCrAssBcn3_genome_63	391	CDD	cd17926	DEXHc_RE	19	122	0.000233184	2023-07-03
PhiCrAssBcn3_genome_63	391	Pfam	PF00271	Helicase conserved C-terminal domain	257	350	2e-05	2023-07-03	IPR001650	Helicase, C-terminal
PhiCrAssBcn3_genome_64	148	Pfam	PF01832	Mannosyl-glycoprotein endo-beta-N-acetylglucosaminidase	45	147	2e-18	2023-07-03	IPR002901	Mannosyl-glycoprotein endo-beta-N-acetylglucosamidase-like domain
PhiCrAssBcn3_genome_66	261	Pfam	PF01145	SPFH domain / Band 7 family	25	208	2.8e-20	2023-07-03	IPR001107	Band 7 domain
PhiCrAssBcn3_genome_7	309	Pfam	PF02511	Thymidylate synthase complementing protein	133	289	2.7e-25	2023-07-03	IPR003669	Thymidylate synthase ThyX
PhiCrAssBcn3_genome_70	472	Pfam	PF05731	TROVE domain	195	280	4.1e-10	2023-07-03	IPR008858	TROVE domain
PhiCrAssBcn3_genome_73	135	Pfam	PF08302	Fungal tRNA ligase phosphodiesterase domain	83	119	0.00011	2023-07-03	IPR015965	tRNA ligase, phosphodiesterase
PhiCrAssBcn3_genome_85	65	Pfam	PF02943	Ferredoxin thioredoxin reductase catalytic beta chain	3	62	7.2e-05	2023-07-03	IPR004209	Ferredoxin thioredoxin reductase catalytic beta subunit
PhiCrAssBcn3_genome_99	97	Pfam	PF11133	Head fiber protein	21	92	7e-15	2023-07-03	IPR022741	Bacteriophage B103, Gp8, head fibre
PhiCrAssBcn4_genome_	65	Pfam	PF02943	Ferredoxin thioredoxin reductase catalytic beta chain	3	62	7.2e-05	2023-07-03	IPR004209	Ferredoxin thioredoxin reductase catalytic beta subunit
PhiCrAssBcn4_genome_16	128	Pfam	PF11133	Head fiber protein	76	125	5e-11	2023-07-03	IPR022741	Bacteriophage B103, Gp8, head fibre
PhiCrAssBcn4_genome_17	832	SMART	SM00710	pbh1	442	471	770	2023-07-03	IPR006626	Parallel beta-helix repeat
PhiCrAssBcn4_genome_17	832	SMART	SM00710	pbh1	419	441	0.44	2023-07-03	IPR006626	Parallel beta-helix repeat
PhiCrAssBcn4_genome_17	832	SMART	SM00710	pbh1	302	323	9700	2023-07-03	IPR006626	Parallel beta-helix repeat
PhiCrAssBcn4_genome_17	832	SMART	SM00710	pbh1	476	498	130	2023-07-03	IPR006626	Parallel beta-helix repeat
PhiCrAssBcn4_genome_17	832	SMART	SM00710	pbh1	387	409	770	2023-07-03	IPR006626	Parallel beta-helix repeat
PhiCrAssBcn4_genome_17	832	SMART	SM00710	pbh1	546	576	7400	2023-07-03	IPR006626	Parallel beta-helix repeat
PhiCrAssBcn4_genome_17	832	Pfam	PF13229	Right handed beta helix region	381	522	6.8e-08	2023-07-03	IPR039448	Right handed beta helix domain
PhiCrAssBcn4_genome_18	728	SMART	SM00710	pbh1	228	250	6.1	2023-07-03	IPR006626	Parallel beta-helix repeat
PhiCrAssBcn4_genome_18	728	SMART	SM00710	pbh1	207	227	1600	2023-07-03	IPR006626	Parallel beta-helix repeat
PhiCrAssBcn4_genome_18	728	SMART	SM00710	pbh1	332	354	3700	2023-07-03	IPR006626	Parallel beta-helix repeat
PhiCrAssBcn4_genome_18	728	SMART	SM00710	pbh1	558	579	4400	2023-07-03	IPR006626	Parallel beta-helix repeat
PhiCrAssBcn4_genome_18	728	SMART	SM00710	pbh1	475	499	8000	2023-07-03	IPR006626	Parallel beta-helix repeat
PhiCrAssBcn4_genome_18	728	SMART	SM00710	pbh1	502	528	800	2023-07-03	IPR006626	Parallel beta-helix repeat
PhiCrAssBcn4_genome_18	728	SMART	SM00710	pbh1	443	464	370	2023-07-03	IPR006626	Parallel beta-helix repeat
PhiCrAssBcn4_genome_18	728	SMART	SM00710	pbh1	395	416	2000	2023-07-03	IPR006626	Parallel beta-helix repeat
PhiCrAssBcn4_genome_18	728	CDD	cd11304	Cadherin_repeat	19	89	0.787649	2023-07-03
PhiCrAssBcn4_genome_18	728	Pfam	PF13229	Right handed beta helix region	335	512	4.8e-06	2023-07-03	IPR039448	Right handed beta helix domain
PhiCrAssBcn4_genome_19	1030	Pfam	PF13472	GDSL-like Lipase/Acylhydrolase family	856	1015	2.2e-12	2023-07-03	IPR013830	SGNH hydrolase-type esterase domain
PhiCrAssBcn4_genome_19	1030	CDD	cd00229	SGNH_hydrolase	854	1020	0.000999816	2023-07-03
PhiCrAssBcn4_genome_3	153	Pfam	PF18925	Family of unknown function (DUF5675)	5	138	3.9e-30	2023-07-03	IPR043732	Domain of unknown function DUF5675
PhiCrAssBcn4_genome_43	255	Pfam	PF00092	von Willebrand factor type A domain	25	197	3.9e-12	2023-07-03	IPR002035	von Willebrand factor, type A
PhiCrAssBcn4_genome_43	255	SMART	SM00327	VWA_4	23	214	5.4e-09	2023-07-03	IPR002035	von Willebrand factor, type A
PhiCrAssBcn4_genome_43	255	CDD	cd00198	vWFA	24	181	1.06578e-05	2023-07-03
PhiCrAssBcn4_genome_45	310	Pfam	PF02511	Thymidylate synthase complementing protein	137	290	2.8e-25	2023-07-03	IPR003669	Thymidylate synthase ThyX
PhiCrAssBcn4_genome_53	144	Pfam	PF13671	AAA domain	4	139	1.1e-10	2023-07-03
PhiCrAssBcn4_genome_54	146	Pfam	PF07659	Nucleotide modification associated domain 1	71	133	5.1e-14	2023-07-03	IPR011630	Nucleotide modification associated domain 1
PhiCrAssBcn4_genome_56	774	Pfam	PF01612	3'-5' exonuclease	23	180	2.4e-15	2023-07-03	IPR002562	3'-5' exonuclease domain
PhiCrAssBcn4_genome_56	774	SMART	SM00474	35exoneu6	16	181	6.5e-07	2023-07-03	IPR002562	3'-5' exonuclease domain
PhiCrAssBcn4_genome_56	774	Pfam	PF00476	DNA polymerase family A	322	772	1.3e-50	2023-07-03	IPR001098	DNA-directed DNA polymerase, family A, palm domain
PhiCrAssBcn4_genome_56	774	SMART	SM00482	polaultra3	437	737	2.5e-09	2023-07-03	IPR001098	DNA-directed DNA polymerase, family A, palm domain
PhiCrAssBcn4_genome_58	171	Pfam	PF13650	Aspartyl protease	56	110	4.5e-07	2023-07-03
PhiCrAssBcn4_genome_59	181	Pfam	PF07463	NUMOD4 motif	4	40	1.7e-08	2023-07-03	IPR010902	NUMOD4
PhiCrAssBcn4_genome_59	181	Pfam	PF13392	HNH endonuclease	49	91	3.3e-12	2023-07-03	IPR003615	HNH nuclease
PhiCrAssBcn4_genome_59	181	SMART	SM00497	intein_16	114	167	5.1e-07	2023-07-03	IPR003647	Intron encoded nuclease repeat
PhiCrAssBcn4_genome_60	155	CDD	cd07557	trimeric_dUTPase	25	112	5.71962e-13	2023-07-03	IPR033704	dUTPase, trimeric
PhiCrAssBcn4_genome_60	155	Pfam	PF00692	dUTPase	19	111	1.6e-08	2023-07-03	IPR029054	dUTPase-like
PhiCrAssBcn4_genome_61	186	SMART	SM00497	intein_16	131	183	6.6e-06	2023-07-03	IPR003647	Intron encoded nuclease repeat
PhiCrAssBcn4_genome_61	186	Pfam	PF07463	NUMOD4 motif	2	61	4.4e-11	2023-07-03	IPR010902	NUMOD4
PhiCrAssBcn4_genome_61	186	Pfam	PF13392	HNH endonuclease	70	113	7.2e-11	2023-07-03	IPR003615	HNH nuclease
PhiCrAssBcn4_genome_63	852	Pfam	PF02867	Ribonucleotide reductase, barrel domain	104	666	6.9e-103	2023-07-03	IPR000788	Ribonucleotide reductase large subunit, C-terminal
PhiCrAssBcn4_genome_63	852	CDD	cd02888	RNR_II_dimer	72	669	9.30947e-142	2023-07-03	IPR013344	Ribonucleotide reductase, adenosylcobalamin-dependent
PhiCrAssBcn4_genome_63	852	TIGRFAM	TIGR02504	NrdJ_Z: ribonucleoside-diphosphate reductase, adenosylcobalamin-dependent	23	673	8.4e-149	2023-07-03	IPR013344	Ribonucleotide reductase, adenosylcobalamin-dependent
PhiCrAssBcn4_genome_64	347	Pfam	PF12684	PDDEXK-like domain of unknown function (DUF3799)	29	261	5.4e-08	2023-07-03	IPR024432	Putative exodeoxyribonuclease 8, PDDEXK-like domain
PhiCrAssBcn4_genome_66	159	Pfam	PF06356	Protein of unknown function (DUF1064)	14	117	1e-06	2023-07-03	IPR009414	Protein of unknown function DUF1064
PhiCrAssBcn4_genome_68	221	Pfam	PF03167	Uracil DNA glycosylase superfamily	50	191	4.6e-10	2023-07-03	IPR005122	Uracil-DNA glycosylase-like
PhiCrAssBcn4_genome_70	367	Pfam	PF00899	ThiF family	146	287	1.3e-15	2023-07-03	IPR000594	THIF-type NAD/FAD binding fold
PhiCrAssBcn4_genome_74	331	CDD	cd01029	TOPRIM_primases	224	282	0.0802905	2023-07-03	IPR034154	Archaeal primase DnaG/twinkle, TOPRIM domain
PhiCrAssBcn4_genome_82	391	CDD	cd18789	SF2_C_XPB	269	352	0.0012276	2023-07-03
PhiCrAssBcn4_genome_82	391	CDD	cd17926	DEXHc_RE	19	122	0.000233184	2023-07-03
PhiCrAssBcn4_genome_82	391	Pfam	PF00271	Helicase conserved C-terminal domain	257	350	2e-05	2023-07-03	IPR001650	Helicase, C-terminal
PhiCrAssBcn4_genome_83	157	Pfam	PF01832	Mannosyl-glycoprotein endo-beta-N-acetylglucosaminidase	54	157	4.9e-19	2023-07-03	IPR002901	Mannosyl-glycoprotein endo-beta-N-acetylglucosamidase-like domain
PhiCrAssBcn4_genome_89	190	Pfam	PF13392	HNH endonuclease	63	106	4.5e-08	2023-07-03	IPR003615	HNH nuclease
PhiCrAssBcn4_genome_89	190	Pfam	PF07463	NUMOD4 motif	5	54	2.2e-14	2023-07-03	IPR010902	NUMOD4
PhiCrAssBcn4_genome_91	472	Pfam	PF05731	TROVE domain	195	280	4.1e-10	2023-07-03	IPR008858	TROVE domain
PhiCrAssBcn4_genome_94	135	Pfam	PF08302	Fungal tRNA ligase phosphodiesterase domain	83	119	0.00011	2023-07-03	IPR015965	tRNA ligase, phosphodiesterase
PhiCrAssBcn5_genome_0	186	SMART	SM00497	intein_16	131	183	6.6e-06	2023-07-03	IPR003647	Intron encoded nuclease repeat
PhiCrAssBcn5_genome_0	186	Pfam	PF07463	NUMOD4 motif	2	61	4.4e-11	2023-07-03	IPR010902	NUMOD4
PhiCrAssBcn5_genome_0	186	Pfam	PF13392	HNH endonuclease	70	113	7.2e-11	2023-07-03	IPR003615	HNH nuclease
PhiCrAssBcn5_genome_1	155	CDD	cd07557	trimeric_dUTPase	25	112	5.71962e-13	2023-07-03	IPR033704	dUTPase, trimeric
PhiCrAssBcn5_genome_1	155	Pfam	PF00692	dUTPase	19	111	1.6e-08	2023-07-03	IPR029054	dUTPase-like
PhiCrAssBcn5_genome_102	157	Pfam	PF01832	Mannosyl-glycoprotein endo-beta-N-acetylglucosaminidase	54	157	4.9e-19	2023-07-03	IPR002901	Mannosyl-glycoprotein endo-beta-N-acetylglucosamidase-like domain
PhiCrAssBcn5_genome_103	391	CDD	cd18789	SF2_C_XPB	269	352	0.0012276	2023-07-03
PhiCrAssBcn5_genome_103	391	CDD	cd17926	DEXHc_RE	19	122	0.000233184	2023-07-03
PhiCrAssBcn5_genome_103	391	Pfam	PF00271	Helicase conserved C-terminal domain	257	350	2e-05	2023-07-03	IPR001650	Helicase, C-terminal
PhiCrAssBcn5_genome_11	367	Pfam	PF00899	ThiF family	146	287	1.3e-15	2023-07-03	IPR000594	THIF-type NAD/FAD binding fold
PhiCrAssBcn5_genome_13	221	Pfam	PF03167	Uracil DNA glycosylase superfamily	50	191	4.6e-10	2023-07-03	IPR005122	Uracil-DNA glycosylase-like
PhiCrAssBcn5_genome_15	159	Pfam	PF06356	Protein of unknown function (DUF1064)	14	117	1e-06	2023-07-03	IPR009414	Protein of unknown function DUF1064
PhiCrAssBcn5_genome_17	347	Pfam	PF12684	PDDEXK-like domain of unknown function (DUF3799)	29	261	5.4e-08	2023-07-03	IPR024432	Putative exodeoxyribonuclease 8, PDDEXK-like domain
PhiCrAssBcn5_genome_18	852	Pfam	PF02867	Ribonucleotide reductase, barrel domain	104	666	6.9e-103	2023-07-03	IPR000788	Ribonucleotide reductase large subunit, C-terminal
PhiCrAssBcn5_genome_18	852	CDD	cd02888	RNR_II_dimer	72	669	9.30947e-142	2023-07-03	IPR013344	Ribonucleotide reductase, adenosylcobalamin-dependent
PhiCrAssBcn5_genome_18	852	TIGRFAM	TIGR02504	NrdJ_Z: ribonucleoside-diphosphate reductase, adenosylcobalamin-dependent	23	673	8.4e-149	2023-07-03	IPR013344	Ribonucleotide reductase, adenosylcobalamin-dependent
PhiCrAssBcn5_genome_2	181	Pfam	PF07463	NUMOD4 motif	4	40	1.7e-08	2023-07-03	IPR010902	NUMOD4
PhiCrAssBcn5_genome_2	181	Pfam	PF13392	HNH endonuclease	49	91	3.3e-12	2023-07-03	IPR003615	HNH nuclease
PhiCrAssBcn5_genome_2	181	SMART	SM00497	intein_16	114	167	5.1e-07	2023-07-03	IPR003647	Intron encoded nuclease repeat
PhiCrAssBcn5_genome_3	171	Pfam	PF13650	Aspartyl protease	56	110	4.5e-07	2023-07-03
PhiCrAssBcn5_genome_36	310	Pfam	PF02511	Thymidylate synthase complementing protein	137	290	2.8e-25	2023-07-03	IPR003669	Thymidylate synthase ThyX
PhiCrAssBcn5_genome_38	255	Pfam	PF00092	von Willebrand factor type A domain	25	197	3.9e-12	2023-07-03	IPR002035	von Willebrand factor, type A
PhiCrAssBcn5_genome_38	255	SMART	SM00327	VWA_4	23	214	5.4e-09	2023-07-03	IPR002035	von Willebrand factor, type A
PhiCrAssBcn5_genome_38	255	CDD	cd00198	vWFA	24	181	1.06578e-05	2023-07-03
PhiCrAssBcn5_genome_5	774	Pfam	PF01612	3'-5' exonuclease	23	180	2.4e-15	2023-07-03	IPR002562	3'-5' exonuclease domain
PhiCrAssBcn5_genome_5	774	SMART	SM00474	35exoneu6	16	181	6.5e-07	2023-07-03	IPR002562	3'-5' exonuclease domain
PhiCrAssBcn5_genome_5	774	Pfam	PF00476	DNA polymerase family A	322	772	1.3e-50	2023-07-03	IPR001098	DNA-directed DNA polymerase, family A, palm domain
PhiCrAssBcn5_genome_5	774	SMART	SM00482	polaultra3	437	737	2.5e-09	2023-07-03	IPR001098	DNA-directed DNA polymerase, family A, palm domain
PhiCrAssBcn5_genome_58	153	Pfam	PF18925	Family of unknown function (DUF5675)	5	138	3.9e-30	2023-07-03	IPR043732	Domain of unknown function DUF5675
PhiCrAssBcn5_genome_62	1030	Pfam	PF13472	GDSL-like Lipase/Acylhydrolase family	856	1015	2.2e-12	2023-07-03	IPR013830	SGNH hydrolase-type esterase domain
PhiCrAssBcn5_genome_62	1030	CDD	cd00229	SGNH_hydrolase	854	1020	0.000999816	2023-07-03
PhiCrAssBcn5_genome_63	728	SMART	SM00710	pbh1	228	250	6.1	2023-07-03	IPR006626	Parallel beta-helix repeat
PhiCrAssBcn5_genome_63	728	SMART	SM00710	pbh1	207	227	1600	2023-07-03	IPR006626	Parallel beta-helix repeat
PhiCrAssBcn5_genome_63	728	SMART	SM00710	pbh1	332	354	3700	2023-07-03	IPR006626	Parallel beta-helix repeat
PhiCrAssBcn5_genome_63	728	SMART	SM00710	pbh1	558	579	4400	2023-07-03	IPR006626	Parallel beta-helix repeat
PhiCrAssBcn5_genome_63	728	SMART	SM00710	pbh1	475	499	8000	2023-07-03	IPR006626	Parallel beta-helix repeat
PhiCrAssBcn5_genome_63	728	SMART	SM00710	pbh1	502	528	800	2023-07-03	IPR006626	Parallel beta-helix repeat
PhiCrAssBcn5_genome_63	728	SMART	SM00710	pbh1	443	464	370	2023-07-03	IPR006626	Parallel beta-helix repeat
PhiCrAssBcn5_genome_63	728	SMART	SM00710	pbh1	395	416	2000	2023-07-03	IPR006626	Parallel beta-helix repeat
PhiCrAssBcn5_genome_63	728	CDD	cd11304	Cadherin_repeat	19	89	0.787649	2023-07-03
PhiCrAssBcn5_genome_63	728	Pfam	PF13229	Right handed beta helix region	335	512	4.8e-06	2023-07-03	IPR039448	Right handed beta helix domain
PhiCrAssBcn5_genome_64	832	SMART	SM00710	pbh1	442	471	770	2023-07-03	IPR006626	Parallel beta-helix repeat
PhiCrAssBcn5_genome_64	832	SMART	SM00710	pbh1	419	441	0.44	2023-07-03	IPR006626	Parallel beta-helix repeat
PhiCrAssBcn5_genome_64	832	SMART	SM00710	pbh1	302	323	9700	2023-07-03	IPR006626	Parallel beta-helix repeat
PhiCrAssBcn5_genome_64	832	SMART	SM00710	pbh1	476	498	130	2023-07-03	IPR006626	Parallel beta-helix repeat
PhiCrAssBcn5_genome_64	832	SMART	SM00710	pbh1	387	409	770	2023-07-03	IPR006626	Parallel beta-helix repeat
PhiCrAssBcn5_genome_64	832	SMART	SM00710	pbh1	546	576	7400	2023-07-03	IPR006626	Parallel beta-helix repeat
PhiCrAssBcn5_genome_64	832	Pfam	PF13229	Right handed beta helix region	381	522	6.8e-08	2023-07-03	IPR039448	Right handed beta helix domain
PhiCrAssBcn5_genome_65	128	Pfam	PF11133	Head fiber protein	76	125	5e-11	2023-07-03	IPR022741	Bacteriophage B103, Gp8, head fibre
PhiCrAssBcn5_genome_7	331	CDD	cd01029	TOPRIM_primases	224	282	0.0802905	2023-07-03	IPR034154	Archaeal primase DnaG/twinkle, TOPRIM domain
PhiCrAssBcn5_genome_7	146	Pfam	PF07659	Nucleotide modification associated domain 1	71	133	5.1e-14	2023-07-03	IPR011630	Nucleotide modification associated domain 1
PhiCrAssBcn5_genome_79	65	Pfam	PF02943	Ferredoxin thioredoxin reductase catalytic beta chain	3	62	7.2e-05	2023-07-03	IPR004209	Ferredoxin thioredoxin reductase catalytic beta subunit
PhiCrAssBcn5_genome_8	144	Pfam	PF13671	AAA domain	4	139	1.1e-10	2023-07-03
PhiCrAssBcn5_genome_91	135	Pfam	PF08302	Fungal tRNA ligase phosphodiesterase domain	83	119	0.00011	2023-07-03	IPR015965	tRNA ligase, phosphodiesterase
PhiCrAssBcn5_genome_94	472	Pfam	PF05731	TROVE domain	195	280	4.1e-10	2023-07-03	IPR008858	TROVE domain
PhiCrAssBcn5_genome_96	190	Pfam	PF13392	HNH endonuclease	63	106	4.5e-08	2023-07-03	IPR003615	HNH nuclease
PhiCrAssBcn5_genome_96	190	Pfam	PF07463	NUMOD4 motif	5	54	2.2e-14	2023-07-03	IPR010902	NUMOD4
PhiCrAssBcn6_genome_100	310	Pfam	PF02511	Thymidylate synthase complementing protein	137	290	2.8e-25	2023-07-03	IPR003669	Thymidylate synthase ThyX
PhiCrAssBcn6_genome_102	255	Pfam	PF00092	von Willebrand factor type A domain	25	197	3.9e-12	2023-07-03	IPR002035	von Willebrand factor, type A
PhiCrAssBcn6_genome_102	255	SMART	SM00327	VWA_4	23	214	5.4e-09	2023-07-03	IPR002035	von Willebrand factor, type A
PhiCrAssBcn6_genome_102	255	CDD	cd00198	vWFA	24	181	1.06578e-05	2023-07-03
PhiCrAssBcn6_genome_18	153	Pfam	PF18925	Family of unknown function (DUF5675)	5	138	3.9e-30	2023-07-03	IPR043732	Domain of unknown function DUF5675
PhiCrAssBcn6_genome_2	1030	Pfam	PF13472	GDSL-like Lipase/Acylhydrolase family	856	1015	2.2e-12	2023-07-03	IPR013830	SGNH hydrolase-type esterase domain
PhiCrAssBcn6_genome_2	1030	CDD	cd00229	SGNH_hydrolase	854	1020	0.000999816	2023-07-03
PhiCrAssBcn6_genome_3	728	SMART	SM00710	pbh1	228	250	6.1	2023-07-03	IPR006626	Parallel beta-helix repeat
PhiCrAssBcn6_genome_3	728	SMART	SM00710	pbh1	207	227	1600	2023-07-03	IPR006626	Parallel beta-helix repeat
PhiCrAssBcn6_genome_3	728	SMART	SM00710	pbh1	332	354	3700	2023-07-03	IPR006626	Parallel beta-helix repeat
PhiCrAssBcn6_genome_3	728	SMART	SM00710	pbh1	558	579	4400	2023-07-03	IPR006626	Parallel beta-helix repeat
PhiCrAssBcn6_genome_3	728	SMART	SM00710	pbh1	475	499	8000	2023-07-03	IPR006626	Parallel beta-helix repeat
PhiCrAssBcn6_genome_3	728	SMART	SM00710	pbh1	502	528	800	2023-07-03	IPR006626	Parallel beta-helix repeat
PhiCrAssBcn6_genome_3	728	SMART	SM00710	pbh1	443	464	370	2023-07-03	IPR006626	Parallel beta-helix repeat
PhiCrAssBcn6_genome_3	728	SMART	SM00710	pbh1	395	416	2000	2023-07-03	IPR006626	Parallel beta-helix repeat
PhiCrAssBcn6_genome_3	728	CDD	cd11304	Cadherin_repeat	19	89	0.787649	2023-07-03
PhiCrAssBcn6_genome_3	728	Pfam	PF13229	Right handed beta helix region	335	512	4.8e-06	2023-07-03	IPR039448	Right handed beta helix domain
PhiCrAssBcn6_genome_39	65	Pfam	PF02943	Ferredoxin thioredoxin reductase catalytic beta chain	3	62	7.2e-05	2023-07-03	IPR004209	Ferredoxin thioredoxin reductase catalytic beta subunit
PhiCrAssBcn6_genome_4	832	SMART	SM00710	pbh1	442	471	770	2023-07-03	IPR006626	Parallel beta-helix repeat
PhiCrAssBcn6_genome_4	832	SMART	SM00710	pbh1	419	441	0.44	2023-07-03	IPR006626	Parallel beta-helix repeat
PhiCrAssBcn6_genome_4	832	SMART	SM00710	pbh1	302	323	9700	2023-07-03	IPR006626	Parallel beta-helix repeat
PhiCrAssBcn6_genome_4	832	SMART	SM00710	pbh1	476	498	130	2023-07-03	IPR006626	Parallel beta-helix repeat
PhiCrAssBcn6_genome_4	832	SMART	SM00710	pbh1	387	409	770	2023-07-03	IPR006626	Parallel beta-helix repeat
PhiCrAssBcn6_genome_4	832	SMART	SM00710	pbh1	546	576	7400	2023-07-03	IPR006626	Parallel beta-helix repeat
PhiCrAssBcn6_genome_4	832	Pfam	PF13229	Right handed beta helix region	381	522	6.8e-08	2023-07-03	IPR039448	Right handed beta helix domain
PhiCrAssBcn6_genome_5	128	Pfam	PF11133	Head fiber protein	76	125	5e-11	2023-07-03	IPR022741	Bacteriophage B103, Gp8, head fibre
PhiCrAssBcn6_genome_51	135	Pfam	PF08302	Fungal tRNA ligase phosphodiesterase domain	83	119	0.00011	2023-07-03	IPR015965	tRNA ligase, phosphodiesterase
PhiCrAssBcn6_genome_54	472	Pfam	PF05731	TROVE domain	195	280	4.1e-10	2023-07-03	IPR008858	TROVE domain
PhiCrAssBcn6_genome_56	190	Pfam	PF13392	HNH endonuclease	63	106	4.5e-08	2023-07-03	IPR003615	HNH nuclease
PhiCrAssBcn6_genome_56	190	Pfam	PF07463	NUMOD4 motif	5	54	2.2e-14	2023-07-03	IPR010902	NUMOD4
PhiCrAssBcn6_genome_62	157	Pfam	PF01832	Mannosyl-glycoprotein endo-beta-N-acetylglucosaminidase	54	157	4.9e-19	2023-07-03	IPR002901	Mannosyl-glycoprotein endo-beta-N-acetylglucosamidase-like domain
PhiCrAssBcn6_genome_63	391	CDD	cd18789	SF2_C_XPB	269	352	0.0012276	2023-07-03
PhiCrAssBcn6_genome_63	391	CDD	cd17926	DEXHc_RE	19	122	0.000233184	2023-07-03
PhiCrAssBcn6_genome_63	391	Pfam	PF00271	Helicase conserved C-terminal domain	257	350	2e-05	2023-07-03	IPR001650	Helicase, C-terminal
PhiCrAssBcn6_genome_71	331	CDD	cd01029	TOPRIM_primases	224	282	0.0802905	2023-07-03	IPR034154	Archaeal primase DnaG/twinkle, TOPRIM domain
PhiCrAssBcn6_genome_75	367	Pfam	PF00899	ThiF family	146	287	1.3e-15	2023-07-03	IPR000594	THIF-type NAD/FAD binding fold
PhiCrAssBcn6_genome_77	221	Pfam	PF03167	Uracil DNA glycosylase superfamily	50	191	4.6e-10	2023-07-03	IPR005122	Uracil-DNA glycosylase-like
PhiCrAssBcn6_genome_79	159	Pfam	PF06356	Protein of unknown function (DUF1064)	14	117	1e-06	2023-07-03	IPR009414	Protein of unknown function DUF1064
PhiCrAssBcn6_genome_81	347	Pfam	PF12684	PDDEXK-like domain of unknown function (DUF3799)	29	261	5.4e-08	2023-07-03	IPR024432	Putative exodeoxyribonuclease 8, PDDEXK-like domain
PhiCrAssBcn6_genome_82	852	Pfam	PF02867	Ribonucleotide reductase, barrel domain	104	666	6.9e-103	2023-07-03	IPR000788	Ribonucleotide reductase large subunit, C-terminal
PhiCrAssBcn6_genome_82	852	CDD	cd02888	RNR_II_dimer	72	669	9.30947e-142	2023-07-03	IPR013344	Ribonucleotide reductase, adenosylcobalamin-dependent
PhiCrAssBcn6_genome_82	852	TIGRFAM	TIGR02504	NrdJ_Z: ribonucleoside-diphosphate reductase, adenosylcobalamin-dependent	23	673	8.4e-149	2023-07-03	IPR013344	Ribonucleotide reductase, adenosylcobalamin-dependent
PhiCrAssBcn6_genome_84	186	SMART	SM00497	intein_16	131	183	6.6e-06	2023-07-03	IPR003647	Intron encoded nuclease repeat
PhiCrAssBcn6_genome_84	186	Pfam	PF07463	NUMOD4 motif	2	61	4.4e-11	2023-07-03	IPR010902	NUMOD4
PhiCrAssBcn6_genome_84	186	Pfam	PF13392	HNH endonuclease	70	113	7.2e-11	2023-07-03	IPR003615	HNH nuclease
PhiCrAssBcn6_genome_85	155	CDD	cd07557	trimeric_dUTPase	25	112	5.71962e-13	2023-07-03	IPR033704	dUTPase, trimeric
PhiCrAssBcn6_genome_85	155	Pfam	PF00692	dUTPase	19	111	1.6e-08	2023-07-03	IPR029054	dUTPase-like
PhiCrAssBcn6_genome_86	181	Pfam	PF07463	NUMOD4 motif	4	40	1.7e-08	2023-07-03	IPR010902	NUMOD4
PhiCrAssBcn6_genome_86	181	Pfam	PF13392	HNH endonuclease	49	91	3.3e-12	2023-07-03	IPR003615	HNH nuclease
PhiCrAssBcn6_genome_86	181	SMART	SM00497	intein_16	114	167	5.1e-07	2023-07-03	IPR003647	Intron encoded nuclease repeat
PhiCrAssBcn6_genome_87	171	Pfam	PF13650	Aspartyl protease	56	110	4.5e-07	2023-07-03
PhiCrAssBcn6_genome_89	774	Pfam	PF01612	3'-5' exonuclease	23	180	2.4e-15	2023-07-03	IPR002562	3'-5' exonuclease domain
PhiCrAssBcn6_genome_89	774	SMART	SM00474	35exoneu6	16	181	6.5e-07	2023-07-03	IPR002562	3'-5' exonuclease domain
PhiCrAssBcn6_genome_89	774	Pfam	PF00476	DNA polymerase family A	322	772	1.3e-50	2023-07-03	IPR001098	DNA-directed DNA polymerase, family A, palm domain
PhiCrAssBcn6_genome_89	774	SMART	SM00482	polaultra3	437	737	2.5e-09	2023-07-03	IPR001098	DNA-directed DNA polymerase, family A, palm domain
PhiCrAssBcn6_genome_91	146	Pfam	PF07659	Nucleotide modification associated domain 1	71	133	5.1e-14	2023-07-03	IPR011630	Nucleotide modification associated domain 1
PhiCrAssBcn6_genome_92	144	Pfam	PF13671	AAA domain	4	139	1.1e-10	2023-07-03
PhiCrAssBcn7_genome_	221	Pfam	PF03167	Uracil DNA glycosylase superfamily	50	191	4.6e-10	2023-07-03	IPR005122	Uracil-DNA glycosylase-like
PhiCrAssBcn7_genome_101	852	Pfam	PF02867	Ribonucleotide reductase, barrel domain	104	666	6.9e-103	2023-07-03	IPR000788	Ribonucleotide reductase large subunit, C-terminal
PhiCrAssBcn7_genome_101	852	CDD	cd02888	RNR_II_dimer	72	669	9.30947e-142	2023-07-03	IPR013344	Ribonucleotide reductase, adenosylcobalamin-dependent
PhiCrAssBcn7_genome_101	852	TIGRFAM	TIGR02504	NrdJ_Z: ribonucleoside-diphosphate reductase, adenosylcobalamin-dependent	23	673	8.4e-149	2023-07-03	IPR013344	Ribonucleotide reductase, adenosylcobalamin-dependent
PhiCrAssBcn7_genome_102	347	Pfam	PF12684	PDDEXK-like domain of unknown function (DUF3799)	29	261	5.4e-08	2023-07-03	IPR024432	Putative exodeoxyribonuclease 8, PDDEXK-like domain
PhiCrAssBcn7_genome_104	159	Pfam	PF06356	Protein of unknown function (DUF1064)	14	117	1e-06	2023-07-03	IPR009414	Protein of unknown function DUF1064
PhiCrAssBcn7_genome_16	391	CDD	cd18789	SF2_C_XPB	269	352	0.0012276	2023-07-03
PhiCrAssBcn7_genome_16	391	CDD	cd17926	DEXHc_RE	19	122	0.000233184	2023-07-03
PhiCrAssBcn7_genome_16	391	Pfam	PF00271	Helicase conserved C-terminal domain	257	350	2e-05	2023-07-03	IPR001650	Helicase, C-terminal
PhiCrAssBcn7_genome_17	157	Pfam	PF01832	Mannosyl-glycoprotein endo-beta-N-acetylglucosaminidase	54	157	4.9e-19	2023-07-03	IPR002901	Mannosyl-glycoprotein endo-beta-N-acetylglucosamidase-like domain
PhiCrAssBcn7_genome_3	190	Pfam	PF13392	HNH endonuclease	63	106	4.5e-08	2023-07-03	IPR003615	HNH nuclease
PhiCrAssBcn7_genome_3	190	Pfam	PF07463	NUMOD4 motif	5	54	2.2e-14	2023-07-03	IPR010902	NUMOD4
PhiCrAssBcn7_genome_4	367	Pfam	PF00899	ThiF family	146	287	1.3e-15	2023-07-03	IPR000594	THIF-type NAD/FAD binding fold
PhiCrAssBcn7_genome_40	65	Pfam	PF02943	Ferredoxin thioredoxin reductase catalytic beta chain	3	62	7.2e-05	2023-07-03	IPR004209	Ferredoxin thioredoxin reductase catalytic beta subunit
PhiCrAssBcn7_genome_5	472	Pfam	PF05731	TROVE domain	195	280	4.1e-10	2023-07-03	IPR008858	TROVE domain
PhiCrAssBcn7_genome_54	128	Pfam	PF11133	Head fiber protein	76	125	5e-11	2023-07-03	IPR022741	Bacteriophage B103, Gp8, head fibre
PhiCrAssBcn7_genome_55	832	SMART	SM00710	pbh1	442	471	770	2023-07-03	IPR006626	Parallel beta-helix repeat
PhiCrAssBcn7_genome_55	832	SMART	SM00710	pbh1	419	441	0.44	2023-07-03	IPR006626	Parallel beta-helix repeat
PhiCrAssBcn7_genome_55	832	SMART	SM00710	pbh1	302	323	9700	2023-07-03	IPR006626	Parallel beta-helix repeat
PhiCrAssBcn7_genome_55	832	SMART	SM00710	pbh1	476	498	130	2023-07-03	IPR006626	Parallel beta-helix repeat
PhiCrAssBcn7_genome_55	832	SMART	SM00710	pbh1	387	409	770	2023-07-03	IPR006626	Parallel beta-helix repeat
PhiCrAssBcn7_genome_55	832	SMART	SM00710	pbh1	546	576	7400	2023-07-03	IPR006626	Parallel beta-helix repeat
PhiCrAssBcn7_genome_55	832	Pfam	PF13229	Right handed beta helix region	381	522	6.8e-08	2023-07-03	IPR039448	Right handed beta helix domain
PhiCrAssBcn7_genome_56	728	SMART	SM00710	pbh1	228	250	6.1	2023-07-03	IPR006626	Parallel beta-helix repeat
PhiCrAssBcn7_genome_56	728	SMART	SM00710	pbh1	207	227	1600	2023-07-03	IPR006626	Parallel beta-helix repeat
PhiCrAssBcn7_genome_56	728	SMART	SM00710	pbh1	332	354	3700	2023-07-03	IPR006626	Parallel beta-helix repeat
PhiCrAssBcn7_genome_56	728	SMART	SM00710	pbh1	558	579	4400	2023-07-03	IPR006626	Parallel beta-helix repeat
PhiCrAssBcn7_genome_56	728	SMART	SM00710	pbh1	475	499	8000	2023-07-03	IPR006626	Parallel beta-helix repeat
PhiCrAssBcn7_genome_56	728	SMART	SM00710	pbh1	502	528	800	2023-07-03	IPR006626	Parallel beta-helix repeat
PhiCrAssBcn7_genome_56	728	SMART	SM00710	pbh1	443	464	370	2023-07-03	IPR006626	Parallel beta-helix repeat
PhiCrAssBcn7_genome_56	728	SMART	SM00710	pbh1	395	416	2000	2023-07-03	IPR006626	Parallel beta-helix repeat
PhiCrAssBcn7_genome_56	728	CDD	cd11304	Cadherin_repeat	19	89	0.787649	2023-07-03
PhiCrAssBcn7_genome_56	728	Pfam	PF13229	Right handed beta helix region	335	512	4.8e-06	2023-07-03	IPR039448	Right handed beta helix domain
PhiCrAssBcn7_genome_57	1030	Pfam	PF13472	GDSL-like Lipase/Acylhydrolase family	856	1015	2.2e-12	2023-07-03	IPR013830	SGNH hydrolase-type esterase domain
PhiCrAssBcn7_genome_57	1030	CDD	cd00229	SGNH_hydrolase	854	1020	0.000999816	2023-07-03
PhiCrAssBcn7_genome_61	153	Pfam	PF18925	Family of unknown function (DUF5675)	5	138	3.9e-30	2023-07-03	IPR043732	Domain of unknown function DUF5675
PhiCrAssBcn7_genome_8	135	Pfam	PF08302	Fungal tRNA ligase phosphodiesterase domain	83	119	0.00011	2023-07-03	IPR015965	tRNA ligase, phosphodiesterase
PhiCrAssBcn7_genome_8	331	CDD	cd01029	TOPRIM_primases	224	282	0.0802905	2023-07-03	IPR034154	Archaeal primase DnaG/twinkle, TOPRIM domain
PhiCrAssBcn7_genome_81	255	Pfam	PF00092	von Willebrand factor type A domain	25	197	3.9e-12	2023-07-03	IPR002035	von Willebrand factor, type A
PhiCrAssBcn7_genome_81	255	SMART	SM00327	VWA_4	23	214	5.4e-09	2023-07-03	IPR002035	von Willebrand factor, type A
PhiCrAssBcn7_genome_81	255	CDD	cd00198	vWFA	24	181	1.06578e-05	2023-07-03
PhiCrAssBcn7_genome_83	310	Pfam	PF02511	Thymidylate synthase complementing protein	137	290	2.8e-25	2023-07-03	IPR003669	Thymidylate synthase ThyX
PhiCrAssBcn7_genome_91	144	Pfam	PF13671	AAA domain	4	139	1.1e-10	2023-07-03
PhiCrAssBcn7_genome_92	146	Pfam	PF07659	Nucleotide modification associated domain 1	71	133	5.1e-14	2023-07-03	IPR011630	Nucleotide modification associated domain 1
PhiCrAssBcn7_genome_94	774	Pfam	PF01612	3'-5' exonuclease	23	180	2.4e-15	2023-07-03	IPR002562	3'-5' exonuclease domain
PhiCrAssBcn7_genome_94	774	SMART	SM00474	35exoneu6	16	181	6.5e-07	2023-07-03	IPR002562	3'-5' exonuclease domain
PhiCrAssBcn7_genome_94	774	Pfam	PF00476	DNA polymerase family A	322	772	1.3e-50	2023-07-03	IPR001098	DNA-directed DNA polymerase, family A, palm domain
PhiCrAssBcn7_genome_94	774	SMART	SM00482	polaultra3	437	737	2.5e-09	2023-07-03	IPR001098	DNA-directed DNA polymerase, family A, palm domain
PhiCrAssBcn7_genome_96	171	Pfam	PF13650	Aspartyl protease	56	110	4.5e-07	2023-07-03
PhiCrAssBcn7_genome_97	181	Pfam	PF07463	NUMOD4 motif	4	40	1.7e-08	2023-07-03	IPR010902	NUMOD4
PhiCrAssBcn7_genome_97	181	Pfam	PF13392	HNH endonuclease	49	91	3.3e-12	2023-07-03	IPR003615	HNH nuclease
PhiCrAssBcn7_genome_97	181	SMART	SM00497	intein_16	114	167	5.1e-07	2023-07-03	IPR003647	Intron encoded nuclease repeat
PhiCrAssBcn7_genome_98	155	CDD	cd07557	trimeric_dUTPase	25	112	5.71962e-13	2023-07-03	IPR033704	dUTPase, trimeric
PhiCrAssBcn7_genome_98	155	Pfam	PF00692	dUTPase	19	111	1.6e-08	2023-07-03	IPR029054	dUTPase-like
PhiCrAssBcn7_genome_99	186	SMART	SM00497	intein_16	131	183	6.6e-06	2023-07-03	IPR003647	Intron encoded nuclease repeat
PhiCrAssBcn7_genome_99	186	Pfam	PF07463	NUMOD4 motif	2	61	4.4e-11	2023-07-03	IPR010902	NUMOD4
PhiCrAssBcn7_genome_99	186	Pfam	PF13392	HNH endonuclease	70	113	7.2e-11	2023-07-03	IPR003615	HNH nuclease
PhiCrAssBcn8_genome_10	181	Pfam	PF07463	NUMOD4 motif	4	40	1.7e-08	2023-07-03	IPR010902	NUMOD4
PhiCrAssBcn8_genome_10	181	Pfam	PF13392	HNH endonuclease	49	91	3.3e-12	2023-07-03	IPR003615	HNH nuclease
PhiCrAssBcn8_genome_10	181	SMART	SM00497	intein_16	114	167	5.1e-07	2023-07-03	IPR003647	Intron encoded nuclease repeat
PhiCrAssBcn8_genome_103	367	Pfam	PF00899	ThiF family	146	287	1.3e-15	2023-07-03	IPR000594	THIF-type NAD/FAD binding fold
PhiCrAssBcn8_genome_105	221	Pfam	PF03167	Uracil DNA glycosylase superfamily	50	191	4.6e-10	2023-07-03	IPR005122	Uracil-DNA glycosylase-like
PhiCrAssBcn8_genome_11	171	Pfam	PF13650	Aspartyl protease	56	110	4.5e-07	2023-07-03
PhiCrAssBcn8_genome_13	774	Pfam	PF01612	3'-5' exonuclease	23	180	2.4e-15	2023-07-03	IPR002562	3'-5' exonuclease domain
PhiCrAssBcn8_genome_13	774	SMART	SM00474	35exoneu6	16	181	6.5e-07	2023-07-03	IPR002562	3'-5' exonuclease domain
PhiCrAssBcn8_genome_13	774	Pfam	PF00476	DNA polymerase family A	322	772	1.3e-50	2023-07-03	IPR001098	DNA-directed DNA polymerase, family A, palm domain
PhiCrAssBcn8_genome_13	774	SMART	SM00482	polaultra3	437	737	2.5e-09	2023-07-03	IPR001098	DNA-directed DNA polymerase, family A, palm domain
PhiCrAssBcn8_genome_15	146	Pfam	PF07659	Nucleotide modification associated domain 1	71	133	5.1e-14	2023-07-03	IPR011630	Nucleotide modification associated domain 1
PhiCrAssBcn8_genome_16	144	Pfam	PF13671	AAA domain	4	139	1.1e-10	2023-07-03
PhiCrAssBcn8_genome_3	159	Pfam	PF06356	Protein of unknown function (DUF1064)	14	117	1e-06	2023-07-03	IPR009414	Protein of unknown function DUF1064
PhiCrAssBcn8_genome_4	310	Pfam	PF02511	Thymidylate synthase complementing protein	137	290	2.8e-25	2023-07-03	IPR003669	Thymidylate synthase ThyX
PhiCrAssBcn8_genome_46	153	Pfam	PF18925	Family of unknown function (DUF5675)	5	138	3.9e-30	2023-07-03	IPR043732	Domain of unknown function DUF5675
PhiCrAssBcn8_genome_5	347	Pfam	PF12684	PDDEXK-like domain of unknown function (DUF3799)	29	261	5.4e-08	2023-07-03	IPR024432	Putative exodeoxyribonuclease 8, PDDEXK-like domain
PhiCrAssBcn8_genome_50	1030	Pfam	PF13472	GDSL-like Lipase/Acylhydrolase family	856	1015	2.2e-12	2023-07-03	IPR013830	SGNH hydrolase-type esterase domain
PhiCrAssBcn8_genome_50	1030	CDD	cd00229	SGNH_hydrolase	854	1020	0.000999816	2023-07-03
PhiCrAssBcn8_genome_51	728	SMART	SM00710	pbh1	228	250	6.1	2023-07-03	IPR006626	Parallel beta-helix repeat
PhiCrAssBcn8_genome_51	728	SMART	SM00710	pbh1	207	227	1600	2023-07-03	IPR006626	Parallel beta-helix repeat
PhiCrAssBcn8_genome_51	728	SMART	SM00710	pbh1	332	354	3700	2023-07-03	IPR006626	Parallel beta-helix repeat
PhiCrAssBcn8_genome_51	728	SMART	SM00710	pbh1	558	579	4400	2023-07-03	IPR006626	Parallel beta-helix repeat
PhiCrAssBcn8_genome_51	728	SMART	SM00710	pbh1	475	499	8000	2023-07-03	IPR006626	Parallel beta-helix repeat
PhiCrAssBcn8_genome_51	728	SMART	SM00710	pbh1	502	528	800	2023-07-03	IPR006626	Parallel beta-helix repeat
PhiCrAssBcn8_genome_51	728	SMART	SM00710	pbh1	443	464	370	2023-07-03	IPR006626	Parallel beta-helix repeat
PhiCrAssBcn8_genome_51	728	SMART	SM00710	pbh1	395	416	2000	2023-07-03	IPR006626	Parallel beta-helix repeat
PhiCrAssBcn8_genome_51	728	CDD	cd11304	Cadherin_repeat	19	89	0.787649	2023-07-03
PhiCrAssBcn8_genome_51	728	Pfam	PF13229	Right handed beta helix region	335	512	4.8e-06	2023-07-03	IPR039448	Right handed beta helix domain
PhiCrAssBcn8_genome_52	832	SMART	SM00710	pbh1	442	471	770	2023-07-03	IPR006626	Parallel beta-helix repeat
PhiCrAssBcn8_genome_52	832	SMART	SM00710	pbh1	419	441	0.44	2023-07-03	IPR006626	Parallel beta-helix repeat
PhiCrAssBcn8_genome_52	832	SMART	SM00710	pbh1	302	323	9700	2023-07-03	IPR006626	Parallel beta-helix repeat
PhiCrAssBcn8_genome_52	832	SMART	SM00710	pbh1	476	498	130	2023-07-03	IPR006626	Parallel beta-helix repeat
PhiCrAssBcn8_genome_52	832	SMART	SM00710	pbh1	387	409	770	2023-07-03	IPR006626	Parallel beta-helix repeat
PhiCrAssBcn8_genome_52	832	SMART	SM00710	pbh1	546	576	7400	2023-07-03	IPR006626	Parallel beta-helix repeat
PhiCrAssBcn8_genome_52	832	Pfam	PF13229	Right handed beta helix region	381	522	6.8e-08	2023-07-03	IPR039448	Right handed beta helix domain
PhiCrAssBcn8_genome_53	128	Pfam	PF11133	Head fiber protein	76	125	5e-11	2023-07-03	IPR022741	Bacteriophage B103, Gp8, head fibre
PhiCrAssBcn8_genome_6	255	Pfam	PF00092	von Willebrand factor type A domain	25	197	3.9e-12	2023-07-03	IPR002035	von Willebrand factor, type A
PhiCrAssBcn8_genome_6	255	SMART	SM00327	VWA_4	23	214	5.4e-09	2023-07-03	IPR002035	von Willebrand factor, type A
PhiCrAssBcn8_genome_6	255	CDD	cd00198	vWFA	24	181	1.06578e-05	2023-07-03
PhiCrAssBcn8_genome_6	852	Pfam	PF02867	Ribonucleotide reductase, barrel domain	104	666	6.9e-103	2023-07-03	IPR000788	Ribonucleotide reductase large subunit, C-terminal
PhiCrAssBcn8_genome_6	852	CDD	cd02888	RNR_II_dimer	72	669	9.30947e-142	2023-07-03	IPR013344	Ribonucleotide reductase, adenosylcobalamin-dependent
PhiCrAssBcn8_genome_6	852	TIGRFAM	TIGR02504	NrdJ_Z: ribonucleoside-diphosphate reductase, adenosylcobalamin-dependent	23	673	8.4e-149	2023-07-03	IPR013344	Ribonucleotide reductase, adenosylcobalamin-dependent
PhiCrAssBcn8_genome_67	65	Pfam	PF02943	Ferredoxin thioredoxin reductase catalytic beta chain	3	62	7.2e-05	2023-07-03	IPR004209	Ferredoxin thioredoxin reductase catalytic beta subunit
PhiCrAssBcn8_genome_79	135	Pfam	PF08302	Fungal tRNA ligase phosphodiesterase domain	83	119	0.00011	2023-07-03	IPR015965	tRNA ligase, phosphodiesterase
PhiCrAssBcn8_genome_8	186	SMART	SM00497	intein_16	131	183	6.6e-06	2023-07-03	IPR003647	Intron encoded nuclease repeat
PhiCrAssBcn8_genome_8	186	Pfam	PF07463	NUMOD4 motif	2	61	4.4e-11	2023-07-03	IPR010902	NUMOD4
PhiCrAssBcn8_genome_8	186	Pfam	PF13392	HNH endonuclease	70	113	7.2e-11	2023-07-03	IPR003615	HNH nuclease
PhiCrAssBcn8_genome_82	472	Pfam	PF05731	TROVE domain	195	280	4.1e-10	2023-07-03	IPR008858	TROVE domain
PhiCrAssBcn8_genome_84	190	Pfam	PF13392	HNH endonuclease	63	106	4.5e-08	2023-07-03	IPR003615	HNH nuclease
PhiCrAssBcn8_genome_84	190	Pfam	PF07463	NUMOD4 motif	5	54	2.2e-14	2023-07-03	IPR010902	NUMOD4
PhiCrAssBcn8_genome_9	155	CDD	cd07557	trimeric_dUTPase	25	112	5.71962e-13	2023-07-03	IPR033704	dUTPase, trimeric
PhiCrAssBcn8_genome_9	155	Pfam	PF00692	dUTPase	19	111	1.6e-08	2023-07-03	IPR029054	dUTPase-like
PhiCrAssBcn8_genome_90	157	Pfam	PF01832	Mannosyl-glycoprotein endo-beta-N-acetylglucosaminidase	54	157	4.9e-19	2023-07-03	IPR002901	Mannosyl-glycoprotein endo-beta-N-acetylglucosamidase-like domain
PhiCrAssBcn8_genome_91	391	CDD	cd18789	SF2_C_XPB	269	352	0.0012276	2023-07-03
PhiCrAssBcn8_genome_91	391	CDD	cd17926	DEXHc_RE	19	122	0.000233184	2023-07-03
PhiCrAssBcn8_genome_91	391	Pfam	PF00271	Helicase conserved C-terminal domain	257	350	2e-05	2023-07-03	IPR001650	Helicase, C-terminal
PhiCrAssBcn8_genome_99	331	CDD	cd01029	TOPRIM_primases	224	282	0.0802905	2023-07-03	IPR034154	Archaeal primase DnaG/twinkle, TOPRIM domain
PhiCrAssBcn9_genome_1	472	Pfam	PF05731	TROVE domain	195	280	4.1e-10	2023-07-03	IPR008858	TROVE domain
PhiCrAssBcn9_genome_102	190	Pfam	PF13392	HNH endonuclease	63	106	4.5e-08	2023-07-03	IPR003615	HNH nuclease
PhiCrAssBcn9_genome_102	190	Pfam	PF07463	NUMOD4 motif	5	54	2.2e-14	2023-07-03	IPR010902	NUMOD4
PhiCrAssBcn9_genome_16	65	Pfam	PF02943	Ferredoxin thioredoxin reductase catalytic beta chain	3	62	7.2e-05	2023-07-03	IPR004209	Ferredoxin thioredoxin reductase catalytic beta subunit
PhiCrAssBcn9_genome_30	128	Pfam	PF11133	Head fiber protein	76	125	5e-11	2023-07-03	IPR022741	Bacteriophage B103, Gp8, head fibre
PhiCrAssBcn9_genome_31	832	Pfam	PF13229	Right handed beta helix region	381	522	5e-08	2023-07-03	IPR039448	Right handed beta helix domain
PhiCrAssBcn9_genome_31	832	SMART	SM00710	pbh1	442	471	770	2023-07-03	IPR006626	Parallel beta-helix repeat
PhiCrAssBcn9_genome_31	832	SMART	SM00710	pbh1	302	323	9700	2023-07-03	IPR006626	Parallel beta-helix repeat
PhiCrAssBcn9_genome_31	832	SMART	SM00710	pbh1	419	441	0.44	2023-07-03	IPR006626	Parallel beta-helix repeat
PhiCrAssBcn9_genome_31	832	SMART	SM00710	pbh1	476	498	130	2023-07-03	IPR006626	Parallel beta-helix repeat
PhiCrAssBcn9_genome_31	832	SMART	SM00710	pbh1	387	409	770	2023-07-03	IPR006626	Parallel beta-helix repeat
PhiCrAssBcn9_genome_31	832	SMART	SM00710	pbh1	546	576	7400	2023-07-03	IPR006626	Parallel beta-helix repeat
PhiCrAssBcn9_genome_32	637	SMART	SM00710	pbh1	348	369	1900	2023-07-03	IPR006626	Parallel beta-helix repeat
PhiCrAssBcn9_genome_32	637	SMART	SM00710	pbh1	406	430	310	2023-07-03	IPR006626	Parallel beta-helix repeat
PhiCrAssBcn9_genome_32	637	SMART	SM00710	pbh1	237	259	270	2023-07-03	IPR006626	Parallel beta-helix repeat
PhiCrAssBcn9_genome_32	637	SMART	SM00710	pbh1	130	156	170	2023-07-03	IPR006626	Parallel beta-helix repeat
PhiCrAssBcn9_genome_32	637	SMART	SM00710	pbh1	32	57	5900	2023-07-03	IPR006626	Parallel beta-helix repeat
PhiCrAssBcn9_genome_32	637	SMART	SM00710	pbh1	379	403	1600	2023-07-03	IPR006626	Parallel beta-helix repeat
PhiCrAssBcn9_genome_32	637	SMART	SM00710	pbh1	300	321	680	2023-07-03	IPR006626	Parallel beta-helix repeat
PhiCrAssBcn9_genome_32	637	SMART	SM00710	pbh1	325	346	5100	2023-07-03	IPR006626	Parallel beta-helix repeat
PhiCrAssBcn9_genome_32	637	SMART	SM00710	pbh1	437	458	7400	2023-07-03	IPR006626	Parallel beta-helix repeat
PhiCrAssBcn9_genome_32	637	SMART	SM00710	pbh1	73	105	1400	2023-07-03	IPR006626	Parallel beta-helix repeat
PhiCrAssBcn9_genome_37	153	Pfam	PF18925	Family of unknown function (DUF5675)	5	138	5.3e-30	2023-07-03	IPR043732	Domain of unknown function DUF5675
PhiCrAssBcn9_genome_4	141	Pfam	PF08302	Fungal tRNA ligase phosphodiesterase domain	59	125	2.3e-05	2023-07-03	IPR015965	tRNA ligase, phosphodiesterase
PhiCrAssBcn9_genome_5	162	Pfam	PF13392	HNH endonuclease	53	95	4.6e-13	2023-07-03	IPR003615	HNH nuclease
PhiCrAssBcn9_genome_57	255	Pfam	PF00092	von Willebrand factor type A domain	25	197	3.9e-12	2023-07-03	IPR002035	von Willebrand factor, type A
PhiCrAssBcn9_genome_57	255	SMART	SM00327	VWA_4	23	214	5.4e-09	2023-07-03	IPR002035	von Willebrand factor, type A
PhiCrAssBcn9_genome_57	255	CDD	cd00198	vWFA	24	181	1.06578e-05	2023-07-03
PhiCrAssBcn9_genome_59	309	Pfam	PF02511	Thymidylate synthase complementing protein	115	289	6.6e-26	2023-07-03	IPR003669	Thymidylate synthase ThyX
PhiCrAssBcn9_genome_67	144	Pfam	PF13671	AAA domain	4	139	2e-10	2023-07-03
PhiCrAssBcn9_genome_68	149	Pfam	PF07659	Nucleotide modification associated domain 1	74	136	5.4e-14	2023-07-03	IPR011630	Nucleotide modification associated domain 1
PhiCrAssBcn9_genome_70	773	SMART	SM00482	polaultra3	437	736	5.3e-11	2023-07-03	IPR001098	DNA-directed DNA polymerase, family A, palm domain
PhiCrAssBcn9_genome_70	773	SMART	SM00474	35exoneu6	16	181	5.9e-08	2023-07-03	IPR002562	3'-5' exonuclease domain
PhiCrAssBcn9_genome_70	773	Pfam	PF01612	3'-5' exonuclease	23	180	6.1e-14	2023-07-03	IPR002562	3'-5' exonuclease domain
PhiCrAssBcn9_genome_70	773	Pfam	PF00476	DNA polymerase family A	322	771	1.5e-53	2023-07-03	IPR001098	DNA-directed DNA polymerase, family A, palm domain
PhiCrAssBcn9_genome_72	171	Pfam	PF13650	Aspartyl protease	56	110	4.5e-07	2023-07-03
PhiCrAssBcn9_genome_73	181	Pfam	PF07463	NUMOD4 motif	4	40	1.7e-08	2023-07-03	IPR010902	NUMOD4
PhiCrAssBcn9_genome_73	181	Pfam	PF13392	HNH endonuclease	49	91	3.3e-12	2023-07-03	IPR003615	HNH nuclease
PhiCrAssBcn9_genome_73	181	SMART	SM00497	intein_16	114	167	5.1e-07	2023-07-03	IPR003647	Intron encoded nuclease repeat
PhiCrAssBcn9_genome_74	155	CDD	cd07557	trimeric_dUTPase	25	112	5.71962e-13	2023-07-03	IPR033704	dUTPase, trimeric
PhiCrAssBcn9_genome_74	155	Pfam	PF00692	dUTPase	19	111	1.6e-08	2023-07-03	IPR029054	dUTPase-like
PhiCrAssBcn9_genome_75	186	SMART	SM00497	intein_16	131	183	6.6e-06	2023-07-03	IPR003647	Intron encoded nuclease repeat
PhiCrAssBcn9_genome_75	186	Pfam	PF07463	NUMOD4 motif	2	61	4.4e-11	2023-07-03	IPR010902	NUMOD4
PhiCrAssBcn9_genome_75	186	Pfam	PF13392	HNH endonuclease	70	113	7.2e-11	2023-07-03	IPR003615	HNH nuclease
PhiCrAssBcn9_genome_77	852	CDD	cd02888	RNR_II_dimer	72	669	1.19197e-141	2023-07-03	IPR013344	Ribonucleotide reductase, adenosylcobalamin-dependent
PhiCrAssBcn9_genome_77	852	TIGRFAM	TIGR02504	NrdJ_Z: ribonucleoside-diphosphate reductase, adenosylcobalamin-dependent	23	673	9.6e-149	2023-07-03	IPR013344	Ribonucleotide reductase, adenosylcobalamin-dependent
PhiCrAssBcn9_genome_77	852	Pfam	PF02867	Ribonucleotide reductase, barrel domain	104	666	6e-103	2023-07-03	IPR000788	Ribonucleotide reductase large subunit, C-terminal
PhiCrAssBcn9_genome_78	347	Pfam	PF12684	PDDEXK-like domain of unknown function (DUF3799)	29	261	5.4e-08	2023-07-03	IPR024432	Putative exodeoxyribonuclease 8, PDDEXK-like domain
PhiCrAssBcn9_genome_80	159	Pfam	PF06356	Protein of unknown function (DUF1064)	13	117	5.5e-07	2023-07-03	IPR009414	Protein of unknown function DUF1064
PhiCrAssBcn9_genome_82	221	Pfam	PF03167	Uracil DNA glycosylase superfamily	50	191	5.4e-10	2023-07-03	IPR005122	Uracil-DNA glycosylase-like
PhiCrAssBcn9_genome_84	367	Pfam	PF00899	ThiF family	146	287	1.3e-15	2023-07-03	IPR000594	THIF-type NAD/FAD binding fold
PhiCrAssBcn9_genome_88	331	CDD	cd01029	TOPRIM_primases	224	282	0.0802905	2023-07-03	IPR034154	Archaeal primase DnaG/twinkle, TOPRIM domain
PhiCrAssBcn9_genome_96	391	Pfam	PF00271	Helicase conserved C-terminal domain	257	350	2e-05	2023-07-03	IPR001650	Helicase, C-terminal
PhiCrAssBcn9_genome_96	391	CDD	cd18789	SF2_C_XPB	269	352	0.00133659	2023-07-03
PhiCrAssBcn9_genome_96	391	CDD	cd17926	DEXHc_RE	19	122	0.000256748	2023-07-03
PhiCrAssBcn9_genome_97	157	Pfam	PF01832	Mannosyl-glycoprotein endo-beta-N-acetylglucosaminidase	54	157	4.9e-19	2023-07-03	IPR002901	Mannosyl-glycoprotein endo-beta-N-acetylglucosamidase-like domain
PhiCrAssBcn9_genome_99	468	Pfam	PF01145	SPFH domain / Band 7 family	112	324	1.2e-05	2023-07-03	IPR001107	Band 7 domain

## Sheet: Annotation %AAI with CrAss001
CrAss001 genes position	New crAss001 gene product (update January 2023)	Bayfield et al. 2023	CrAssphage001 gene number	PhiCrAssBcn1	AAI	PhiCrAssBcn2	AAI	PhiCrAssBcn3	AAI	PhiCrAssBcn4	AAI	PhiCrAssBcn5	AAI	PhiCrAssBcn6	AAI	PhiCrAssBcn7	AAI	PhiCrAssBcn8	AAI	PhiCrAssBcn9	AAI	PhiCrAssBcn10	AAI	PhiCrAssBcn11	AAI	PhiCrAssBcn12	AAI	PhiCrAssBcn13	AAI	PhiCrAssBcn14	AAI	PhiCrAssBcn15	AAI	PhiCrAssBcn16	AAI	PhiCrAssBcn17	AAI	PhiCrAssBcn18	AAI	PhiCrAssBcn19	AAI	PhiCrAssBcn20	AAI	PhiCrAssBcn21	AAI	PhiCrAssBcn22	AAI	PhiCrAssBcn23	AAI
>lcl|MH675552.1_prot_AXQ62644.1_1_[locus_tag=crAss001_1]_[protein=hypothetical_protein]_[protein_id=AXQ62644.1]_[location=complement(join(102620..102679,1..87))]_[gbkey=CDS]	hypothetical protein		1	PhiCrAssBcn1_gene_57	100	PhiCrAssBcn2_gene_37	100	PhiCrAssBcn3_gene_80	100	PhiCrAssBcn4_gene_101	100	PhiCrAssBcn5_gene_84	100	PhiCrAssBcn6_1_gene_44	100	PhiCrAssBcn7_1_gene_35	100	PhiCrAssBcn8_gene_72	100	PhiCrAssBcn9_1_gene_11	100	PhiCrAssBcn10_1_gene_97	100	PhiCrAssBcn11_1_gene_12	100	PhiCrAssBcn12_1_gene_12	100	PhiCrAssBcn13_1_gene_69	100	PhiCrAssBcn14_1_gene_81	100	PhiCrAssBcn15_1_gene_43	100	PhiCrAssBcn16_1_gene_2	100	PhiCrAssBcn17_1_gene_72	100	PhiCrAssBcn18_1_gene_69	100	PhiCrAssBcn19_1_gene_74	100	PhiCrAssBcn20_1_gene_52	100.000	PhiCrAssBcn21_1_gene_71	100	PhiCrAssBcn22_1_gene_96	100	PhiCrAssBcn23_2_gene_2_60	100
>lcl|MH675552.1_prot_AXQ62645.1_2_[locus_tag=crAss001_2]_[protein=hypothetical_protein]_[protein_id=AXQ62645.1]_[location=complement(279..680)]_[gbkey=CDS]	hypothetical protein		2																											PhiCrAssBcn14_1_gene_94	35.294	PhiCrAssBcn15_1_gene_56	35.294	PhiCrAssBcn16_1_gene_102	35.294
>lcl|MH675552.1_prot_AXQ62646.1_3_[locus_tag=crAss001_3]_[protein=putative_beta-fructosidase]_[protein_id=AXQ62646.1]_[location=999..1148]_[gbkey=CDS]	putative beta-fructosidase		3	PhiCrAssBcn1_gene_55	100	PhiCrAssBcn2_gene_39	100	PhiCrAssBcn3_gene_82	100	PhiCrAssBcn4_gene_103	100	PhiCrAssBcn5_gene_82	100	PhiCrAssBcn6_1_gene_42	100	PhiCrAssBcn7_1_gene_37	100	PhiCrAssBcn8_gene_70	100	PhiCrAssBcn9_1_gene_13	100	PhiCrAssBcn10_1_gene_95	100	PhiCrAssBcn11_1_gene_14	100	PhiCrAssBcn12_1_gene_14	100	PhiCrAssBcn13_1_gene_67	100	PhiCrAssBcn14_1_gene_79	100	PhiCrAssBcn15_1_gene_41	100	PhiCrAssBcn16_1_gene_4	100	PhiCrAssBcn17_1_gene_70	100	PhiCrAssBcn18_1_gene_67	100	PhiCrAssBcn19_1_gene_76	100	PhiCrAssBcn20_1_gene_50	100.000	PhiCrAssBcn21_1_gene_69	100	PhiCrAssBcn22_1_gene_94	100	PhiCrAssBcn23_2_gene_2_58	100
>lcl|MH675552.1_prot_AXQ62647.1_4_[locus_tag=crAss001_4]_[protein=hypothetical_protein]_[protein_id=AXQ62647.1]_[location=1145..1537]_[gbkey=CDS]	hypothetical protein		4	PhiCrAssBcn1_gene_54	99.231	PhiCrAssBcn2_gene_40	99.231	PhiCrAssBcn3_gene_83	99.231			PhiCrAssBcn5_gene_81	99.231	PhiCrAssBcn6_1_gene_41	99.231	PhiCrAssBcn7_1_gene_38	99.231	PhiCrAssBcn8_gene_69	99.231	PhiCrAssBcn9_1_gene_14	99.231	PhiCrAssBcn10_1_gene_94	99.231	PhiCrAssBcn11_1_gene_15	99.231	PhiCrAssBcn12_1_gene_15	99.231	PhiCrAssBcn13_1_gene_66	99.231	PhiCrAssBcn14_1_gene_78	99.231	PhiCrAssBcn15_1_gene_40	99.231	PhiCrAssBcn16_1_gene_5	99.231	PhiCrAssBcn17_1_gene_69	99.231	PhiCrAssBcn18_1_gene_66	99.231	PhiCrAssBcn19_1_gene_77	99.231	PhiCrAssBcn20_1_gene_49	99.231	PhiCrAssBcn21_1_gene_68	99.231	PhiCrAssBcn22_1_gene_93	94.615	PhiCrAssBcn23_2_gene_2_57	94.615
>lcl|MH675552.1_prot_AXQ62648.1_5_[locus_tag=crAss001_5]_[protein=putative_ferredoxin-thioredoxin_reductase]_[protein_id=AXQ62648.1]_[location=2271..2468]_[gbkey=CDS]	putative ferredoxin-thioredoxin reductase		5	PhiCrAssBcn1_gene_52	100	PhiCrAssBcn2_gene_42	100	PhiCrAssBcn3_gene_85	100	PhiCrAssBcn4_gene_2	100	PhiCrAssBcn5_gene_79	100	PhiCrAssBcn6_1_gene_39	100	PhiCrAssBcn7_1_gene_40	100	PhiCrAssBcn8_gene_67	100	PhiCrAssBcn9_1_gene_16	100	PhiCrAssBcn10_1_gene_92	100	PhiCrAssBcn11_1_gene_17	100	PhiCrAssBcn12_1_gene_16	100	PhiCrAssBcn13_1_gene_64	100	PhiCrAssBcn14_1_gene_76	100	PhiCrAssBcn15_1_gene_38	100	PhiCrAssBcn16_1_gene_7	100	PhiCrAssBcn17_1_gene_67	100	PhiCrAssBcn18_1_gene_64	100	PhiCrAssBcn19_1_gene_79	100	PhiCrAssBcn20_1_gene_48	100.000	PhiCrAssBcn21_1_gene_66	100	PhiCrAssBcn22_1_gene_91	100	PhiCrAssBcn23_2_gene_2_55	100
>lcl|MH675552.1_prot_AXQ62649.1_6_[locus_tag=crAss001_6]_[protein=hypothetical_protein]_[protein_id=AXQ62649.1]_[location=3249..3581]_[gbkey=CDS]	hypothetical protein		6	PhiCrAssBcn1_gene_51	100	PhiCrAssBcn2_gene_43	100	PhiCrAssBcn3_gene_86	100	PhiCrAssBcn4_gene_3	100	PhiCrAssBcn5_gene_78	100	PhiCrAssBcn6_1_gene_38	100	PhiCrAssBcn7_1_gene_41	100	PhiCrAssBcn8_gene_66	100	PhiCrAssBcn9_1_gene_17	100	PhiCrAssBcn10_1_gene_91	100	PhiCrAssBcn11_1_gene_18	100	PhiCrAssBcn12_1_gene_17	100	PhiCrAssBcn13_1_gene_63	100	PhiCrAssBcn14_1_gene_75	100	PhiCrAssBcn15_1_gene_37	100	PhiCrAssBcn16_1_gene_8	100	PhiCrAssBcn17_1_gene_66	100	PhiCrAssBcn18_1_gene_63	100	PhiCrAssBcn19_1_gene_80	100	PhiCrAssBcn20_1_gene_47	100.000	PhiCrAssBcn21_1_gene_65	100	PhiCrAssBcn22_1_gene_90	99.091	PhiCrAssBcn23_2_gene_2_54	99.091
>lcl|MH675552.1_prot_AXQ62650.1_7_[locus_tag=crAss001_7]_[protein=putative_DpsA_protein]_[protein_id=AXQ62650.1]_[location=4551..5000]_[gbkey=CDS]	putative DpsA protein		7	PhiCrAssBcn1_gene_50	100	PhiCrAssBcn2_gene_44	100	PhiCrAssBcn3_gene_87	100	PhiCrAssBcn4_gene_4	100	PhiCrAssBcn5_gene_77	100	PhiCrAssBcn6_1_gene_37	100	PhiCrAssBcn7_1_gene_42	100	PhiCrAssBcn8_gene_65	100	PhiCrAssBcn9_1_gene_18	100	PhiCrAssBcn10_1_gene_90	100	PhiCrAssBcn11_1_gene_19	100	PhiCrAssBcn12_1_gene_18	100	PhiCrAssBcn13_1_gene_62	100	PhiCrAssBcn14_1_gene_74	100	PhiCrAssBcn15_1_gene_36	100	PhiCrAssBcn16_1_gene_9	100	PhiCrAssBcn17_1_gene_65	100	PhiCrAssBcn18_1_gene_62	100	PhiCrAssBcn19_1_gene_81	100	PhiCrAssBcn20_1_gene_46	100.000	PhiCrAssBcn21_1_gene_64	100	PhiCrAssBcn22_1_gene_89	100	PhiCrAssBcn23_2_gene_2_53	100
>lcl|MH675552.1_prot_AXQ62651.1_8_[locus_tag=crAss001_8]_[protein=putative_HNH_endonuclease]_[protein_id=AXQ62651.1]_[location=5238..5654]_[gbkey=CDS]	HNH endonuclease		8																											PhiCrAssBcn14_1_gene_69	46.875	PhiCrAssBcn15_1_gene_31	46.875	PhiCrAssBcn16_1_gene_14	46.875			PhiCrAssBcn18_1_gene_57	46.875			PhiCrAssBcn20_1_gene_45	99.275			PhiCrAssBcn22_1_gene_88	97.101	PhiCrAssBcn23_2_gene_2_52	97.101
>lcl|MH675552.1_prot_AXQ62652.1_9_[locus_tag=crAss001_9]_[protein=hypothetical_protein]_[protein_id=AXQ62652.1]_[location=5826..5975]_[gbkey=CDS]	hypothetical protein		9	PhiCrAssBcn1_gene_49	97.959	PhiCrAssBcn2_gene_45	97.959	PhiCrAssBcn3_gene_88	97.959	PhiCrAssBcn4_gene_5	100	PhiCrAssBcn5_gene_76	100	PhiCrAssBcn6_1_gene_36	100	PhiCrAssBcn7_1_gene_43	100	PhiCrAssBcn8_gene_64	100	PhiCrAssBcn9_1_gene_19	97.959	PhiCrAssBcn10_1_gene_89	97.959	PhiCrAssBcn11_1_gene_20	97.959	PhiCrAssBcn12_1_gene_19	97.959	PhiCrAssBcn13_1_gene_61	97.959	PhiCrAssBcn14_1_gene_73	97.959	PhiCrAssBcn15_1_gene_35	97.959	PhiCrAssBcn16_1_gene_10	97.959	PhiCrAssBcn17_1_gene_64	97.959	PhiCrAssBcn18_1_gene_61	97.959	PhiCrAssBcn19_1_gene_82	100	PhiCrAssBcn20_1_gene_44	93.878	PhiCrAssBcn21_1_gene_63	100	PhiCrAssBcn22_1_gene_87	95.918	PhiCrAssBcn23_2_gene_2_51	95.918
>lcl|MH675552.1_prot_AXQ62653.1_10_[locus_tag=crAss001_10]_[protein=hypothetical_protein]_[protein_id=AXQ62653.1]_[location=5990..6238]_[gbkey=CDS]	hypothetical protein		10	PhiCrAssBcn1_gene_48	98.78	PhiCrAssBcn2_gene_46	98.78	PhiCrAssBcn3_gene_89	98.78	PhiCrAssBcn4_gene_6	98.78	PhiCrAssBcn5_gene_75	98.78	PhiCrAssBcn6_1_gene_35	98.78	PhiCrAssBcn7_1_gene_44	98.78	PhiCrAssBcn8_gene_63	98.78	PhiCrAssBcn9_1_gene_20	95.062	PhiCrAssBcn10_1_gene_88	95.062	PhiCrAssBcn11_1_gene_21	95.062	PhiCrAssBcn12_1_gene_20	95.062	PhiCrAssBcn13_1_gene_60	95.062	PhiCrAssBcn14_1_gene_72	96.296	PhiCrAssBcn15_1_gene_34	96.296	PhiCrAssBcn16_1_gene_11	96.296	PhiCrAssBcn17_1_gene_63	95.062	PhiCrAssBcn18_1_gene_60	96.296	PhiCrAssBcn19_1_gene_83	98.78	PhiCrAssBcn20_1_gene_43	90.123	PhiCrAssBcn21_1_gene_62	98.78	PhiCrAssBcn22_1_gene_86	98.78	PhiCrAssBcn23_2_gene_2_50	98.78
>lcl|MH675552.1_prot_AXQ62654.1_11_[locus_tag=crAss001_11]_[protein=putative_transcription_factor,_zinc-finger_fold]_[protein_id=AXQ62654.1]_[location=6204..6437]_[gbkey=CDS]	putative transcription factor, zinc-finger fold		11	PhiCrAssBcn1_gene_47	98.701	PhiCrAssBcn2_gene_47	98.701	PhiCrAssBcn3_gene_90	98.701	PhiCrAssBcn4_gene_7	97.403	PhiCrAssBcn5_gene_74	97.403	PhiCrAssBcn6_1_gene_34	97.403	PhiCrAssBcn7_1_gene_45	97.403	PhiCrAssBcn8_gene_62	97.403	PhiCrAssBcn9_1_gene_21	94.805	PhiCrAssBcn10_1_gene_87	94.805	PhiCrAssBcn11_1_gene_22	94.805	PhiCrAssBcn12_1_gene_21	94.805	PhiCrAssBcn13_1_gene_59	94.805	PhiCrAssBcn14_1_gene_71	94.805	PhiCrAssBcn15_1_gene_33	94.805	PhiCrAssBcn16_1_gene_12	94.805	PhiCrAssBcn17_1_gene_62	94.805	PhiCrAssBcn18_1_gene_59	94.805	PhiCrAssBcn19_1_gene_84	97.403	PhiCrAssBcn20_1_gene_42	89.189	PhiCrAssBcn21_1_gene_61	97.403	PhiCrAssBcn22_1_gene_85	100	PhiCrAssBcn23_2_gene_2_49	100
>lcl|MH675552.1_prot_AXQ62655.1_12_[locus_tag=crAss001_12]_[protein=hypothetical_protein]_[protein_id=AXQ62655.1]_[location=6439..6768]_[gbkey=CDS]	hypothetical protein		12	PhiCrAssBcn1_gene_46	100	PhiCrAssBcn2_gene_48	100	PhiCrAssBcn3_gene_91	100	PhiCrAssBcn4_gene_8	100	PhiCrAssBcn5_gene_73	100	PhiCrAssBcn6_1_gene_33	100	PhiCrAssBcn7_1_gene_46	100	PhiCrAssBcn8_gene_61	100	PhiCrAssBcn9_1_gene_22	100	PhiCrAssBcn10_1_gene_86	100	PhiCrAssBcn11_1_gene_23	100	PhiCrAssBcn12_1_gene_22	100	PhiCrAssBcn13_1_gene_58	100	PhiCrAssBcn14_1_gene_70	100	PhiCrAssBcn15_1_gene_32	100	PhiCrAssBcn16_1_gene_13	100	PhiCrAssBcn17_1_gene_61	100	PhiCrAssBcn18_1_gene_58	100	PhiCrAssBcn19_1_gene_85	100	PhiCrAssBcn20_1_gene_41	99.083	PhiCrAssBcn21_1_gene_60	100	PhiCrAssBcn22_1_gene_84	100	PhiCrAssBcn23_2_gene_2_48	100
>lcl|MH675552.1_prot_AXQ62656.1_13_[locus_tag=crAss001_13]_[protein=putative_VpsT-like_transcriptional_regulator]_[protein_id=AXQ62656.1]_[location=6772..7155]_[gbkey=CDS]	putative VpsT-like transcriptional regulator		13	PhiCrAssBcn1_gene_45	100	PhiCrAssBcn2_gene_49	100	PhiCrAssBcn3_gene_92	100	PhiCrAssBcn4_gene_9	100	PhiCrAssBcn5_gene_72	100	PhiCrAssBcn6_1_gene_32	100	PhiCrAssBcn7_1_gene_47	100	PhiCrAssBcn8_gene_60	100	PhiCrAssBcn9_1_gene_23	100	PhiCrAssBcn10_1_gene_85	100	PhiCrAssBcn11_1_gene_24	100	PhiCrAssBcn12_1_gene_23	100	PhiCrAssBcn13_1_gene_57	100	PhiCrAssBcn14_1_gene_68	92.063	PhiCrAssBcn15_1_gene_30	92.063	PhiCrAssBcn16_1_gene_15	92.063	PhiCrAssBcn17_1_gene_60	100	PhiCrAssBcn18_1_gene_56	92.063	PhiCrAssBcn19_1_gene_86	100	PhiCrAssBcn20_1_gene_40	100.000	PhiCrAssBcn21_1_gene_59	100	PhiCrAssBcn22_1_gene_83	100	PhiCrAssBcn23_2_gene_2_47	100
>lcl|MH675552.1_prot_AXQ62657.1_14_[locus_tag=crAss001_14]_[protein=protein_HU]_[protein_id=AXQ62657.1]_[location=7152..7436]_[gbkey=CDS]	protein HU		14	PhiCrAssBcn1_gene_44	87.234	PhiCrAssBcn2_gene_50	87.234	PhiCrAssBcn3_gene_93	87.234	PhiCrAssBcn4_gene_10	87.234	PhiCrAssBcn5_gene_71	87.234	PhiCrAssBcn6_1_gene_31	87.234	PhiCrAssBcn7_1_gene_48	87.234	PhiCrAssBcn8_gene_59	87.234	PhiCrAssBcn9_1_gene_24	97.872	PhiCrAssBcn10_1_gene_84	97.872	PhiCrAssBcn11_1_gene_25	97.872	PhiCrAssBcn12_1_gene_24	97.872	PhiCrAssBcn13_1_gene_56	97.872	PhiCrAssBcn14_1_gene_67	97.872	PhiCrAssBcn15_1_gene_29	97.872	PhiCrAssBcn16_1_gene_16	97.872	PhiCrAssBcn17_1_gene_59	97.872	PhiCrAssBcn18_1_gene_55	97.872	PhiCrAssBcn19_1_gene_87	97.872	PhiCrAssBcn20_1_gene_39	97.872	PhiCrAssBcn21_1_gene_58	97.872	PhiCrAssBcn22_1_gene_82	96.809	PhiCrAssBcn23_2_gene_2_46	96.809
>lcl|MH675552.1_prot_AXQ62658.1_15_[locus_tag=crAss001_15]_[protein=putative_10kDa_chaperonin]_[protein_id=AXQ62658.1]_[location=7411..7821]_[gbkey=CDS]	putative 10kDa chaperonin		15	PhiCrAssBcn1_gene_43	97.794	PhiCrAssBcn2_gene_51	97.794	PhiCrAssBcn3_gene_94	97.794	PhiCrAssBcn4_gene_11	97.794	PhiCrAssBcn5_gene_70	97.794	PhiCrAssBcn6_1_gene_30	97.794	PhiCrAssBcn7_1_gene_49	97.794	PhiCrAssBcn8_gene_58	97.794	PhiCrAssBcn9_1_gene_25	97.794	PhiCrAssBcn10_1_gene_83	97.794	PhiCrAssBcn11_1_gene_26	97.794	PhiCrAssBcn12_1_gene_25	97.794	PhiCrAssBcn13_1_gene_55	97.794	PhiCrAssBcn14_1_gene_66	97.794	PhiCrAssBcn15_1_gene_28	97.794	PhiCrAssBcn16_1_gene_17	97.794	PhiCrAssBcn17_1_gene_58	97.794	PhiCrAssBcn18_1_gene_54	97.794	PhiCrAssBcn19_1_gene_88	97.794	PhiCrAssBcn20_1_gene_38	97.794	PhiCrAssBcn21_1_gene_57	97.794	PhiCrAssBcn22_1_gene_81	97.794	PhiCrAssBcn23_2_gene_2_45	97.794
>lcl|MH675552.1_prot_AXQ62659.1_16_[locus_tag=crAss001_16]_[protein=hypothetical_protein]_[protein_id=AXQ62659.1]_[location=7873..8400]_[gbkey=CDS]	hypothetical protein		16	PhiCrAssBcn1_gene_42	99.429	PhiCrAssBcn2_gene_52	99.429	PhiCrAssBcn3_gene_95	99.429	PhiCrAssBcn4_gene_12	99.429	PhiCrAssBcn5_gene_69	99.429	PhiCrAssBcn6_1_gene_29	99.429	PhiCrAssBcn7_1_gene_50	99.429	PhiCrAssBcn8_gene_57	99.429	PhiCrAssBcn9_1_gene_26	98.286	PhiCrAssBcn10_1_gene_82	98.286	PhiCrAssBcn11_1_gene_27	98.286	PhiCrAssBcn12_1_gene_26	98.286	PhiCrAssBcn13_1_gene_54	98.286	PhiCrAssBcn14_1_gene_65	99.429	PhiCrAssBcn15_1_gene_27	99.429	PhiCrAssBcn16_1_gene_18	99.429	PhiCrAssBcn17_1_gene_57	99.429	PhiCrAssBcn18_1_gene_53	99.429	PhiCrAssBcn19_1_gene_89	98.286	PhiCrAssBcn20_1_gene_37	98.286	PhiCrAssBcn21_1_gene_56	98.286	PhiCrAssBcn22_1_gene_79	98.857	PhiCrAssBcn23_2_gene_2_43	98.857
>lcl|MH675552.1_prot_AXQ62660.1_17_[locus_tag=crAss001_17]_[protein=hypothetical_protein]_[protein_id=AXQ62660.1]_[location=8403..8723]_[gbkey=CDS]	hypothetical protein		17	PhiCrAssBcn1_gene_41	93.137	PhiCrAssBcn2_gene_53	93.137	PhiCrAssBcn3_gene_96	93.137	PhiCrAssBcn4_gene_13	93.137	PhiCrAssBcn5_gene_68	93.137	PhiCrAssBcn6_1_gene_28	93.137	PhiCrAssBcn7_1_gene_51	93.137	PhiCrAssBcn8_gene_56	93.137	PhiCrAssBcn9_1_gene_27	93.137	PhiCrAssBcn10_1_gene_81	93.137	PhiCrAssBcn11_1_gene_28	93.137	PhiCrAssBcn12_1_gene_27	93.137	PhiCrAssBcn13_1_gene_53	93.137	PhiCrAssBcn14_1_gene_64	93.137	PhiCrAssBcn15_1_gene_26	93.137	PhiCrAssBcn16_1_gene_19	93.137	PhiCrAssBcn17_1_gene_56	93.396	PhiCrAssBcn18_1_gene_52	93.137	PhiCrAssBcn19_1_gene_90	93.137	PhiCrAssBcn20_1_gene_36	93.137	PhiCrAssBcn21_1_gene_55	93.137	PhiCrAssBcn22_1_gene_78	94.118	PhiCrAssBcn23_2_gene_2_42	94.118
>lcl|MH675552.1_prot_AXQ62661.1_18_[locus_tag=crAss001_18]_[protein=endonuclease]_[protein_id=AXQ62661.1]_[location=8737..9309]_[gbkey=CDS]	endonuclease		18
>lcl|MH675552.1_prot_AXQ62662.1_19_[locus_tag=crAss001_19]_[protein=large_terminase_subunit]_[protein_id=AXQ62662.1]_[location=9281..11569]_[gbkey=CDS]	terminase large subunit		19	PhiCrAssBcn1_gene_40	99.602	PhiCrAssBcn2_gene_54	99.602	PhiCrAssBcn3_gene_97	99.602	PhiCrAssBcn4_gene_14	99.469	PhiCrAssBcn5_gene_67	99.469	PhiCrAssBcn6_1_gene_27	99.469	PhiCrAssBcn7_1_gene_52	99.469	PhiCrAssBcn8_gene_55	99.469	PhiCrAssBcn9_1_gene_28	99.602	PhiCrAssBcn10_1_gene_80	99.602	PhiCrAssBcn11_1_gene_29	99.602	PhiCrAssBcn12_1_gene_28	99.602	PhiCrAssBcn13_1_gene_52	99.602	PhiCrAssBcn14_1_gene_63	99.204	PhiCrAssBcn15_1_gene_25	99.204	PhiCrAssBcn16_1_gene_20	99.204	PhiCrAssBcn17_1_gene_55	98.543	PhiCrAssBcn18_1_gene_51	99.468	PhiCrAssBcn19_1_gene_91	99.204	PhiCrAssBcn20_1_gene_35	99.602	PhiCrAssBcn21_1_gene_54	99.204	PhiCrAssBcn22_1_gene_77	98.276	PhiCrAssBcn23_2_gene_2_41	98.276
>lcl|MH675552.1_prot_AXQ62663.1_20_[locus_tag=crAss001_20]_[protein=portal_protein]_[protein_id=AXQ62663.1]_[location=11643..14063]_[gbkey=CDS]	portal protein	Portal protein	20	PhiCrAssBcn1_gene_39	99.628	PhiCrAssBcn2_gene_55	99.628	PhiCrAssBcn3_gene_98	99.628	PhiCrAssBcn4_gene_15	99.504	PhiCrAssBcn5_gene_66	99.504	PhiCrAssBcn6_1_gene_26	99.504	PhiCrAssBcn7_1_gene_53	99.504	PhiCrAssBcn8_gene_54	99.504	PhiCrAssBcn9_1_gene_29	99.504	PhiCrAssBcn10_1_gene_79	99.504	PhiCrAssBcn11_1_gene_30	99.504			PhiCrAssBcn13_1_gene_51	99.504	PhiCrAssBcn14_1_gene_62	99.628	PhiCrAssBcn15_1_gene_24	99.628	PhiCrAssBcn16_1_gene_21	99.628	PhiCrAssBcn17_1_gene_54	99.504	PhiCrAssBcn18_1_gene_50	99.628	PhiCrAssBcn19_1_gene_92	99.628	PhiCrAssBcn20_1_gene_34	99.628	PhiCrAssBcn21_1_gene_53	99.628	PhiCrAssBcn22_1_gene_76	97.388	PhiCrAssBcn23_2_gene_2_40	97.388
>lcl|MH675552.1_prot_AXQ62664.1_21_[locus_tag=crAss001_21]_[protein=head_fiber_protein]_[protein_id=AXQ62664.1]_[location=14069..14362]_[gbkey=CDS]	head fiber protein	Head fiber trimer protein	21	PhiCrAssBcn1_gene_38	98.969	PhiCrAssBcn2_gene_56	98.969	PhiCrAssBcn3_gene_99	98.969	PhiCrAssBcn4_gene_16	64.844	PhiCrAssBcn5_gene_65	64.844	PhiCrAssBcn6_1_gene_25	64.844	PhiCrAssBcn7_1_gene_54	64.844	PhiCrAssBcn8_gene_53	64.844	PhiCrAssBcn9_1_gene_30	64.844	PhiCrAssBcn10_1_gene_78	64.844	PhiCrAssBcn11_1_gene_31	64.844	PhiCrAssBcn12_1_gene_29	99.504	PhiCrAssBcn13_1_gene_50	64.844	PhiCrAssBcn14_1_gene_61	98.969	PhiCrAssBcn15_1_gene_23	98.969	PhiCrAssBcn16_1_gene_22	98.969	PhiCrAssBcn17_1_gene_53	98.969	PhiCrAssBcn18_1_gene_49	98.969	PhiCrAssBcn19_1_gene_93	64.844	PhiCrAssBcn20_1_gene_33	64.844	PhiCrAssBcn21_1_gene_52	64.844	PhiCrAssBcn22_1_gene_74	100	PhiCrAssBcn23_2_gene_2_38	100
>lcl|MH675552.1_prot_AXQ62665.1_22_[locus_tag=crAss001_22]_[protein=polygalacturonase/tailspike_protein]_[protein_id=AXQ62665.1]_[location=14369..16867]_[gbkey=CDS]	polygalacturonase/tailspike protein	Tail fiber protein	22	PhiCrAssBcn1_gene_37	97.716	PhiCrAssBcn2_gene_57	97.716	PhiCrAssBcn3_gene_100	97.716	PhiCrAssBcn4_gene_17	97.716	PhiCrAssBcn5_gene_64	97.716	PhiCrAssBcn6_1_gene_24	97.716	PhiCrAssBcn7_1_gene_55	97.716	PhiCrAssBcn8_gene_52	97.716	PhiCrAssBcn9_1_gene_31	97.837	PhiCrAssBcn10_1_gene_77	97.837	PhiCrAssBcn11_1_gene_32	97.837	PhiCrAssBcn12_1_gene_30	64.844	PhiCrAssBcn13_1_gene_49	97.837	PhiCrAssBcn14_1_gene_60	97.596	PhiCrAssBcn15_1_gene_22	97.596	PhiCrAssBcn16_1_gene_23	97.596	PhiCrAssBcn17_1_gene_52	97.596	PhiCrAssBcn18_1_gene_48	97.596	PhiCrAssBcn19_1_gene_94	97.837	PhiCrAssBcn20_1_gene_32	97.716	PhiCrAssBcn21_1_gene_51	97.837	PhiCrAssBcn22_1_gene_73	96.995	PhiCrAssBcn23_2_gene_2_37	96.995
>lcl|MH675552.1_prot_AXQ62666.1_23_[locus_tag=crAss001_23]_[protein=tailspike_protein/preneck_appendage]_[protein_id=AXQ62666.1]_[location=16966..19035]_[gbkey=CDS]	virion structural protein	Tail fiber protein	23																	PhiCrAssBcn9_1_gene_32	91.667	PhiCrAssBcn10_1_gene_76	91.667	PhiCrAssBcn11_1_gene_33	91.667	PhiCrAssBcn12_1_gene_31	97.837	PhiCrAssBcn13_1_gene_48	91.667	PhiCrAssBcn14_1_gene_59	45.926	PhiCrAssBcn15_1_gene_21	45.926	PhiCrAssBcn16_1_gene_24	45.926	PhiCrAssBcn17_1_gene_51	87.5	PhiCrAssBcn18_1_gene_47	45.926			PhiCrAssBcn20_1_gene_31	100.000			PhiCrAssBcn22_1_gene_72	80.822	PhiCrAssBcn23_2_gene_2_36	80.822
>lcl|MH675552.1_prot_AXQ62667.1_24_[locus_tag=crAss001_24]_[protein=putative_C-type_lectin]_[protein_id=AXQ62667.1]_[location=19048..20070]_[gbkey=CDS]	putative C-type lectin	Putative c-type lectin	24																	PhiCrAssBcn9_1_gene_33	92.453	PhiCrAssBcn10_1_gene_75	92.453	PhiCrAssBcn11_1_gene_34	92.453	PhiCrAssBcn12_1_gene_32	91.667	PhiCrAssBcn13_1_gene_47	92.453	PhiCrAssBcn14_1_gene_58	55.963	PhiCrAssBcn15_1_gene_20	55.963	PhiCrAssBcn16_1_gene_25	55.963			PhiCrAssBcn18_1_gene_46	55.963	PhiCrAssBcn19_1_gene_96	91.195	PhiCrAssBcn20_1_gene_30	100.000	PhiCrAssBcn21_1_gene_49	91.195	PhiCrAssBcn22_1_gene_71	89.937	PhiCrAssBcn23_2_gene_2_35	89.937
>lcl|MH675552.1_prot_AXQ62668.1_25_[locus_tag=crAss001_25]_[protein=tail_hyaluronidase/tail_fiber]_[protein_id=AXQ62668.1]_[location=20095..22443]_[gbkey=CDS]	hydrolase	Tail fiber protein	25	PhiCrAssBcn1_gene_35	83.769	PhiCrAssBcn2_gene_59	83.769	PhiCrAssBcn3_gene_102	83.538	PhiCrAssBcn4_gene_19	83.288	PhiCrAssBcn5_gene_62	83.288	PhiCrAssBcn6_1_gene_22	83.288	PhiCrAssBcn7_1_gene_57	83.288	PhiCrAssBcn8_gene_50	83.288	PhiCrAssBcn9_1_gene_60	33.333	PhiCrAssBcn10_1_gene_48	33.333	PhiCrAssBcn11_1_gene_61	33.333	PhiCrAssBcn12_1_gene_33	92.453	PhiCrAssBcn13_1_gene_20	33.333							PhiCrAssBcn17_1_gene_50	83.973					PhiCrAssBcn20_1_gene_29	100.000
>lcl|MH675552.1_prot_AXQ62669.1_26_[locus_tag=crAss001_26]_[protein=hyaluronidase]_[protein_id=AXQ62669.1]_[location=22456..25008]_[gbkey=CDS]	structural protein	Tail fiber protein	26																							PhiCrAssBcn12_1_gene_60	33.333															PhiCrAssBcn20_1_gene_28	100.000
>lcl|MH675552.1_prot_AXQ62670.1_27_[locus_tag=crAss001_27]_[protein=lysis_regulatory_protein]_[protein_id=AXQ62670.1]_[location=25093..25695]_[gbkey=CDS]	lysis regulatory protein		27	PhiCrAssBcn1_gene_34	98.5	PhiCrAssBcn2_gene_60	98.5	PhiCrAssBcn3_gene_2	98.5	PhiCrAssBcn4_gene_20	99	PhiCrAssBcn5_gene_61	99	PhiCrAssBcn6_1_gene_21	99	PhiCrAssBcn7_1_gene_58	99	PhiCrAssBcn8_gene_49	99	PhiCrAssBcn9_1_gene_34	65	PhiCrAssBcn10_1_gene_74	65	PhiCrAssBcn11_1_gene_35	65	PhiCrAssBcn12_1_gene_34	65	PhiCrAssBcn13_1_gene_46	65	PhiCrAssBcn14_1_gene_57	90.5	PhiCrAssBcn15_1_gene_19	90.5	PhiCrAssBcn16_1_gene_26	90.5	PhiCrAssBcn17_1_gene_49	99.5	PhiCrAssBcn18_1_gene_45	90.5	PhiCrAssBcn19_1_gene_97	97	PhiCrAssBcn20_1_gene_27	99.000	PhiCrAssBcn21_1_gene_48	97	PhiCrAssBcn22_1_gene_70	96.296	PhiCrAssBcn23_2_gene_2_34	96.296
>lcl|MH675552.1_prot_AXQ62671.1_28_[locus_tag=crAss001_28]_[protein=lysis_regulatory_protein/holin]_[protein_id=AXQ62671.1]_[location=25698..26033]_[gbkey=CDS]	lysis regulatory protein/holin		28	PhiCrAssBcn1_gene_33	98.198	PhiCrAssBcn2_gene_61	98.198	PhiCrAssBcn3_gene_3	98.198	PhiCrAssBcn4_gene_21	98.131	PhiCrAssBcn5_gene_60	98.131	PhiCrAssBcn6_1_gene_20	98.131	PhiCrAssBcn7_1_gene_59	98.131	PhiCrAssBcn8_gene_48	98.131	PhiCrAssBcn9_1_gene_35	31	PhiCrAssBcn10_1_gene_73	31	PhiCrAssBcn11_1_gene_36	31	PhiCrAssBcn12_1_gene_35	31	PhiCrAssBcn13_1_gene_45	31	PhiCrAssBcn14_1_gene_55	100	PhiCrAssBcn15_1_gene_17	100	PhiCrAssBcn16_1_gene_28	100	PhiCrAssBcn17_1_gene_48	98.198	PhiCrAssBcn18_1_gene_43	100	PhiCrAssBcn19_1_gene_98	86.916	PhiCrAssBcn20_1_gene_26	98.131	PhiCrAssBcn21_1_gene_47	86.916	PhiCrAssBcn22_1_gene_69	87.85	PhiCrAssBcn23_2_gene_2_33	87.85
>lcl|MH675552.1_prot_AXQ62672.1_29_[locus_tag=crAss001_29]_[protein=hypothetical_protein]_[protein_id=AXQ62672.1]_[location=26039..26407]_[gbkey=CDS]	hypothetical protein	Head fiber trimer protein	29	PhiCrAssBcn1_gene_32	96.581	PhiCrAssBcn2_gene_62	96.581	PhiCrAssBcn3_gene_4	96.581	PhiCrAssBcn4_gene_22	94.872	PhiCrAssBcn5_gene_59	94.872	PhiCrAssBcn6_1_gene_19	94.872	PhiCrAssBcn7_1_gene_60	94.872	PhiCrAssBcn8_gene_47	94.872	PhiCrAssBcn9_1_gene_36	71.795	PhiCrAssBcn10_1_gene_72	71.795	PhiCrAssBcn11_1_gene_37	71.795	PhiCrAssBcn12_1_gene_36	71.795	PhiCrAssBcn13_1_gene_44	71.795	PhiCrAssBcn14_1_gene_54	96.581	PhiCrAssBcn15_1_gene_16	96.581	PhiCrAssBcn16_1_gene_29	96.581	PhiCrAssBcn17_1_gene_47	96.581	PhiCrAssBcn18_1_gene_42	96.721	PhiCrAssBcn19_1_gene_99	95.726	PhiCrAssBcn20_1_gene_25	94.872	PhiCrAssBcn21_1_gene_46	95.726	PhiCrAssBcn22_1_gene_68	96.581	PhiCrAssBcn23_2_gene_2_32	96.581
>lcl|MH675552.1_prot_AXQ62673.1_30_[locus_tag=crAss001_30]_[protein=L,D-carboxypeptidase/transpeptidase]_[protein_id=AXQ62673.1]_[location=26404..26865]_[gbkey=CDS]	L,D-carboxypeptidase/transpeptidase		30	PhiCrAssBcn1_gene_31	97.386	PhiCrAssBcn2_gene_63	97.386	PhiCrAssBcn3_gene_5	97.386	PhiCrAssBcn4_gene_23	97.386	PhiCrAssBcn5_gene_58	97.386	PhiCrAssBcn6_1_gene_18	97.386	PhiCrAssBcn7_1_gene_61	97.386	PhiCrAssBcn8_gene_46	97.386	PhiCrAssBcn9_1_gene_37	98.039	PhiCrAssBcn10_1_gene_71	98.039	PhiCrAssBcn11_1_gene_38	98.039	PhiCrAssBcn12_1_gene_37	98.039	PhiCrAssBcn13_1_gene_43	98.039	PhiCrAssBcn14_1_gene_53	98.693	PhiCrAssBcn15_1_gene_15	98.693	PhiCrAssBcn16_1_gene_30	98.693	PhiCrAssBcn17_1_gene_46	97.386	PhiCrAssBcn18_1_gene_41	100	PhiCrAssBcn19_1_gene_100	98.039	PhiCrAssBcn20_1_gene_24	98.039	PhiCrAssBcn21_1_gene_45	98.039	PhiCrAssBcn22_1_gene_67	98.039	PhiCrAssBcn23_2_gene_2_31	98.039
>lcl|MH675552.1_prot_AXQ62674.1_31_[locus_tag=crAss001_31]_[protein=hypothetical_protein]_[protein_id=AXQ62674.1]_[location=27101..28270]_[gbkey=CDS]	hypothetical protein		31	PhiCrAssBcn1_gene_30	99.486	PhiCrAssBcn2_gene_64	99.486	PhiCrAssBcn3_gene_6	99.486	PhiCrAssBcn4_gene_24	99.486	PhiCrAssBcn5_gene_57	99.486	PhiCrAssBcn6_1_gene_17	99.486	PhiCrAssBcn7_1_gene_62	99.486	PhiCrAssBcn8_gene_45	99.486	PhiCrAssBcn9_1_gene_38	99.743	PhiCrAssBcn10_1_gene_70	99.743	PhiCrAssBcn11_1_gene_39	99.743	PhiCrAssBcn12_1_gene_38	99.743	PhiCrAssBcn13_1_gene_42	99.743	PhiCrAssBcn14_1_gene_52	99.486	PhiCrAssBcn15_1_gene_14	99.486	PhiCrAssBcn16_1_gene_31	99.486	PhiCrAssBcn17_1_gene_45	99.486	PhiCrAssBcn18_1_gene_40	99.486	PhiCrAssBcn19_1_gene_101	99.486	PhiCrAssBcn20_1_gene_23	99.743	PhiCrAssBcn21_1_gene_44	99.486	PhiCrAssBcn22_1_gene_66	99.229	PhiCrAssBcn23_2_gene_2_30	99.229
>lcl|MH675552.1_prot_AXQ62675.1_32_[locus_tag=crAss001_32]_[protein=major_capsid_protein]_[protein_id=AXQ62675.1]_[location=28305..29819]_[gbkey=CDS]	major head protein	major head capsid	32	PhiCrAssBcn1_gene_29	99.802	PhiCrAssBcn2_gene_65	99.802	PhiCrAssBcn3_gene_7	99.802	PhiCrAssBcn4_gene_25	100	PhiCrAssBcn5_gene_56	100	PhiCrAssBcn6_1_gene_16	100	PhiCrAssBcn7_1_gene_63	100	PhiCrAssBcn8_gene_44	100	PhiCrAssBcn9_1_gene_39	99.802	PhiCrAssBcn10_1_gene_69	99.802	PhiCrAssBcn11_1_gene_40	99.802	PhiCrAssBcn12_1_gene_39	99.802	PhiCrAssBcn13_1_gene_41	99.802	PhiCrAssBcn14_1_gene_51	100	PhiCrAssBcn15_1_gene_13	100	PhiCrAssBcn16_1_gene_32	100	PhiCrAssBcn17_1_gene_44	99.603	PhiCrAssBcn18_1_gene_39	100	PhiCrAssBcn19_1_gene_102	100	PhiCrAssBcn20_1_gene_22	99.802	PhiCrAssBcn21_1_gene_43	100	PhiCrAssBcn22_1_gene_65	100	PhiCrAssBcn23_2_gene_2_29	100
>lcl|MH675552.1_prot_AXQ62676.1_33_[locus_tag=crAss001_33]_[protein=double-stranded_DNA_binding_domain_containing_protein]_[protein_id=AXQ62676.1]_[location=29891..30883]_[gbkey=CDS]	double-stranded DNA binding domain containing protein		33	PhiCrAssBcn1_gene_28	99.394	PhiCrAssBcn2_gene_66	99.394	PhiCrAssBcn3_gene_8	99.394	PhiCrAssBcn4_gene_26	98.182	PhiCrAssBcn5_gene_55	98.182	PhiCrAssBcn6_1_gene_15	98.182	PhiCrAssBcn7_1_gene_64	98.182	PhiCrAssBcn8_gene_43	98.182	PhiCrAssBcn9_1_gene_40	99.394	PhiCrAssBcn10_1_gene_68	99.394	PhiCrAssBcn11_1_gene_41	99.394	PhiCrAssBcn12_1_gene_40	99.394	PhiCrAssBcn13_1_gene_40	99.394	PhiCrAssBcn14_1_gene_50	99.394	PhiCrAssBcn15_1_gene_12	99.394	PhiCrAssBcn16_1_gene_33	99.394	PhiCrAssBcn17_1_gene_43	99.394	PhiCrAssBcn18_1_gene_38	99.394	PhiCrAssBcn19_1_gene_103	99.394	PhiCrAssBcn20_1_gene_21	99.394	PhiCrAssBcn21_1_gene_42	99.394	PhiCrAssBcn22_1_gene_64	99.697	PhiCrAssBcn23_2_gene_2_28	99.697
>lcl|MH675552.1_prot_AXQ62677.1_34_[locus_tag=crAss001_34]_[protein=hypothetical_protein]_[protein_id=AXQ62677.1]_[location=30888..31604]_[gbkey=CDS]	hypothetical protein		34	PhiCrAssBcn1_gene_27	97.899	PhiCrAssBcn2_gene_67	97.899	PhiCrAssBcn3_gene_9	97.899	PhiCrAssBcn4_gene_27	97.899	PhiCrAssBcn5_gene_54	97.899	PhiCrAssBcn6_1_gene_14	97.899	PhiCrAssBcn7_1_gene_65	97.899	PhiCrAssBcn8_gene_42	97.899	PhiCrAssBcn9_1_gene_41	97.899	PhiCrAssBcn10_1_gene_67	97.899	PhiCrAssBcn11_1_gene_42	97.479	PhiCrAssBcn12_1_gene_41	97.899	PhiCrAssBcn13_1_gene_39	97.899	PhiCrAssBcn14_1_gene_49	97.899	PhiCrAssBcn15_1_gene_11	97.899	PhiCrAssBcn16_1_gene_34	97.899	PhiCrAssBcn17_1_gene_42	97.899	PhiCrAssBcn18_1_gene_37	97.899	PhiCrAssBcn19_1_gene_1	97.203	PhiCrAssBcn20_1_gene_20	97.899	PhiCrAssBcn21_1_gene_41	97.479	PhiCrAssBcn22_1_gene_63	98.739	PhiCrAssBcn23_2_gene_2_27	98.739
>lcl|MH675552.1_prot_AXQ62678.1_35_[locus_tag=crAss001_35]_[protein=hypothetical_protein]_[protein_id=AXQ62678.1]_[location=31604..32296]_[gbkey=CDS]	hypothetical protein		35	PhiCrAssBcn1_gene_26	99.13	PhiCrAssBcn2_gene_68	99.13	PhiCrAssBcn3_gene_10	99.13	PhiCrAssBcn4_gene_28	99.565	PhiCrAssBcn5_gene_53	99.565	PhiCrAssBcn6_1_gene_13	99.565	PhiCrAssBcn7_1_gene_66	99.565	PhiCrAssBcn8_gene_41	99.565	PhiCrAssBcn9_1_gene_42	100	PhiCrAssBcn10_1_gene_66	100	PhiCrAssBcn11_1_gene_43	100	PhiCrAssBcn12_1_gene_42	100	PhiCrAssBcn13_1_gene_38	100	PhiCrAssBcn14_1_gene_48	100	PhiCrAssBcn15_1_gene_10	100	PhiCrAssBcn16_1_gene_35	100	PhiCrAssBcn17_1_gene_41	100	PhiCrAssBcn18_1_gene_36	100	PhiCrAssBcn19_1_gene_2	99.565	PhiCrAssBcn20_1_gene_19	100.000	PhiCrAssBcn21_1_gene_40	99.565	PhiCrAssBcn22_1_gene_61	100	PhiCrAssBcn23_2_gene_2_25	100
>lcl|MH675552.1_prot_AXQ62679.1_36_[locus_tag=crAss001_36]_[protein=hypothetical_protein]_[protein_id=AXQ62679.1]_[location=32328..33329]_[gbkey=CDS]	hypothetical protein	Auxiliary capsid protein	36	PhiCrAssBcn1_gene_25	99.099	PhiCrAssBcn2_gene_69	99.099	PhiCrAssBcn3_gene_11	99.099	PhiCrAssBcn4_gene_29	93.694	PhiCrAssBcn5_gene_52	93.694	PhiCrAssBcn6_1_gene_12	93.694	PhiCrAssBcn7_1_gene_67	93.694	PhiCrAssBcn8_gene_40	93.694	PhiCrAssBcn9_1_gene_43	98.198	PhiCrAssBcn10_1_gene_65	98.198	PhiCrAssBcn11_1_gene_44	98.198	PhiCrAssBcn12_1_gene_43	98.198	PhiCrAssBcn13_1_gene_37	98.198	PhiCrAssBcn14_1_gene_47	98.198	PhiCrAssBcn15_1_gene_9	98.198	PhiCrAssBcn16_1_gene_36	98.198	PhiCrAssBcn17_1_gene_40	98.198	PhiCrAssBcn18_1_gene_35	98.198	PhiCrAssBcn19_1_gene_3	98.799	PhiCrAssBcn20_1_gene_18	98.198	PhiCrAssBcn21_1_gene_39	98.799	PhiCrAssBcn22_1_gene_60	99.099	PhiCrAssBcn23_2_gene_2_24	99.099
>lcl|MH675552.1_prot_AXQ62680.1_37_[locus_tag=crAss001_37]_[protein=endonuclease]_[protein_id=AXQ62680.1]_[location=33401..34075]_[gbkey=CDS]	oming endonuclease		37																											PhiCrAssBcn14_1_gene_46	97.321	PhiCrAssBcn15_1_gene_8	97.321	PhiCrAssBcn16_1_gene_37	97.321	PhiCrAssBcn17_1_gene_39	98.661	PhiCrAssBcn18_1_gene_34	97.321							PhiCrAssBcn22_1_gene_75	32.735	PhiCrAssBcn23_2_gene_2_39	32.735
>lcl|MH675552.1_prot_AXQ62681.1_38_[locus_tag=crAss001_38]_[protein=tetratricopeptide_repeat_containing_protein]_[protein_id=AXQ62681.1]_[location=34065..34712]_[gbkey=CDS]	tetratricopeptide repeat containing protein		38	PhiCrAssBcn1_gene_24	98.14	PhiCrAssBcn2_gene_70	98.14	PhiCrAssBcn3_gene_12	98.14	PhiCrAssBcn4_gene_30	96.759	PhiCrAssBcn5_gene_51	96.759	PhiCrAssBcn6_1_gene_11	96.759	PhiCrAssBcn7_1_gene_68	96.759	PhiCrAssBcn8_gene_39	96.759	PhiCrAssBcn9_1_gene_44	96.296	PhiCrAssBcn10_1_gene_64	96.296	PhiCrAssBcn11_1_gene_45	96.296	PhiCrAssBcn12_1_gene_44	96.296	PhiCrAssBcn13_1_gene_36	96.296	PhiCrAssBcn14_1_gene_45	98.611	PhiCrAssBcn15_1_gene_7	98.611	PhiCrAssBcn16_1_gene_38	98.611	PhiCrAssBcn17_1_gene_38	99.074	PhiCrAssBcn18_1_gene_33	98.611	PhiCrAssBcn19_1_gene_4	95.833	PhiCrAssBcn20_1_gene_17	96.759	PhiCrAssBcn21_1_gene_38	95.833	PhiCrAssBcn22_1_gene_59	96.744	PhiCrAssBcn23_2_gene_2_23	96.744
>lcl|MH675552.1_prot_AXQ62682.1_39_[locus_tag=crAss001_39]_[protein=hypothetical_protein]_[protein_id=AXQ62682.1]_[location=34705..35049]_[gbkey=CDS]	hypothetical protein		39	PhiCrAssBcn1_gene_23	100	PhiCrAssBcn2_gene_71	100	PhiCrAssBcn3_gene_13	100	PhiCrAssBcn4_gene_31	98.246	PhiCrAssBcn5_gene_50	98.246	PhiCrAssBcn6_1_gene_10	98.246	PhiCrAssBcn7_1_gene_69	98.246	PhiCrAssBcn8_gene_38	98.246	PhiCrAssBcn9_1_gene_45	99.123	PhiCrAssBcn10_1_gene_63	99.123	PhiCrAssBcn11_1_gene_46	99.123	PhiCrAssBcn12_1_gene_45	99.123	PhiCrAssBcn13_1_gene_35	98.246	PhiCrAssBcn14_1_gene_44	100	PhiCrAssBcn15_1_gene_6	100	PhiCrAssBcn16_1_gene_39	100	PhiCrAssBcn17_1_gene_37	100	PhiCrAssBcn18_1_gene_32	100	PhiCrAssBcn19_1_gene_5	99.123	PhiCrAssBcn20_1_gene_16	99.123	PhiCrAssBcn21_1_gene_37	99.123	PhiCrAssBcn22_1_gene_58	100	PhiCrAssBcn23_2_gene_2_22	100
>lcl|MH675552.1_prot_AXQ62683.1_40_[locus_tag=crAss001_40]_[protein=hypothetical_protein]_[protein_id=AXQ62683.1]_[location=35150..35827]_[gbkey=CDS]	hypothetical protein		40	PhiCrAssBcn1_gene_22	98.655	PhiCrAssBcn2_gene_72	98.655	PhiCrAssBcn3_gene_14	98.655	PhiCrAssBcn4_gene_32	94.619	PhiCrAssBcn5_gene_49	94.619	PhiCrAssBcn6_1_gene_9	94.619	PhiCrAssBcn7_1_gene_70	94.619	PhiCrAssBcn8_gene_37	94.619	PhiCrAssBcn9_1_gene_46	95.516	PhiCrAssBcn10_1_gene_62	95.516	PhiCrAssBcn11_1_gene_47	95.516	PhiCrAssBcn12_1_gene_46	95.516	PhiCrAssBcn13_1_gene_34	95.516	PhiCrAssBcn14_1_gene_43	92.308	PhiCrAssBcn15_1_gene_5	92.308	PhiCrAssBcn16_1_gene_40	92.308	PhiCrAssBcn17_1_gene_36	98.655	PhiCrAssBcn18_1_gene_31	92.308	PhiCrAssBcn19_1_gene_6	95.516	PhiCrAssBcn20_1_gene_15	97.778	PhiCrAssBcn21_1_gene_36	95.516	PhiCrAssBcn22_1_gene_56	100	PhiCrAssBcn23_2_gene_2_20	100
>lcl|MH675552.1_prot_AXQ62684.1_41_[locus_tag=crAss001_41]_[protein=endonuclease]_[protein_id=AXQ62684.1]_[location=35817..36518]_[gbkey=CDS]	endonuclease		41																																							PhiCrAssBcn20_1_gene_14	100.000			PhiCrAssBcn22_1_gene_55	100	PhiCrAssBcn23_2_gene_2_19	100
>lcl|MH675552.1_prot_AXQ62685.1_42_[locus_tag=crAss001_42]_[protein=HU/IHF-like_protein]_[protein_id=AXQ62685.1]_[location=36472..37059]_[gbkey=CDS]	HU/IHF-like protein		42	PhiCrAssBcn1_gene_21	95.628	PhiCrAssBcn2_gene_73	95.628	PhiCrAssBcn3_gene_15	95.628	PhiCrAssBcn4_gene_33	95.082	PhiCrAssBcn5_gene_48	95.082	PhiCrAssBcn6_1_gene_8	95.082	PhiCrAssBcn7_1_gene_71	95.082	PhiCrAssBcn8_gene_36	95.082	PhiCrAssBcn9_1_gene_47	95.082	PhiCrAssBcn10_1_gene_61	95.082	PhiCrAssBcn11_1_gene_48	95.082	PhiCrAssBcn12_1_gene_47	95.082	PhiCrAssBcn13_1_gene_33	95.082	PhiCrAssBcn14_1_gene_41	96.175	PhiCrAssBcn15_1_gene_3	96.175	PhiCrAssBcn16_1_gene_42	96.175	PhiCrAssBcn17_1_gene_35	95.628	PhiCrAssBcn18_1_gene_29	96.175	PhiCrAssBcn19_1_gene_7	95.082	PhiCrAssBcn20_1_gene_13	100.000	PhiCrAssBcn21_1_gene_35	95.082	PhiCrAssBcn22_1_gene_54	100	PhiCrAssBcn23_2_gene_2_18	100
>lcl|MH675552.1_prot_AXQ62686.1_43_[locus_tag=crAss001_43]_[protein=tail_tubular_protein]_[protein_id=AXQ62686.1]_[location=37052..37762]_[gbkey=CDS]	tail tubular protein	Ring protein	43	PhiCrAssBcn1_gene_20	100	PhiCrAssBcn2_gene_74	100	PhiCrAssBcn3_gene_16	100	PhiCrAssBcn4_gene_34	100	PhiCrAssBcn5_gene_47	100	PhiCrAssBcn6_1_gene_7	100	PhiCrAssBcn7_1_gene_72	100	PhiCrAssBcn8_gene_35	100	PhiCrAssBcn9_1_gene_48	100	PhiCrAssBcn10_1_gene_60	100	PhiCrAssBcn11_1_gene_49	100	PhiCrAssBcn12_1_gene_48	100	PhiCrAssBcn13_1_gene_32	100	PhiCrAssBcn14_1_gene_40	99.576	PhiCrAssBcn15_1_gene_2	99.576	PhiCrAssBcn16_1_gene_43	99.576	PhiCrAssBcn17_1_gene_34	100	PhiCrAssBcn18_1_gene_28	99.576	PhiCrAssBcn19_1_gene_8	100	PhiCrAssBcn20_1_gene_12	100.000	PhiCrAssBcn21_1_gene_34	100	PhiCrAssBcn22_1_gene_53	100	PhiCrAssBcn23_2_gene_2_17	100
>lcl|MH675552.1_prot_AXQ62687.1_44_[locus_tag=crAss001_44]_[protein=stabilization_protein]_[protein_id=AXQ62687.1]_[location=37764..41879]_[gbkey=CDS]	virion structural protein	Puzzle protein	44	PhiCrAssBcn1_gene_19	98.979	PhiCrAssBcn2_gene_75	98.979	PhiCrAssBcn3_gene_17	98.979	PhiCrAssBcn4_gene_35	92.925	PhiCrAssBcn5_gene_46	92.925	PhiCrAssBcn6_1_gene_6	92.925	PhiCrAssBcn7_1_gene_73	92.925	PhiCrAssBcn8_gene_34	92.925	PhiCrAssBcn9_1_gene_49	98.687	PhiCrAssBcn10_1_gene_59	98.687	PhiCrAssBcn11_1_gene_50	98.687	PhiCrAssBcn12_1_gene_49	98.687	PhiCrAssBcn13_1_gene_31	99.271	PhiCrAssBcn14_1_gene_39	99.198	PhiCrAssBcn15_1_gene_114	99.319	PhiCrAssBcn16_1_gene_44	99.198	PhiCrAssBcn17_1_gene_33	98.614	PhiCrAssBcn18_1_gene_27	99.191	PhiCrAssBcn19_1_gene_9	98.104	PhiCrAssBcn20_1_gene_11	98.614	PhiCrAssBcn21_1_gene_33	98.104	PhiCrAssBcn22_1_gene_52	99.708	PhiCrAssBcn23_2_gene_2_16	99.708
>lcl|MH675552.1_prot_AXQ62688.1_45_[locus_tag=crAss001_45]_[protein=putative_transmembrane_protein]_[protein_id=AXQ62688.1]_[location=41987..44515]_[gbkey=CDS]	putative transmembrane protein	Cargo protein	45	PhiCrAssBcn1_gene_18	95.483	PhiCrAssBcn2_gene_76	95.483	PhiCrAssBcn3_gene_18	95.483	PhiCrAssBcn4_gene_36	98.219	PhiCrAssBcn5_gene_45	98.219	PhiCrAssBcn6_1_gene_5	98.219	PhiCrAssBcn7_1_gene_74	98.219	PhiCrAssBcn8_gene_33	98.219	PhiCrAssBcn9_1_gene_50	98.575	PhiCrAssBcn10_1_gene_58	98.575	PhiCrAssBcn11_1_gene_51	98.575	PhiCrAssBcn12_1_gene_50	98.575	PhiCrAssBcn13_1_gene_30	98.575	PhiCrAssBcn14_1_gene_37	98.337	PhiCrAssBcn15_1_gene_112	98.337	PhiCrAssBcn16_1_gene_46	98.337	PhiCrAssBcn17_1_gene_32	98.456	PhiCrAssBcn18_1_gene_25	98.337	PhiCrAssBcn19_1_gene_10	98.1	PhiCrAssBcn20_1_gene_10	98.575	PhiCrAssBcn21_1_gene_32	98.1	PhiCrAssBcn22_1_gene_51	97.981	PhiCrAssBcn23_2_gene_2_15	97.981
>lcl|MH675552.1_prot_AXQ62689.1_46_[locus_tag=crAss001_46]_[protein=hypothetical_protein]_[protein_id=AXQ62689.1]_[location=44508..46112]_[gbkey=CDS]	hypothetical protein	Cargo protein	46	PhiCrAssBcn1_gene_17	100	PhiCrAssBcn2_gene_77	100	PhiCrAssBcn3_gene_19	100	PhiCrAssBcn4_gene_37	100	PhiCrAssBcn5_gene_44	100	PhiCrAssBcn6_1_gene_4	100	PhiCrAssBcn7_1_gene_75	100	PhiCrAssBcn8_gene_32	100	PhiCrAssBcn9_1_gene_51	100	PhiCrAssBcn10_1_gene_57	100	PhiCrAssBcn11_1_gene_52	100	PhiCrAssBcn12_1_gene_51	100	PhiCrAssBcn13_1_gene_29	100	PhiCrAssBcn14_1_gene_35	99.438	PhiCrAssBcn15_1_gene_110	99.438	PhiCrAssBcn16_1_gene_48	99.438	PhiCrAssBcn17_1_gene_31	99.813	PhiCrAssBcn18_1_gene_23	99.438	PhiCrAssBcn19_1_gene_11	100	PhiCrAssBcn20_1_gene_9	100.000	PhiCrAssBcn21_1_gene_31	100	PhiCrAssBcn22_1_gene_50	100	PhiCrAssBcn23_2_gene_2_14	100
>lcl|MH675552.1_prot_AXQ62690.1_47_[locus_tag=crAss001_47]_[protein=putative_RNA-polymerase_subunit]_[protein_id=AXQ62690.1]_[location=46119..53144]_[gbkey=CDS]	putative RNA-polymerase subunit	RNA-polymerase subunit	47	PhiCrAssBcn1_gene_16	99.274	PhiCrAssBcn2_gene_78	99.274	PhiCrAssBcn3_gene_20	99.274	PhiCrAssBcn4_gene_38	98.59	PhiCrAssBcn5_gene_43	98.59	PhiCrAssBcn6_1_gene_3	98.59	PhiCrAssBcn7_1_gene_76	98.59	PhiCrAssBcn8_gene_31	98.59	PhiCrAssBcn9_1_gene_52	99.06	PhiCrAssBcn10_1_gene_56	99.06	PhiCrAssBcn11_1_gene_53	99.06	PhiCrAssBcn12_1_gene_52	99.06	PhiCrAssBcn13_1_gene_28	98.889	PhiCrAssBcn14_1_gene_34	99.146	PhiCrAssBcn15_1_gene_109	99.146	PhiCrAssBcn16_1_gene_49	99.146	PhiCrAssBcn17_1_gene_30	99.317	PhiCrAssBcn18_1_gene_22	99.146	PhiCrAssBcn19_1_gene_12	99.06	PhiCrAssBcn20_1_gene_8	99.103	PhiCrAssBcn21_1_gene_30	99.06	PhiCrAssBcn22_1_gene_49	99.231	PhiCrAssBcn23_2_gene_2_13	99.231
>lcl|MH675552.1_prot_AXQ62691.1_48_[locus_tag=crAss001_48]_[protein=shock_protein_C]_[protein_id=AXQ62691.1]_[location=complement(53219..53410)]_[gbkey=CDS]	shock protein C		48	PhiCrAssBcn1_gene_15	100	PhiCrAssBcn2_gene_79	100	PhiCrAssBcn3_gene_21	100	PhiCrAssBcn4_gene_39	78.846	PhiCrAssBcn5_gene_42	78.846	PhiCrAssBcn6_1_gene_2	78.846	PhiCrAssBcn7_1_gene_77	78.846	PhiCrAssBcn8_gene_30	78.846	PhiCrAssBcn9_1_gene_53	100	PhiCrAssBcn10_1_gene_55	100	PhiCrAssBcn11_1_gene_54	100	PhiCrAssBcn12_1_gene_53	100	PhiCrAssBcn13_1_gene_27	100							PhiCrAssBcn17_1_gene_29	100			PhiCrAssBcn19_1_gene_13	100	PhiCrAssBcn20_1_gene_7	100.000	PhiCrAssBcn21_1_gene_29	100	PhiCrAssBcn22_1_gene_48	100	PhiCrAssBcn23_2_gene_2_12	100
>lcl|MH675552.1_prot_AXQ62692.1_49_[locus_tag=crAss001_49]_[protein=putative_RNA-polymerase_subunit]_[protein_id=AXQ62692.1]_[location=complement(53433..57482)]_[gbkey=CDS]	putative RNA-polymerase subunit	RNA-polymerase subunit	49	PhiCrAssBcn1_gene_14	99.629	PhiCrAssBcn2_gene_80	99.629	PhiCrAssBcn3_gene_22	99.629	PhiCrAssBcn4_gene_40	99.629	PhiCrAssBcn5_gene_41	99.629	PhiCrAssBcn6_1_gene_105	99.579	PhiCrAssBcn7_1_gene_78	99.629	PhiCrAssBcn8_gene_29	99.629	PhiCrAssBcn9_1_gene_54	99.629	PhiCrAssBcn10_1_gene_54	99.629	PhiCrAssBcn11_1_gene_55	99.629	PhiCrAssBcn12_1_gene_54	99.629	PhiCrAssBcn13_1_gene_26	99.629	PhiCrAssBcn14_1_gene_31	95.033	PhiCrAssBcn15_1_gene_106	95.033	PhiCrAssBcn16_1_gene_52	95.033	PhiCrAssBcn17_1_gene_28	99.778	PhiCrAssBcn18_1_gene_20	95.033	PhiCrAssBcn19_1_gene_14	99.555	PhiCrAssBcn20_1_gene_6	99.629	PhiCrAssBcn21_1_gene_28	99.555	PhiCrAssBcn22_1_gene_47	99.333	PhiCrAssBcn23_2_gene_2_11	99.333
>lcl|MH675552.1_prot_AXQ62693.1_50_[locus_tag=crAss001_50]_[protein=putative_RNA_polymerase]_[protein_id=AXQ62693.1]_[location=complement(57485..64723)]_[gbkey=CDS]	putative RNA polymerase"	RNA-polymerase subunit	50	PhiCrAssBcn1_gene_13	99.402	PhiCrAssBcn2_gene_81	99.402	PhiCrAssBcn3_gene_23	99.402	PhiCrAssBcn4_gene_41	99.659	PhiCrAssBcn5_gene_40	99.659	PhiCrAssBcn6_1_gene_104	99.659	PhiCrAssBcn7_1_gene_79	99.659	PhiCrAssBcn8_gene_28	99.659	PhiCrAssBcn9_1_gene_55	99.617	PhiCrAssBcn10_1_gene_53	99.617	PhiCrAssBcn11_1_gene_56	99.617	PhiCrAssBcn12_1_gene_55	99.617	PhiCrAssBcn13_1_gene_25	99.71	PhiCrAssBcn14_1_gene_30	99.751	PhiCrAssBcn15_1_gene_105	99.751	PhiCrAssBcn16_1_gene_53	99.751	PhiCrAssBcn17_1_gene_27	99.751	PhiCrAssBcn18_1_gene_19	99.751	PhiCrAssBcn19_1_gene_15	99.668	PhiCrAssBcn20_1_gene_5	99.402	PhiCrAssBcn21_1_gene_27	99.668	PhiCrAssBcn22_1_gene_46	99.585	PhiCrAssBcn23_2_gene_2_10	99.585
>lcl|MH675552.1_prot_AXQ62694.1_51_[locus_tag=crAss001_51]_[protein=hypothetical_protein]_[protein_id=AXQ62694.1]_[location=complement(64864..65490)]_[gbkey=CDS]	hypothetical protein		51	PhiCrAssBcn1_gene_12	93.75	PhiCrAssBcn2_gene_82	93.75	PhiCrAssBcn3_gene_24	93.75	PhiCrAssBcn4_gene_42	93.75	PhiCrAssBcn5_gene_39	93.75	PhiCrAssBcn6_1_gene_103	93.75	PhiCrAssBcn7_1_gene_80	93.75	PhiCrAssBcn8_gene_27	93.75	PhiCrAssBcn9_1_gene_56	93.75	PhiCrAssBcn10_1_gene_52	93.75	PhiCrAssBcn11_1_gene_57	93.75	PhiCrAssBcn12_1_gene_56	93.75	PhiCrAssBcn13_1_gene_24	97.596	PhiCrAssBcn14_1_gene_29	100	PhiCrAssBcn15_1_gene_104	100	PhiCrAssBcn16_1_gene_54	100	PhiCrAssBcn17_1_gene_26	100	PhiCrAssBcn18_1_gene_18	100	PhiCrAssBcn19_1_gene_16	91.827	PhiCrAssBcn20_1_gene_4	92.788	PhiCrAssBcn21_1_gene_26	91.827	PhiCrAssBcn22_1_gene_45	91.827	PhiCrAssBcn23_2_gene_2_9	91.827
>lcl|MH675552.1_prot_AXQ62695.1_52_[locus_tag=crAss001_52]_[protein=von_Willebrand_factor_type_A-like_domain_containing_protein]_[protein_id=AXQ62695.1]_[location=complement(65502..66269)]_[gbkey=CDS]	von Willebrand factor type A-like domain containing protein		52	PhiCrAssBcn1_gene_11	95.294	PhiCrAssBcn2_gene_83	95.294	PhiCrAssBcn3_gene_25	95.294	PhiCrAssBcn4_gene_43	95.294	PhiCrAssBcn5_gene_38	95.294	PhiCrAssBcn6_1_gene_102	95.294	PhiCrAssBcn7_1_gene_81	95.294	PhiCrAssBcn8_gene_26	95.294	PhiCrAssBcn9_1_gene_57	95.294	PhiCrAssBcn10_1_gene_51	95.294	PhiCrAssBcn11_1_gene_58	95.294	PhiCrAssBcn12_1_gene_57	95.294	PhiCrAssBcn13_1_gene_23	99.608	PhiCrAssBcn14_1_gene_28	97.647	PhiCrAssBcn15_1_gene_103	97.647	PhiCrAssBcn16_1_gene_55	97.647	PhiCrAssBcn17_1_gene_25	99.608	PhiCrAssBcn18_1_gene_17	97.647	PhiCrAssBcn19_1_gene_17	99.216	PhiCrAssBcn20_1_gene_3	94.553	PhiCrAssBcn21_1_gene_25	99.216	PhiCrAssBcn22_1_gene_44	94.118	PhiCrAssBcn23_2_gene_2_8	94.118
>lcl|MH675552.1_prot_AXQ62696.1_53_[locus_tag=crAss001_53]_[protein=nuclear_pore_complex-type_fold_containing_protein]_[protein_id=AXQ62696.1]_[location=complement(66269..66511)]_[gbkey=CDS]	nuclear pore complex-type fold containing protein		53	PhiCrAssBcn1_gene_10	95	PhiCrAssBcn2_gene_84	95	PhiCrAssBcn3_gene_26	95	PhiCrAssBcn4_gene_44	95	PhiCrAssBcn5_gene_37	95	PhiCrAssBcn6_1_gene_101	95	PhiCrAssBcn7_1_gene_82	95	PhiCrAssBcn8_gene_25	95	PhiCrAssBcn9_1_gene_58	95	PhiCrAssBcn10_1_gene_50	95	PhiCrAssBcn11_1_gene_59	95	PhiCrAssBcn12_1_gene_58	95	PhiCrAssBcn13_1_gene_22	100	PhiCrAssBcn14_1_gene_27	100	PhiCrAssBcn15_1_gene_102	100	PhiCrAssBcn16_1_gene_56	100	PhiCrAssBcn17_1_gene_24	100	PhiCrAssBcn18_1_gene_16	100	PhiCrAssBcn19_1_gene_18	95	PhiCrAssBcn20_1_gene_2	95.000	PhiCrAssBcn21_1_gene_24	95	PhiCrAssBcn22_1_gene_43	98.75	PhiCrAssBcn23_2_gene_2_7	98.75
>lcl|MH675552.1_prot_AXQ62697.1_54_[locus_tag=crAss001_54]_[protein=thymidylate_synthase,_flavin-dependent]_[protein_id=AXQ62697.1]_[location=complement(66528..67427)]_[gbkey=CDS]	thymidylate synthase, flavin-dependent		54	PhiCrAssBcn1_gene_9	67.391	PhiCrAssBcn2_gene_85	67.391	PhiCrAssBcn3_gene_27	67.391	PhiCrAssBcn4_gene_45	64.396	PhiCrAssBcn5_gene_36	64.396	PhiCrAssBcn6_1_gene_100	64.396	PhiCrAssBcn7_1_gene_83	64.396	PhiCrAssBcn8_gene_24	64.396	PhiCrAssBcn9_1_gene_59	63.354	PhiCrAssBcn10_1_gene_49	63.354	PhiCrAssBcn11_1_gene_60	63.354	PhiCrAssBcn12_1_gene_59	63.354	PhiCrAssBcn13_1_gene_21	69.375	PhiCrAssBcn14_1_gene_26	94.5	PhiCrAssBcn15_1_gene_101	94.5	PhiCrAssBcn16_1_gene_57	94.5	PhiCrAssBcn17_1_gene_23	87.789	PhiCrAssBcn18_1_gene_15	94.5	PhiCrAssBcn19_1_gene_19	86.23	PhiCrAssBcn20_1_gene_105	72.581	PhiCrAssBcn21_1_gene_23	86.23	PhiCrAssBcn22_1_gene_42	85.574	PhiCrAssBcn23_2_gene_2_6	85.574
>lcl|MH675552.1_prot_AXQ62698.1_55_[locus_tag=crAss001_55]_[protein=HicA_toxin]_[protein_id=AXQ62698.1]_[location=complement(67424..67864)]_[gbkey=CDS]	HicA toxin		55	PhiCrAssBcn1_gene_8	97.945	PhiCrAssBcn2_gene_86	97.945	PhiCrAssBcn3_gene_28	97.945	PhiCrAssBcn4_gene_47	96.575	PhiCrAssBcn5_gene_34	96.575	PhiCrAssBcn6_1_gene_98	96.575	PhiCrAssBcn7_1_gene_85	96.575	PhiCrAssBcn8_gene_22	96.575	PhiCrAssBcn9_1_gene_61	97.945	PhiCrAssBcn10_1_gene_47	97.945	PhiCrAssBcn11_1_gene_62	97.945	PhiCrAssBcn12_1_gene_61	97.945	PhiCrAssBcn13_1_gene_19	96.575	PhiCrAssBcn14_1_gene_24	91.667	PhiCrAssBcn15_1_gene_99	91.667	PhiCrAssBcn16_1_gene_59	91.667	PhiCrAssBcn17_1_gene_22	97.945	PhiCrAssBcn18_1_gene_13	91.667	PhiCrAssBcn19_1_gene_20	97.945	PhiCrAssBcn20_1_gene_104	97.945	PhiCrAssBcn21_1_gene_22	97.945	PhiCrAssBcn22_1_gene_41	99.315	PhiCrAssBcn23_2_gene_2_5	99.315
>lcl|MH675552.1_prot_AXQ62699.1_56_[locus_tag=crAss001_56]_[protein=His-Xaa-Ser_system_radical_SAM_maturase_HxsC-like_protein]_[protein_id=AXQ62699.1]_[location=complement(67864..68406)]_[gbkey=CDS]	His-Xaa-Ser system radical SAM maturase HxsC-like protein		56	PhiCrAssBcn1_gene_7	99.444	PhiCrAssBcn2_gene_87	99.444	PhiCrAssBcn3_gene_29	99.444	PhiCrAssBcn4_gene_48	99.444	PhiCrAssBcn5_gene_33	99.444	PhiCrAssBcn6_1_gene_97	99.444	PhiCrAssBcn7_1_gene_86	99.444	PhiCrAssBcn8_gene_21	99.444	PhiCrAssBcn9_1_gene_62	100	PhiCrAssBcn10_1_gene_46	100	PhiCrAssBcn11_1_gene_63	100	PhiCrAssBcn12_1_gene_62	100	PhiCrAssBcn13_1_gene_18	99.444							PhiCrAssBcn17_1_gene_21	97.778			PhiCrAssBcn19_1_gene_21	100	PhiCrAssBcn20_1_gene_103	99.444	PhiCrAssBcn21_1_gene_21	100	PhiCrAssBcn22_1_gene_40	96.667	PhiCrAssBcn23_2_gene_2_4	96.667
>lcl|MH675552.1_prot_AXQ62700.1_57_[locus_tag=crAss001_57]_[protein=hypothetical_protein]_[protein_id=AXQ62700.1]_[location=complement(68403..68717)]_[gbkey=CDS]	hypothetical protein		57	PhiCrAssBcn1_gene_6	100	PhiCrAssBcn2_gene_88	100	PhiCrAssBcn3_gene_30	100	PhiCrAssBcn4_gene_49	100	PhiCrAssBcn5_gene_32	100	PhiCrAssBcn6_1_gene_96	100	PhiCrAssBcn7_1_gene_87	100	PhiCrAssBcn8_gene_20	100	PhiCrAssBcn9_1_gene_63	100	PhiCrAssBcn10_1_gene_45	100	PhiCrAssBcn11_1_gene_64	100	PhiCrAssBcn12_1_gene_63	100	PhiCrAssBcn13_1_gene_17	98.077	PhiCrAssBcn14_1_gene_23	99.038	PhiCrAssBcn15_1_gene_98	99.038	PhiCrAssBcn16_1_gene_60	99.038	PhiCrAssBcn17_1_gene_20	99.038	PhiCrAssBcn18_1_gene_12	99.038	PhiCrAssBcn19_1_gene_22	100	PhiCrAssBcn20_1_gene_102	96.154	PhiCrAssBcn21_1_gene_20	100	PhiCrAssBcn22_1_gene_39	97.115	PhiCrAssBcn23_2_gene_2_3	97.115
>lcl|MH675552.1_prot_AXQ62701.1_58_[locus_tag=crAss001_58]_[protein=zinc-ribbon_protein]_[protein_id=AXQ62701.1]_[location=complement(68719..68994)]_[gbkey=CDS]	zinc-ribbon protein		58	PhiCrAssBcn1_gene_5	97.802	PhiCrAssBcn2_gene_89	97.802	PhiCrAssBcn3_gene_31	97.802	PhiCrAssBcn4_gene_50	97.802	PhiCrAssBcn5_gene_31	97.802	PhiCrAssBcn6_1_gene_95	97.802	PhiCrAssBcn7_1_gene_88	97.802	PhiCrAssBcn8_gene_19	97.802	PhiCrAssBcn9_1_gene_64	97.802	PhiCrAssBcn10_1_gene_44	97.802	PhiCrAssBcn11_1_gene_65	97.802	PhiCrAssBcn12_1_gene_64	97.802									PhiCrAssBcn17_1_gene_19	100			PhiCrAssBcn19_1_gene_23	97.802			PhiCrAssBcn21_1_gene_19	97.802
>lcl|MH675552.1_prot_AXQ62702.1_59_[locus_tag=crAss001_59]_[protein=orotate/hypoxanthine_phosphoribosyltransferase]_[protein_id=AXQ62702.1]_[location=complement(68996..69481)]_[gbkey=CDS]	orotate/hypoxanthine phosphoribosyltransferase		59	PhiCrAssBcn1_gene_4	92.547	PhiCrAssBcn2_gene_90	92.547	PhiCrAssBcn3_gene_32	92.547	PhiCrAssBcn4_gene_51	92.547	PhiCrAssBcn5_gene_30	92.547	PhiCrAssBcn6_1_gene_94	92.547	PhiCrAssBcn7_1_gene_89	92.547	PhiCrAssBcn8_gene_18	92.547	PhiCrAssBcn9_1_gene_65	92.547	PhiCrAssBcn10_1_gene_43	92.547	PhiCrAssBcn11_1_gene_66	92.547	PhiCrAssBcn12_1_gene_65	92.547	PhiCrAssBcn13_1_gene_16	93.711	PhiCrAssBcn14_1_gene_22	93.548	PhiCrAssBcn15_1_gene_97	93.548	PhiCrAssBcn16_1_gene_61	93.548	PhiCrAssBcn17_1_gene_18	98.758	PhiCrAssBcn18_1_gene_11	93.548	PhiCrAssBcn19_1_gene_24	92.547	PhiCrAssBcn20_1_gene_101	100.000	PhiCrAssBcn21_1_gene_18	92.547	PhiCrAssBcn22_1_gene_38	93.082	PhiCrAssBcn23_2_gene_2_2	93.082
>lcl|MH675552.1_prot_AXQ62703.1_60_[locus_tag=crAss001_60]_[protein=polynucleotide_kinase/phosphatase]_[protein_id=AXQ62703.1]_[location=complement(69478..69918)]_[gbkey=CDS]	phosphoheptose isomerase		60	PhiCrAssBcn1_gene_3	94.521	PhiCrAssBcn2_gene_91	94.521	PhiCrAssBcn3_gene_33	94.521	PhiCrAssBcn4_gene_52	94.521	PhiCrAssBcn5_gene_29	94.521	PhiCrAssBcn6_1_gene_93	94.521	PhiCrAssBcn7_1_gene_90	94.521	PhiCrAssBcn8_gene_17	94.521	PhiCrAssBcn9_1_gene_66	94.521	PhiCrAssBcn10_1_gene_42	94.521	PhiCrAssBcn11_1_gene_67	94.521	PhiCrAssBcn12_1_gene_66	94.521	PhiCrAssBcn13_1_gene_15	94.521	PhiCrAssBcn14_1_gene_20	97.26	PhiCrAssBcn15_1_gene_95	97.26	PhiCrAssBcn16_1_gene_63	97.26	PhiCrAssBcn17_1_gene_17	99.315	PhiCrAssBcn18_1_gene_9	97.26	PhiCrAssBcn19_1_gene_25	98.63	PhiCrAssBcn20_1_gene_100	100.000	PhiCrAssBcn21_1_gene_17	98.63	PhiCrAssBcn22_1_gene_37	97.26	PhiCrAssBcn23_2_gene_2_1	95.789
>lcl|MH675552.1_prot_AXQ62704.1_61_[locus_tag=crAss001_61]_[protein=polynucleotide_kinase]_[protein_id=AXQ62704.1]_[location=complement(69915..70349)]_[gbkey=CDS]	polynucleotide kinase		61	PhiCrAssBcn1_gene_2	97.902	PhiCrAssBcn2_gene_92	97.902	PhiCrAssBcn3_gene_34	97.902	PhiCrAssBcn4_gene_53	97.902	PhiCrAssBcn5_gene_28	97.902	PhiCrAssBcn6_1_gene_92	97.902	PhiCrAssBcn7_1_gene_91	97.902	PhiCrAssBcn8_gene_16	97.902	PhiCrAssBcn9_1_gene_67	96.503	PhiCrAssBcn10_1_gene_41	96.503	PhiCrAssBcn11_1_gene_68	96.503	PhiCrAssBcn12_1_gene_67	96.503									PhiCrAssBcn17_1_gene_16	72.789			PhiCrAssBcn19_1_gene_26	97.902	PhiCrAssBcn20_1_gene_99	100.000	PhiCrAssBcn21_1_gene_16	97.902	PhiCrAssBcn22_1_gene_36	72.109	PhiCrAssBcn23_2_gene_2_104	72.109
>lcl|MH675552.1_prot_AXQ62705.1_62_[locus_tag=crAss001_62]_[protein=hypothetical_protein]_[protein_id=AXQ62705.1]_[location=complement(70342..70761)]_[gbkey=CDS]	hypothetical protein		62																																	PhiCrAssBcn17_1_gene_15	95.683					PhiCrAssBcn20_1_gene_98	100.000
>lcl|MH675552.1_prot_AXQ62706.1_63_[locus_tag=crAss001_63]_[protein=hypothetical_protein]_[protein_id=AXQ62706.1]_[location=complement(70745..71092)]_[gbkey=CDS]	glycoside hydrolase/peptidoglycan hydrolase		63	PhiCrAssBcn1_gene_101	84	PhiCrAssBcn2_gene_94	84	PhiCrAssBcn3_gene_36	84	PhiCrAssBcn4_gene_55	86	PhiCrAssBcn5_gene_26	86	PhiCrAssBcn6_1_gene_90	86	PhiCrAssBcn7_1_gene_93	86	PhiCrAssBcn8_gene_14	86	PhiCrAssBcn9_1_gene_69	42.424	PhiCrAssBcn10_1_gene_39	42.424	PhiCrAssBcn11_1_gene_70	42.424	PhiCrAssBcn12_1_gene_69	42.424	PhiCrAssBcn13_1_gene_13	33.981	PhiCrAssBcn14_1_gene_18	42.424	PhiCrAssBcn15_1_gene_93	42.424	PhiCrAssBcn16_1_gene_65	42.424	PhiCrAssBcn17_1_gene_14	96.154	PhiCrAssBcn18_1_gene_7	42.424	PhiCrAssBcn19_1_gene_28	87	PhiCrAssBcn20_1_gene_97	100.000	PhiCrAssBcn21_1_gene_14	87	PhiCrAssBcn22_1_gene_34	34.951	PhiCrAssBcn23_2_gene_2_102	34.951
>lcl|MH675552.1_prot_AXQ62707.1_64_[locus_tag=crAss001_64]_[protein=DNA_polymerase_I]_[protein_id=AXQ62707.1]_[location=complement(71061..73181)]_[gbkey=CDS]	DNA polymerase I		64	PhiCrAssBcn1_gene_100	44.87	PhiCrAssBcn2_gene_95	44.87	PhiCrAssBcn3_gene_37	44.87	PhiCrAssBcn4_gene_56	45.309	PhiCrAssBcn5_gene_25	45.309	PhiCrAssBcn6_1_gene_89	45.309	PhiCrAssBcn7_1_gene_94	45.309	PhiCrAssBcn8_gene_13	45.309	PhiCrAssBcn9_1_gene_70	44.87	PhiCrAssBcn10_1_gene_38	44.87	PhiCrAssBcn11_1_gene_71	44.87	PhiCrAssBcn12_1_gene_70	44.87	PhiCrAssBcn13_1_gene_12	45.432	PhiCrAssBcn14_1_gene_17	44.87	PhiCrAssBcn15_1_gene_92	44.87	PhiCrAssBcn16_1_gene_66	44.87	PhiCrAssBcn17_1_gene_13	99.858	PhiCrAssBcn18_1_gene_6	44.87	PhiCrAssBcn19_1_gene_29	45.309	PhiCrAssBcn20_1_gene_96	100.000	PhiCrAssBcn21_1_gene_13	45.309	PhiCrAssBcn22_1_gene_33	44.938	PhiCrAssBcn23_2_gene_2_101	44.938
>lcl|MH675552.1_prot_AXQ62708.1_65_[locus_tag=crAss001_65]_[protein=muconolactone_isomerase]_[protein_id=AXQ62708.1]_[location=complement(73178..73495)]_[gbkey=CDS]	muconolactone isomerase		65	PhiCrAssBcn1_gene_99	97.143	PhiCrAssBcn2_gene_96	97.143	PhiCrAssBcn3_gene_38	97.143	PhiCrAssBcn4_gene_57	95.238	PhiCrAssBcn5_gene_24	95.238	PhiCrAssBcn6_1_gene_88	95.238	PhiCrAssBcn7_1_gene_95	95.238	PhiCrAssBcn8_gene_12	95.238	PhiCrAssBcn9_1_gene_71	95.238	PhiCrAssBcn10_1_gene_37	95.238	PhiCrAssBcn11_1_gene_72	95.238	PhiCrAssBcn12_1_gene_71	95.238	PhiCrAssBcn13_1_gene_11	96.19	PhiCrAssBcn14_1_gene_16	95.238	PhiCrAssBcn15_1_gene_91	95.238	PhiCrAssBcn16_1_gene_67	95.238	PhiCrAssBcn17_1_gene_12	100	PhiCrAssBcn18_1_gene_5	95.238	PhiCrAssBcn19_1_gene_30	95.238	PhiCrAssBcn20_1_gene_95	100.000	PhiCrAssBcn21_1_gene_12	95.238	PhiCrAssBcn22_1_gene_32	97.143	PhiCrAssBcn23_2_gene_2_100	97.143
>lcl|MH675552.1_prot_AXQ62709.1_66_[locus_tag=crAss001_66]_[protein=aspartyl_protease]_[protein_id=AXQ62709.1]_[location=complement(73492..74007)]_[gbkey=CDS]	aspartyl protease		66	PhiCrAssBcn1_gene_98	98.83	PhiCrAssBcn2_gene_97	98.83	PhiCrAssBcn3_gene_39	98.83	PhiCrAssBcn4_gene_58	96.491	PhiCrAssBcn5_gene_23	96.491	PhiCrAssBcn6_1_gene_87	96.491	PhiCrAssBcn7_1_gene_96	96.491	PhiCrAssBcn8_gene_11	96.491	PhiCrAssBcn9_1_gene_72	96.491	PhiCrAssBcn10_1_gene_36	96.491	PhiCrAssBcn11_1_gene_73	96.491	PhiCrAssBcn12_1_gene_72	96.491	PhiCrAssBcn13_1_gene_10	95.906	PhiCrAssBcn14_1_gene_15	95.906	PhiCrAssBcn15_1_gene_90	95.906	PhiCrAssBcn16_1_gene_68	95.906	PhiCrAssBcn17_1_gene_11	95.322	PhiCrAssBcn18_1_gene_4	95.906	PhiCrAssBcn19_1_gene_31	95.906	PhiCrAssBcn20_1_gene_94	99.415	PhiCrAssBcn21_1_gene_11	95.906	PhiCrAssBcn22_1_gene_31	97.661	PhiCrAssBcn23_2_gene_2_99	97.661
>lcl|MH675552.1_prot_AXQ62710.1_67_[locus_tag=crAss001_67]_[protein=NUMOD4_motif_HNH_endonuclease]_[protein_id=AXQ62710.1]_[location=complement(74024..74569)]_[gbkey=CDS]	HNH endonuclease		67	PhiCrAssBcn1_gene_97	100	PhiCrAssBcn2_gene_98	100	PhiCrAssBcn3_gene_40	100	PhiCrAssBcn4_gene_59	100	PhiCrAssBcn5_gene_22	100	PhiCrAssBcn6_1_gene_86	100	PhiCrAssBcn7_1_gene_97	100	PhiCrAssBcn8_gene_10	100	PhiCrAssBcn9_1_gene_73	100	PhiCrAssBcn10_1_gene_35	100	PhiCrAssBcn11_1_gene_74	100	PhiCrAssBcn12_1_gene_73	100	PhiCrAssBcn13_1_gene_9	100	PhiCrAssBcn14_1_gene_14	99.448	PhiCrAssBcn15_1_gene_89	99.448	PhiCrAssBcn16_1_gene_69	99.448	PhiCrAssBcn17_1_gene_10	100	PhiCrAssBcn18_1_gene_3	99.448	PhiCrAssBcn19_1_gene_32	100	PhiCrAssBcn20_1_gene_93	100.000	PhiCrAssBcn21_1_gene_10	100	PhiCrAssBcn22_1_gene_3	35.393	PhiCrAssBcn23_2_gene_2_71	35.393
>lcl|MH675552.1_prot_AXQ62711.1_68_[locus_tag=crAss001_68]_[protein=dUTP_diphosphatase]_[protein_id=AXQ62711.1]_[location=complement(74584..75051)]_[gbkey=CDS]	dUTP diphosphatase		68	PhiCrAssBcn1_gene_96	96.774	PhiCrAssBcn2_gene_99	96.774	PhiCrAssBcn3_gene_41	96.774	PhiCrAssBcn4_gene_60	96.774	PhiCrAssBcn5_gene_21	96.774	PhiCrAssBcn6_1_gene_85	96.774	PhiCrAssBcn7_1_gene_98	96.774	PhiCrAssBcn8_gene_9	96.774	PhiCrAssBcn9_1_gene_74	96.774	PhiCrAssBcn10_1_gene_34	96.774	PhiCrAssBcn11_1_gene_75	96.774	PhiCrAssBcn12_1_gene_74	96.774	PhiCrAssBcn13_1_gene_8	97.419	PhiCrAssBcn14_1_gene_13	96.774	PhiCrAssBcn15_1_gene_88	96.774	PhiCrAssBcn16_1_gene_70	96.774	PhiCrAssBcn17_1_gene_9	96.774	PhiCrAssBcn18_1_gene_2	96.774	PhiCrAssBcn19_1_gene_33	96.774	PhiCrAssBcn20_1_gene_92	96.774	PhiCrAssBcn21_1_gene_9	96.774	PhiCrAssBcn22_1_gene_30	98.701	PhiCrAssBcn23_2_gene_2_98	98.701
>lcl|MH675552.1_prot_AXQ62712.1_69_[locus_tag=crAss001_69]_[protein=vitamin_B12-dependent_ribonucleotide_reductase]_[protein_id=AXQ62712.1]_[location=complement(75053..77629)]_[gbkey=CDS]	ribonucleotide reductase		69	PhiCrAssBcn1_gene_93	93.023	PhiCrAssBcn2_gene_1	89.533	PhiCrAssBcn3_gene_44	93.023	PhiCrAssBcn4_gene_63	90.92	PhiCrAssBcn5_gene_18	90.92	PhiCrAssBcn6_1_gene_82	90.92	PhiCrAssBcn7_1_gene_101	90.92	PhiCrAssBcn8_gene_6	90.92	PhiCrAssBcn9_1_gene_77	91.153	PhiCrAssBcn10_1_gene_31	91.153	PhiCrAssBcn11_1_gene_78	91.153	PhiCrAssBcn12_1_gene_77	91.153	PhiCrAssBcn13_1_gene_5	92.549	PhiCrAssBcn14_1_gene_9	99.238	PhiCrAssBcn15_1_gene_84	99.238	PhiCrAssBcn16_1_gene_74	99.238	PhiCrAssBcn17_1_gene_6	91.967	PhiCrAssBcn18_1_gene_107	99.238	PhiCrAssBcn19_1_gene_36	86.06	PhiCrAssBcn20_1_gene_89	93.481	PhiCrAssBcn21_1_gene_6	86.06	PhiCrAssBcn22_1_gene_29	99.184	PhiCrAssBcn23_2_gene_2_97	99.184
>lcl|MH675552.1_prot_AXQ62713.1_70_[locus_tag=crAss001_70]_[protein=exonuclease,_PD-(D/E)XK_superfamily]_[protein_id=AXQ62713.1]_[location=complement(77626..78669)]_[gbkey=CDS]	exonuclease, PD-(D/E)XK superfamily		70	PhiCrAssBcn1_gene_92	99.712	PhiCrAssBcn2_gene_2	99.712	PhiCrAssBcn3_gene_45	99.712	PhiCrAssBcn4_gene_64	99.712	PhiCrAssBcn5_gene_17	99.712	PhiCrAssBcn6_1_gene_81	99.712	PhiCrAssBcn7_1_gene_102	99.712	PhiCrAssBcn8_gene_5	99.712	PhiCrAssBcn9_1_gene_78	99.712	PhiCrAssBcn10_1_gene_30	99.712	PhiCrAssBcn11_1_gene_79	99.712	PhiCrAssBcn12_1_gene_78	99.712	PhiCrAssBcn13_1_gene_4	99.712	PhiCrAssBcn14_1_gene_6	99.135	PhiCrAssBcn15_1_gene_81	99.135	PhiCrAssBcn16_1_gene_77	99.135	PhiCrAssBcn17_1_gene_5	99.424	PhiCrAssBcn18_1_gene_104	99.133	PhiCrAssBcn19_1_gene_37	99.712	PhiCrAssBcn20_1_gene_88	99.712	PhiCrAssBcn21_1_gene_5	99.712	PhiCrAssBcn22_1_gene_28	100	PhiCrAssBcn23_2_gene_2_96	100
>lcl|MH675552.1_prot_AXQ62714.1_71_[locus_tag=crAss001_71]_[protein=hypothetical_protein]_[protein_id=AXQ62714.1]_[location=complement(78653..78937)]_[gbkey=CDS]	hypothetical protein		71	PhiCrAssBcn1_gene_91	100	PhiCrAssBcn2_gene_3	100	PhiCrAssBcn3_gene_46	100	PhiCrAssBcn4_gene_65	100	PhiCrAssBcn5_gene_16	100	PhiCrAssBcn6_1_gene_80	100	PhiCrAssBcn7_1_gene_103	100	PhiCrAssBcn8_gene_4	100	PhiCrAssBcn9_1_gene_79	100	PhiCrAssBcn10_1_gene_29	100	PhiCrAssBcn11_1_gene_80	100	PhiCrAssBcn12_1_gene_79	100	PhiCrAssBcn13_1_gene_3	100	PhiCrAssBcn14_1_gene_5	100	PhiCrAssBcn15_1_gene_80	100	PhiCrAssBcn16_1_gene_78	100	PhiCrAssBcn17_1_gene_4	100	PhiCrAssBcn18_1_gene_103	100	PhiCrAssBcn19_1_gene_38	100	PhiCrAssBcn20_1_gene_87	100.000	PhiCrAssBcn21_1_gene_4	100	PhiCrAssBcn22_1_gene_27	100	PhiCrAssBcn23_2_gene_2_95	100
>lcl|MH675552.1_prot_AXQ62715.1_72_[locus_tag=crAss001_72]_[protein=endonuclease/holliday_junction_resolvase]_[protein_id=AXQ62715.1]_[location=complement(78903..79307)]_[gbkey=CDS]	endonuclease/holliday junction resolvase		72	PhiCrAssBcn1_gene_90	98.507	PhiCrAssBcn2_gene_4	98.507	PhiCrAssBcn3_gene_47	98.507	PhiCrAssBcn4_gene_66	98.507	PhiCrAssBcn5_gene_15	98.507	PhiCrAssBcn6_1_gene_79	98.507	PhiCrAssBcn7_1_gene_104	98.507	PhiCrAssBcn8_gene_3	98.507	PhiCrAssBcn9_1_gene_80	100	PhiCrAssBcn10_1_gene_28	100	PhiCrAssBcn11_1_gene_81	100	PhiCrAssBcn12_1_gene_80	100	PhiCrAssBcn13_1_gene_2	100	PhiCrAssBcn14_1_gene_4	99.254	PhiCrAssBcn15_1_gene_79	99.254	PhiCrAssBcn16_1_gene_79	99.254	PhiCrAssBcn17_1_gene_3	98.507	PhiCrAssBcn18_1_gene_102	99.254	PhiCrAssBcn19_1_gene_39	98.507	PhiCrAssBcn20_1_gene_86	100.000	PhiCrAssBcn21_1_gene_3	98.507	PhiCrAssBcn22_1_gene_26	100	PhiCrAssBcn23_2_gene_2_94	100
>lcl|MH675552.1_prot_AXQ62716.1_73_[locus_tag=crAss001_73]_[protein=hypothetical_protein]_[protein_id=AXQ62716.1]_[location=complement(79363..79902)]_[gbkey=CDS]	hypothetical protein		73	PhiCrAssBcn1_gene_89	94.972	PhiCrAssBcn2_gene_5	94.972	PhiCrAssBcn3_gene_48	94.972	PhiCrAssBcn4_gene_67	94.972	PhiCrAssBcn5_gene_14	94.972	PhiCrAssBcn6_1_gene_78	94.972	PhiCrAssBcn7_1_gene_1	95.775	PhiCrAssBcn8_gene_2	94.972	PhiCrAssBcn9_1_gene_81	94.972	PhiCrAssBcn10_1_gene_27	94.972	PhiCrAssBcn11_1_gene_82	94.972	PhiCrAssBcn12_1_gene_81	94.972	PhiCrAssBcn13_1_gene_1	94.972	PhiCrAssBcn14_1_gene_2	96.089	PhiCrAssBcn15_1_gene_77	96.089	PhiCrAssBcn16_1_gene_81	96.089	PhiCrAssBcn17_1_gene_2	94.972	PhiCrAssBcn18_1_gene_100	96.089	PhiCrAssBcn19_1_gene_40	93.296	PhiCrAssBcn20_1_gene_85	100.000	PhiCrAssBcn21_1_gene_2	93.296	PhiCrAssBcn22_1_gene_25	98.324	PhiCrAssBcn23_2_gene_2_93	98.324
>lcl|MH675552.1_prot_AXQ62717.1_74_[locus_tag=crAss001_74]_[protein=uracil-DNA_glycosylase]_[protein_id=AXQ62717.1]_[location=complement(79927..80592)]_[gbkey=CDS]	uracil-DNA glycosylase		74	PhiCrAssBcn1_gene_88	96.833	PhiCrAssBcn2_gene_6	96.833	PhiCrAssBcn3_gene_49	96.833	PhiCrAssBcn4_gene_68	96.833	PhiCrAssBcn5_gene_13	96.833	PhiCrAssBcn6_1_gene_77	96.833	PhiCrAssBcn7_1_gene_2	96.833	PhiCrAssBcn8_gene_105	96.833	PhiCrAssBcn9_1_gene_82	97.738	PhiCrAssBcn10_1_gene_26	97.738	PhiCrAssBcn11_1_gene_83	97.738	PhiCrAssBcn12_1_gene_82	97.738	PhiCrAssBcn13_1_gene_101	97.738	PhiCrAssBcn14_1_gene_114	98.19	PhiCrAssBcn15_1_gene_76	98.19	PhiCrAssBcn16_1_gene_82	98.19	PhiCrAssBcn17_1_gene_104	96.833	PhiCrAssBcn18_1_gene_99	97.738	PhiCrAssBcn19_1_gene_41	96.833	PhiCrAssBcn20_1_gene_84	100.000	PhiCrAssBcn21_1_gene_104	96.833	PhiCrAssBcn22_1_gene_24	97.285	PhiCrAssBcn23_2_gene_2_92	97.285
>lcl|MH675552.1_prot_AXQ62718.1_75_[locus_tag=crAss001_75]_[protein=hypothetical_protein]_[protein_id=AXQ62718.1]_[location=complement(80582..81394)]_[gbkey=CDS]	hypothetical protein		75	PhiCrAssBcn1_gene_87	90.977	PhiCrAssBcn2_gene_7	90.977	PhiCrAssBcn3_gene_50	90.977	PhiCrAssBcn4_gene_69	90.977	PhiCrAssBcn5_gene_12	90.977	PhiCrAssBcn6_1_gene_76	90.977	PhiCrAssBcn7_1_gene_3	90.977	PhiCrAssBcn8_gene_104	90.977	PhiCrAssBcn9_1_gene_83	90.977	PhiCrAssBcn10_1_gene_25	90.977	PhiCrAssBcn11_1_gene_84	90.977	PhiCrAssBcn12_1_gene_83	90.977	PhiCrAssBcn13_1_gene_100	90.977	PhiCrAssBcn14_1_gene_113	91.353	PhiCrAssBcn15_1_gene_75	91.353	PhiCrAssBcn16_1_gene_83	91.353	PhiCrAssBcn17_1_gene_103	90.977	PhiCrAssBcn18_1_gene_98	91.353	PhiCrAssBcn19_1_gene_42	91.353	PhiCrAssBcn20_1_gene_83	95.185	PhiCrAssBcn21_1_gene_103	91.353	PhiCrAssBcn22_1_gene_23	91.729	PhiCrAssBcn23_2_gene_2_91	91.729
>lcl|MH675552.1_prot_AXQ62719.1_76_[locus_tag=crAss001_76]_[protein=thiamine_biosynthesis_protein]_[protein_id=AXQ62719.1]_[location=complement(81394..82545)]_[gbkey=CDS]	thiamine biosynthesis protein		76	PhiCrAssBcn1_gene_86	82.507	PhiCrAssBcn2_gene_8	82.507	PhiCrAssBcn3_gene_51	82.507	PhiCrAssBcn4_gene_70	82.507	PhiCrAssBcn5_gene_11	82.507	PhiCrAssBcn6_1_gene_75	82.507	PhiCrAssBcn7_1_gene_4	82.507	PhiCrAssBcn8_gene_103	82.507	PhiCrAssBcn9_1_gene_84	82.507	PhiCrAssBcn10_1_gene_24	82.507	PhiCrAssBcn11_1_gene_85	82.507	PhiCrAssBcn12_1_gene_84	82.507	PhiCrAssBcn13_1_gene_99	84.334	PhiCrAssBcn14_1_gene_112	86.945	PhiCrAssBcn15_1_gene_74	86.945	PhiCrAssBcn16_1_gene_84	86.945	PhiCrAssBcn17_1_gene_102	94.778	PhiCrAssBcn18_1_gene_97	86.945	PhiCrAssBcn19_1_gene_43	83.812	PhiCrAssBcn20_1_gene_82	83.551	PhiCrAssBcn21_1_gene_102	83.812	PhiCrAssBcn22_1_gene_22	87.99	PhiCrAssBcn23_2_gene_2_90	87.99
>lcl|MH675552.1_prot_AXQ62720.1_77_[locus_tag=crAss001_77]_[protein=metalloprotease_domain_containing_protein]_[protein_id=AXQ62720.1]_[location=complement(82548..83792)]_[gbkey=CDS]	metalloprotease domain containing protein		77	PhiCrAssBcn1_gene_85	94.686	PhiCrAssBcn2_gene_9	94.686	PhiCrAssBcn3_gene_52	94.686	PhiCrAssBcn4_gene_71	94.686	PhiCrAssBcn5_gene_10	94.686	PhiCrAssBcn6_1_gene_74	94.686	PhiCrAssBcn7_1_gene_5	94.686	PhiCrAssBcn8_gene_102	94.686	PhiCrAssBcn9_1_gene_85	94.686	PhiCrAssBcn10_1_gene_23	94.686	PhiCrAssBcn11_1_gene_86	94.686	PhiCrAssBcn12_1_gene_85	94.686	PhiCrAssBcn13_1_gene_98	94.686	PhiCrAssBcn14_1_gene_111	97.343	PhiCrAssBcn15_1_gene_73	97.343	PhiCrAssBcn16_1_gene_85	97.284	PhiCrAssBcn17_1_gene_101	97.585	PhiCrAssBcn18_1_gene_96	97.343	PhiCrAssBcn19_1_gene_44	94.928	PhiCrAssBcn20_1_gene_81	97.585	PhiCrAssBcn21_1_gene_101	94.928	PhiCrAssBcn22_1_gene_21	95.411	PhiCrAssBcn23_2_gene_2_89	95.411
>lcl|MH675552.1_prot_AXQ62721.1_78_[locus_tag=crAss001_78]_[protein=hypothetical_protein]_[protein_id=AXQ62721.1]_[location=complement(83731..85065)]_[gbkey=CDS]	hypothetical protein		78	PhiCrAssBcn1_gene_84	97.748	PhiCrAssBcn2_gene_10	97.748	PhiCrAssBcn3_gene_53	97.748	PhiCrAssBcn4_gene_72	97.748	PhiCrAssBcn5_gene_9	97.748	PhiCrAssBcn6_1_gene_73	97.748	PhiCrAssBcn7_1_gene_6	97.748	PhiCrAssBcn8_gene_101	97.748	PhiCrAssBcn9_1_gene_86	97.748	PhiCrAssBcn10_1_gene_22	97.748	PhiCrAssBcn11_1_gene_87	97.748	PhiCrAssBcn12_1_gene_86	97.664	PhiCrAssBcn13_1_gene_97	96.847	PhiCrAssBcn14_1_gene_110	96.396	PhiCrAssBcn15_1_gene_72	96.396	PhiCrAssBcn16_1_gene_86	96.396	PhiCrAssBcn17_1_gene_100	98.423	PhiCrAssBcn18_1_gene_95	96.028	PhiCrAssBcn19_1_gene_45	97.748	PhiCrAssBcn20_1_gene_80	97.523	PhiCrAssBcn21_1_gene_100	97.748	PhiCrAssBcn22_1_gene_20	95.495	PhiCrAssBcn23_2_gene_2_88	95.495
>lcl|MH675552.1_prot_AXQ62722.1_79_[locus_tag=crAss001_79]_[protein=hypothetical_protein]_[protein_id=AXQ62722.1]_[location=complement(85127..85804)]_[gbkey=CDS]	hypothetical protein		79	PhiCrAssBcn1_gene_83	98.667	PhiCrAssBcn2_gene_11	98.667	PhiCrAssBcn3_gene_54	98.667	PhiCrAssBcn4_gene_73	98.667	PhiCrAssBcn5_gene_8	98.667	PhiCrAssBcn6_1_gene_72	98.667	PhiCrAssBcn7_1_gene_7	98.667	PhiCrAssBcn8_gene_100	98.667	PhiCrAssBcn9_1_gene_87	98.222	PhiCrAssBcn10_1_gene_21	98.222	PhiCrAssBcn11_1_gene_88	98.222	PhiCrAssBcn12_1_gene_87	98.222	PhiCrAssBcn13_1_gene_96	92.035	PhiCrAssBcn14_1_gene_109	98.214	PhiCrAssBcn15_1_gene_71	98.214	PhiCrAssBcn16_1_gene_87	98.214	PhiCrAssBcn17_1_gene_99	99.111	PhiCrAssBcn18_1_gene_94	98.214	PhiCrAssBcn19_1_gene_46	98.667	PhiCrAssBcn20_1_gene_79	98.667	PhiCrAssBcn21_1_gene_99	98.667	PhiCrAssBcn22_1_gene_19	96.429	PhiCrAssBcn23_2_gene_2_87	96.429
>lcl|MH675552.1_prot_AXQ62723.1_80_[locus_tag=crAss001_80]_[protein=DNA_primase]_[protein_id=AXQ62723.1]_[location=complement(85831..86826)]_[gbkey=CDS]	DNA primase		80	PhiCrAssBcn1_gene_82	100	PhiCrAssBcn2_gene_12	100	PhiCrAssBcn3_gene_55	100	PhiCrAssBcn4_gene_74	99.698	PhiCrAssBcn5_gene_7	99.698	PhiCrAssBcn6_1_gene_71	99.698	PhiCrAssBcn7_1_gene_8	99.698	PhiCrAssBcn8_gene_99	99.698	PhiCrAssBcn9_1_gene_88	99.094	PhiCrAssBcn10_1_gene_20	99.094	PhiCrAssBcn11_1_gene_89	99.094	PhiCrAssBcn12_1_gene_88	99.094	PhiCrAssBcn13_1_gene_95	99.396	PhiCrAssBcn14_1_gene_108	97.885	PhiCrAssBcn15_1_gene_70	97.885	PhiCrAssBcn16_1_gene_88	97.885	PhiCrAssBcn17_1_gene_98	99.698	PhiCrAssBcn18_1_gene_93	97.885	PhiCrAssBcn19_1_gene_47	99.698	PhiCrAssBcn20_1_gene_78	99.698	PhiCrAssBcn21_1_gene_98	99.698	PhiCrAssBcn22_1_gene_18	97.583	PhiCrAssBcn23_2_gene_2_86	97.583
>lcl|MH675552.1_prot_AXQ62724.1_81_[locus_tag=crAss001_81]_[protein=hypothetical_protein]_[protein_id=AXQ62724.1]_[location=complement(86847..87767)]_[gbkey=CDS]	hypothetical protein		81	PhiCrAssBcn1_gene_81	98.693	PhiCrAssBcn2_gene_13	98.693	PhiCrAssBcn3_gene_56	98.693	PhiCrAssBcn4_gene_75	98.693	PhiCrAssBcn5_gene_6	98.693	PhiCrAssBcn6_1_gene_70	98.693	PhiCrAssBcn7_1_gene_9	98.693	PhiCrAssBcn8_gene_98	98.693	PhiCrAssBcn9_1_gene_89	98.366	PhiCrAssBcn10_1_gene_19	98.366	PhiCrAssBcn11_1_gene_90	98.366	PhiCrAssBcn12_1_gene_89	98.366	PhiCrAssBcn13_1_gene_94	99.673	PhiCrAssBcn14_1_gene_107	96.405	PhiCrAssBcn15_1_gene_69	96.405	PhiCrAssBcn16_1_gene_89	96.405	PhiCrAssBcn17_1_gene_97	99.673	PhiCrAssBcn18_1_gene_92	96.405	PhiCrAssBcn19_1_gene_48	99.346	PhiCrAssBcn20_1_gene_77	97.386	PhiCrAssBcn21_1_gene_97	99.346	PhiCrAssBcn22_1_gene_17	98.039	PhiCrAssBcn23_2_gene_2_85	98.039
>lcl|MH675552.1_prot_AXQ62725.1_82_[locus_tag=crAss001_82]_[protein=hypothetical_protein]_[protein_id=AXQ62725.1]_[location=complement(87795..88169)]_[gbkey=CDS]	hypothetical protein		82	PhiCrAssBcn1_gene_80	98.374	PhiCrAssBcn2_gene_14	98.374	PhiCrAssBcn3_gene_57	98.374	PhiCrAssBcn4_gene_76	98.374	PhiCrAssBcn5_gene_5	98.374	PhiCrAssBcn6_1_gene_69	98.374	PhiCrAssBcn7_1_gene_10	98.374	PhiCrAssBcn8_gene_97	98.374	PhiCrAssBcn9_1_gene_90	96.774	PhiCrAssBcn10_1_gene_18	96.774	PhiCrAssBcn11_1_gene_91	96.774	PhiCrAssBcn12_1_gene_90	96.774	PhiCrAssBcn13_1_gene_93	96.774	PhiCrAssBcn14_1_gene_106	100	PhiCrAssBcn15_1_gene_68	100	PhiCrAssBcn16_1_gene_90	100	PhiCrAssBcn17_1_gene_96	96.748	PhiCrAssBcn18_1_gene_91	99.194	PhiCrAssBcn19_1_gene_49	95.935	PhiCrAssBcn20_1_gene_76	97.561	PhiCrAssBcn21_1_gene_96	95.935	PhiCrAssBcn22_1_gene_16	100	PhiCrAssBcn23_2_gene_2_84	100
>lcl|MH675552.1_prot_AXQ62726.1_83_[locus_tag=crAss001_83]_[protein=ABC-type_cobalt_transporter]_[protein_id=AXQ62726.1]_[location=complement(88175..88447)]_[gbkey=CDS]	ABC-type cobalt transporter		83	PhiCrAssBcn1_gene_79	67.778	PhiCrAssBcn2_gene_15	67.778	PhiCrAssBcn3_gene_58	67.778	PhiCrAssBcn4_gene_77	67.778	PhiCrAssBcn5_gene_4	67.778	PhiCrAssBcn6_1_gene_68	67.778	PhiCrAssBcn7_1_gene_11	67.778	PhiCrAssBcn8_gene_96	67.778	PhiCrAssBcn9_1_gene_91	98.889	PhiCrAssBcn10_1_gene_17	98.889	PhiCrAssBcn11_1_gene_92	98.889	PhiCrAssBcn12_1_gene_91	98.889	PhiCrAssBcn13_1_gene_92	98.889							PhiCrAssBcn17_1_gene_95	66.667			PhiCrAssBcn19_1_gene_50	97.778	PhiCrAssBcn20_1_gene_75	66.667	PhiCrAssBcn21_1_gene_95	97.778	PhiCrAssBcn22_1_gene_14	92.222	PhiCrAssBcn23_2_gene_2_82	92.222
>lcl|MH675552.1_prot_AXQ62727.1_84_[locus_tag=crAss001_84]_[protein=ATP/GTP-binding_protein]_[protein_id=AXQ62727.1]_[location=complement(88440..89147)]_[gbkey=CDS]	Sak4-like ssDNA annealing protein		84	PhiCrAssBcn1_gene_78	97.872	PhiCrAssBcn2_gene_16	97.872	PhiCrAssBcn3_gene_59	97.872	PhiCrAssBcn4_gene_78	97.872	PhiCrAssBcn5_gene_3	97.872	PhiCrAssBcn6_1_gene_67	97.872	PhiCrAssBcn7_1_gene_12	97.872	PhiCrAssBcn8_gene_95	97.872	PhiCrAssBcn9_1_gene_92	97.872	PhiCrAssBcn10_1_gene_16	97.872	PhiCrAssBcn11_1_gene_93	97.872	PhiCrAssBcn12_1_gene_92	97.872	PhiCrAssBcn13_1_gene_91	97.872	PhiCrAssBcn14_1_gene_105	97.447	PhiCrAssBcn15_1_gene_67	97.447	PhiCrAssBcn16_1_gene_91	97.447	PhiCrAssBcn17_1_gene_94	98.298	PhiCrAssBcn18_1_gene_90	97.447	PhiCrAssBcn19_1_gene_51	97.872	PhiCrAssBcn20_1_gene_74	97.872	PhiCrAssBcn21_1_gene_94	97.872	PhiCrAssBcn22_1_gene_13	100	PhiCrAssBcn23_2_gene_2_81	100
>lcl|MH675552.1_prot_AXQ62728.1_85_[locus_tag=crAss001_85]_[protein=replicative_DNA_helicase]_[protein_id=AXQ62728.1]_[location=complement(89169..90389)]_[gbkey=CDS]	replicative DNA helicase		85	PhiCrAssBcn1_gene_77	100	PhiCrAssBcn2_gene_17	100	PhiCrAssBcn3_gene_60	100	PhiCrAssBcn4_gene_79	100	PhiCrAssBcn5_gene_2	100	PhiCrAssBcn6_1_gene_66	100	PhiCrAssBcn7_1_gene_13	100	PhiCrAssBcn8_gene_94	100	PhiCrAssBcn9_1_gene_93	100	PhiCrAssBcn10_1_gene_15	100	PhiCrAssBcn11_1_gene_94	100	PhiCrAssBcn12_1_gene_93	100	PhiCrAssBcn13_1_gene_90	100	PhiCrAssBcn14_1_gene_102	96.104	PhiCrAssBcn15_1_gene_64	96.104	PhiCrAssBcn16_1_gene_94	96.104	PhiCrAssBcn17_1_gene_93	99.507	PhiCrAssBcn18_1_gene_87	96.104	PhiCrAssBcn19_1_gene_52	100	PhiCrAssBcn20_1_gene_73	100.000	PhiCrAssBcn21_1_gene_93	100	PhiCrAssBcn22_1_gene_12	100	PhiCrAssBcn23_2_gene_2_80	100
>lcl|MH675552.1_prot_AXQ62729.1_86_[locus_tag=crAss001_86]_[protein=hypothetical_protein]_[protein_id=AXQ62729.1]_[location=complement(90393..90998)]_[gbkey=CDS]	hypothetical protein		86	PhiCrAssBcn1_gene_76	100	PhiCrAssBcn2_gene_18	100	PhiCrAssBcn3_gene_61	100	PhiCrAssBcn4_gene_80	100	PhiCrAssBcn5_gene_105	100	PhiCrAssBcn6_1_gene_65	100	PhiCrAssBcn7_1_gene_14	100	PhiCrAssBcn8_gene_93	100	PhiCrAssBcn9_1_gene_94	100	PhiCrAssBcn10_1_gene_14	100	PhiCrAssBcn11_1_gene_95	100	PhiCrAssBcn12_1_gene_94	100	PhiCrAssBcn13_1_gene_89	100	PhiCrAssBcn14_1_gene_99	95.5	PhiCrAssBcn15_1_gene_61	95.5	PhiCrAssBcn16_1_gene_97	95.5	PhiCrAssBcn17_1_gene_92	100	PhiCrAssBcn18_1_gene_85	95.5	PhiCrAssBcn19_1_gene_53	100	PhiCrAssBcn20_1_gene_72	100.000	PhiCrAssBcn21_1_gene_92	100	PhiCrAssBcn22_1_gene_11	97.512	PhiCrAssBcn23_2_gene_2_79	97.512
>lcl|MH675552.1_prot_AXQ62730.1_87_[locus_tag=crAss001_87]_[protein=hypothetical_protein]_[protein_id=AXQ62730.1]_[location=complement(91003..91404)]_[gbkey=CDS]	hypothetical protein		87	PhiCrAssBcn1_gene_75	100	PhiCrAssBcn2_gene_19	100	PhiCrAssBcn3_gene_62	100	PhiCrAssBcn4_gene_81	100	PhiCrAssBcn5_gene_104	100	PhiCrAssBcn6_1_gene_64	100	PhiCrAssBcn7_1_gene_15	100	PhiCrAssBcn8_gene_92	100	PhiCrAssBcn9_1_gene_95	100	PhiCrAssBcn10_1_gene_13	100	PhiCrAssBcn11_1_gene_96	100	PhiCrAssBcn12_1_gene_95	100	PhiCrAssBcn13_1_gene_88	100	PhiCrAssBcn14_1_gene_98	99.248	PhiCrAssBcn15_1_gene_60	99.248	PhiCrAssBcn16_1_gene_98	99.248	PhiCrAssBcn17_1_gene_91	100	PhiCrAssBcn18_1_gene_84	99.248	PhiCrAssBcn19_1_gene_54	100	PhiCrAssBcn20_1_gene_71	100.000	PhiCrAssBcn21_1_gene_91	100	PhiCrAssBcn22_1_gene_10	100	PhiCrAssBcn23_2_gene_2_78	100
>lcl|MH675552.1_prot_AXQ62731.1_88_[locus_tag=crAss001_88]_[protein=putative_HKD_family_nuclease]_[protein_id=AXQ62731.1]_[location=complement(91401..92576)]_[gbkey=CDS]	putative HKD family nuclease		88	PhiCrAssBcn1_gene_74	97.954	PhiCrAssBcn2_gene_20	97.954	PhiCrAssBcn3_gene_63	97.954	PhiCrAssBcn4_gene_82	98.21	PhiCrAssBcn5_gene_103	98.21	PhiCrAssBcn6_1_gene_63	98.21	PhiCrAssBcn7_1_gene_16	98.21	PhiCrAssBcn8_gene_91	98.21	PhiCrAssBcn9_1_gene_96	98.977	PhiCrAssBcn10_1_gene_12	98.977	PhiCrAssBcn11_1_gene_97	98.977	PhiCrAssBcn12_1_gene_96	98.977	PhiCrAssBcn13_1_gene_87	98.977	PhiCrAssBcn14_1_gene_97	96.164	PhiCrAssBcn15_1_gene_59	96.164	PhiCrAssBcn16_1_gene_99	96.164	PhiCrAssBcn17_1_gene_90	98.21	PhiCrAssBcn18_1_gene_83	96.164	PhiCrAssBcn19_1_gene_55	98.21	PhiCrAssBcn20_1_gene_70	97.954	PhiCrAssBcn21_1_gene_90	98.21	PhiCrAssBcn22_1_gene_9	97.442	PhiCrAssBcn23_2_gene_2_77	97.442
>lcl|MH675552.1_prot_AXQ62732.1_89_[locus_tag=crAss001_89]_[protein=glycoside_hydrolase/peptidoglycan_hydrolase]_[protein_id=AXQ62732.1]_[location=complement(92569..93042)]_[gbkey=CDS]	glycoside hydrolase/peptidoglycan hydrolase		89	PhiCrAssBcn1_gene_73	97.959	PhiCrAssBcn2_gene_21	97.959	PhiCrAssBcn3_gene_64	97.959	PhiCrAssBcn4_gene_83	100	PhiCrAssBcn5_gene_102	100	PhiCrAssBcn6_1_gene_62	100	PhiCrAssBcn7_1_gene_17	100	PhiCrAssBcn8_gene_90	100	PhiCrAssBcn9_1_gene_97	100	PhiCrAssBcn10_1_gene_11	100	PhiCrAssBcn11_1_gene_98	100	PhiCrAssBcn12_1_gene_97	100	PhiCrAssBcn13_1_gene_86	100	PhiCrAssBcn14_1_gene_95	100	PhiCrAssBcn15_1_gene_57	100	PhiCrAssBcn16_1_gene_101	100	PhiCrAssBcn17_1_gene_89	100	PhiCrAssBcn18_1_gene_81	100	PhiCrAssBcn19_1_gene_56	100	PhiCrAssBcn20_1_gene_69	99.359	PhiCrAssBcn21_1_gene_89	100	PhiCrAssBcn22_1_gene_8	100	PhiCrAssBcn23_2_gene_2_76	100
>lcl|MH675552.1_prot_AXQ62733.1_90_[locus_tag=crAss001_90]_[protein=hypothetical_protein]_[protein_id=AXQ62733.1]_[location=complement(93052..93306)]_[gbkey=CDS]	hypothetical protein		90	PhiCrAssBcn1_gene_72	46.053	PhiCrAssBcn2_gene_22	45.783	PhiCrAssBcn3_gene_65	45.783	PhiCrAssBcn4_gene_84	100	PhiCrAssBcn5_gene_101	100	PhiCrAssBcn6_1_gene_61	100	PhiCrAssBcn7_1_gene_18	100	PhiCrAssBcn8_gene_89	100	PhiCrAssBcn9_1_gene_98	100	PhiCrAssBcn10_1_gene_10	100	PhiCrAssBcn11_1_gene_99	100	PhiCrAssBcn12_1_gene_98	100	PhiCrAssBcn13_1_gene_85	100							PhiCrAssBcn17_1_gene_88	100			PhiCrAssBcn19_1_gene_57	100	PhiCrAssBcn20_1_gene_68	100.000	PhiCrAssBcn21_1_gene_88	100	PhiCrAssBcn22_1_gene_7	98.81	PhiCrAssBcn23_2_gene_2_75	98.81
>lcl|MH675552.1_prot_AXQ62734.1_91_[locus_tag=crAss001_91]_[protein=SPFH-domain/band7-family_protein]_[protein_id=AXQ62734.1]_[location=complement(93381..94598)]_[gbkey=CDS]	SPFH-domain/band7-family protein		91							PhiCrAssBcn4_gene_85	98.953	PhiCrAssBcn5_gene_100	98.953	PhiCrAssBcn6_1_gene_60	98.953	PhiCrAssBcn7_1_gene_19	98.953	PhiCrAssBcn8_gene_88	98.953	PhiCrAssBcn9_1_gene_99	99.012	PhiCrAssBcn10_1_gene_9	99.012	PhiCrAssBcn11_1_gene_100	99.012	PhiCrAssBcn12_1_gene_99	99.012	PhiCrAssBcn13_1_gene_84	99.012							PhiCrAssBcn17_1_gene_87	98.916			PhiCrAssBcn19_1_gene_58	99.329	PhiCrAssBcn20_1_gene_67	100.000	PhiCrAssBcn21_1_gene_87	99.329	PhiCrAssBcn22_1_gene_6	99.012	PhiCrAssBcn23_2_gene_2_74	99.012
>lcl|MH675552.1_prot_AXQ62735.1_92_[locus_tag=crAss001_92]_[protein=hypothetical_protein]_[protein_id=AXQ62735.1]_[location=complement(94618..94809)]_[gbkey=CDS]	hypothetical protein		92							PhiCrAssBcn4_gene_86	96.825	PhiCrAssBcn5_gene_99	96.825	PhiCrAssBcn6_1_gene_59	96.825	PhiCrAssBcn7_1_gene_20	96.825	PhiCrAssBcn8_gene_87	96.825																	PhiCrAssBcn17_1_gene_86	95.238					PhiCrAssBcn20_1_gene_66	100.000
>lcl|MH675552.1_prot_AXQ62736.1_93_[locus_tag=crAss001_93]_[protein=hypothetical_protein]_[protein_id=AXQ62736.1]_[location=complement(94836..95003)]_[gbkey=CDS]	hypothetical protein		93	PhiCrAssBcn1_gene_70	47.826	PhiCrAssBcn2_gene_24	47.826	PhiCrAssBcn3_gene_67	47.826											PhiCrAssBcn9_1_gene_101	87.2																			PhiCrAssBcn19_1_gene_60	90.909	PhiCrAssBcn20_1_gene_65	100.000	PhiCrAssBcn21_1_gene_85	90.909	PhiCrAssBcn22_1_gene_5	89.091	PhiCrAssBcn23_2_gene_2_73	89.091
>lcl|MH675552.1_prot_AXQ62737.1_94_[locus_tag=crAss001_94]_[protein=hypothetical_protein]_[protein_id=AXQ62737.1]_[location=complement(95192..95569)]_[gbkey=CDS]	hypothetical protein		94	PhiCrAssBcn1_gene_69	88.095	PhiCrAssBcn2_gene_25	88.095	PhiCrAssBcn3_gene_68	88.095	PhiCrAssBcn4_gene_88	86.4	PhiCrAssBcn5_gene_97	86.4	PhiCrAssBcn6_1_gene_57	86.4	PhiCrAssBcn7_1_gene_22	86.4	PhiCrAssBcn8_gene_85	86.4	PhiCrAssBcn9_1_gene_103	88.095	PhiCrAssBcn10_1_gene_7	87.2	PhiCrAssBcn11_1_gene_102	87.2	PhiCrAssBcn12_1_gene_101	87.2	PhiCrAssBcn13_1_gene_82	86.4	PhiCrAssBcn14_1_gene_93	99.2	PhiCrAssBcn15_1_gene_55	99.2	PhiCrAssBcn16_1_gene_103	99.2	PhiCrAssBcn17_1_gene_84	85.6	PhiCrAssBcn18_1_gene_80	99.2	PhiCrAssBcn19_1_gene_61	99.2	PhiCrAssBcn20_1_gene_64	100.000	PhiCrAssBcn21_1_gene_84	99.2	PhiCrAssBcn22_1_gene_4	86.4	PhiCrAssBcn23_2_gene_2_72	86.4
>lcl|MH675552.1_prot_AXQ62738.1_95_[locus_tag=crAss001_95]_[protein=hypothetical_protein]_[protein_id=AXQ62738.1]_[location=complement(95584..95964)]_[gbkey=CDS]	hypothetical protein		95	PhiCrAssBcn1_gene_68	93.651	PhiCrAssBcn2_gene_26	93.651	PhiCrAssBcn3_gene_69	93.651	PhiCrAssBcn4_gene_90	88.095	PhiCrAssBcn5_gene_95	88.095	PhiCrAssBcn6_1_gene_55	88.095	PhiCrAssBcn7_1_gene_24	88.095	PhiCrAssBcn8_gene_83	88.095	PhiCrAssBcn9_1_gene_1	97.669	PhiCrAssBcn10_1_gene_5	88.095	PhiCrAssBcn11_1_gene_104	88.095	PhiCrAssBcn12_1_gene_103	88.095	PhiCrAssBcn13_1_gene_80	88.095	PhiCrAssBcn14_1_gene_92	83.036	PhiCrAssBcn15_1_gene_54	83.036	PhiCrAssBcn16_1_gene_104	83.036	PhiCrAssBcn17_1_gene_82	88.095	PhiCrAssBcn18_1_gene_79	83.036	PhiCrAssBcn19_1_gene_62	93.651	PhiCrAssBcn20_1_gene_63	93.651	PhiCrAssBcn21_1_gene_83	93.651	PhiCrAssBcn22_1_gene_2	85.714	PhiCrAssBcn23_2_gene_2_70	85.714
>lcl|MH675552.1_prot_AXQ62739.1_96_[locus_tag=crAss001_96]_[protein=TROVE_domain-containing_protein]_[protein_id=AXQ62739.1]_[location=complement(96870..98288)]_[gbkey=CDS]	protein of unknown function DUF1360		96	PhiCrAssBcn1_gene_67	97.669	PhiCrAssBcn2_gene_27	97.669	PhiCrAssBcn3_gene_70	97.669	PhiCrAssBcn4_gene_91	97.669	PhiCrAssBcn5_gene_94	97.669	PhiCrAssBcn6_1_gene_54	97.669	PhiCrAssBcn7_1_gene_25	97.669	PhiCrAssBcn8_gene_82	97.669	PhiCrAssBcn9_1_gene_3	94.815	PhiCrAssBcn10_1_gene_4	97.669	PhiCrAssBcn11_1_gene_2	97.669	PhiCrAssBcn12_1_gene_2	97.669	PhiCrAssBcn13_1_gene_79	97.669							PhiCrAssBcn17_1_gene_81	97.458			PhiCrAssBcn19_1_gene_63	97.669	PhiCrAssBcn20_1_gene_62	97.669	PhiCrAssBcn21_1_gene_82	97.669
>lcl|MH675552.1_prot_AXQ62740.1_97_[locus_tag=crAss001_97]_[protein=protein_of_unknown_function_DUF1360]_[protein_id=AXQ62740.1]_[location=complement(98418..98837)]_[gbkey=CDS]	hypothetical protein		97	PhiCrAssBcn1_gene_65	94.074	PhiCrAssBcn2_gene_29	94.074	PhiCrAssBcn3_gene_72	94.074	PhiCrAssBcn4_gene_93	94.074	PhiCrAssBcn5_gene_92	94.074	PhiCrAssBcn6_1_gene_52	94.074	PhiCrAssBcn7_1_gene_27	94.074	PhiCrAssBcn8_gene_80	94.074			PhiCrAssBcn10_1_gene_2	94.815	PhiCrAssBcn11_1_gene_4	94.815	PhiCrAssBcn12_1_gene_4	94.815	PhiCrAssBcn13_1_gene_77	99.259	PhiCrAssBcn14_1_gene_89	97.778	PhiCrAssBcn15_1_gene_51	97.778	PhiCrAssBcn16_1_gene_107	97.778	PhiCrAssBcn17_1_gene_79	98.519	PhiCrAssBcn18_1_gene_76	97.778	PhiCrAssBcn19_1_gene_65	94.074	PhiCrAssBcn20_1_gene_61	100.000	PhiCrAssBcn21_1_gene_80	94.074	PhiCrAssBcn22_1_gene_105	94.815	PhiCrAssBcn23_2_gene_2_69	94.815
>lcl|MH675552.1_prot_AXQ62741.1_98_[locus_tag=crAss001_98]_[protein=hypothetical_protein]_[protein_id=AXQ62741.1]_[location=complement(98818..99120)]_[gbkey=CDS]	hypothetical protein		98																	PhiCrAssBcn9_1_gene_5	100	PhiCrAssBcn10_1_gene_103	100					PhiCrAssBcn13_1_gene_76	99	PhiCrAssBcn14_1_gene_88	99	PhiCrAssBcn15_1_gene_50	99	PhiCrAssBcn16_1_gene_108	99	PhiCrAssBcn17_1_gene_78	99	PhiCrAssBcn18_1_gene_75	99			PhiCrAssBcn20_1_gene_60	100.000
>lcl|MH675552.1_prot_AXQ62742.1_99_[locus_tag=crAss001_99]_[protein=HNH_endonuclease]_[protein_id=AXQ62742.1]_[location=complement(99523..100011)]_[gbkey=CDS]	HNH endonuclease		99																	PhiCrAssBcn9_1_gene_6	97.561	PhiCrAssBcn10_1_gene_102	97.561	PhiCrAssBcn11_1_gene_6	100	PhiCrAssBcn12_1_gene_6	100	PhiCrAssBcn13_1_gene_75	100							PhiCrAssBcn17_1_gene_77	100					PhiCrAssBcn20_1_gene_59	100.000
>lcl|MH675552.1_prot_AXQ62743.1_100_[locus_tag=crAss001_100]_[protein=hypothetical_protein]_[protein_id=AXQ62743.1]_[location=complement(100163..100903)]_[gbkey=CDS]	hypothetical protein		100	PhiCrAssBcn1_gene_62	97.561	PhiCrAssBcn2_gene_32	97.561	PhiCrAssBcn3_gene_75	97.561	PhiCrAssBcn4_gene_96	97.561	PhiCrAssBcn5_gene_89	97.561	PhiCrAssBcn6_1_gene_49	97.561	PhiCrAssBcn7_1_gene_30	97.561	PhiCrAssBcn8_gene_77	97.561	PhiCrAssBcn9_1_gene_7	67.568	PhiCrAssBcn10_1_gene_101	67.568	PhiCrAssBcn11_1_gene_7	97.561	PhiCrAssBcn12_1_gene_7	97.561	PhiCrAssBcn13_1_gene_74	97.154	PhiCrAssBcn14_1_gene_87	98.077	PhiCrAssBcn15_1_gene_49	98.077	PhiCrAssBcn16_1_gene_109	98.077	PhiCrAssBcn17_1_gene_76	78.049	PhiCrAssBcn18_1_gene_74	96.154	PhiCrAssBcn19_1_gene_68	97.561	PhiCrAssBcn20_1_gene_58	97.561	PhiCrAssBcn21_1_gene_77	97.561	PhiCrAssBcn22_1_gene_103	67.331	PhiCrAssBcn23_2_gene_2_67	67.331
>lcl|MH675552.1_prot_AXQ62744.1_101_[locus_tag=crAss001_101]_[protein=hypothetical_protein]_[protein_id=AXQ62744.1]_[location=complement(100914..101144)]_[gbkey=CDS]	hypothetical protein		101	PhiCrAssBcn1_gene_61	67.568	PhiCrAssBcn2_gene_33	67.568	PhiCrAssBcn3_gene_76	67.568	PhiCrAssBcn4_gene_97	67.568	PhiCrAssBcn5_gene_88	67.568	PhiCrAssBcn6_1_gene_48	67.568	PhiCrAssBcn7_1_gene_31	67.568	PhiCrAssBcn8_gene_76	67.568					PhiCrAssBcn11_1_gene_8	67.568	PhiCrAssBcn12_1_gene_8	67.568	PhiCrAssBcn13_1_gene_73	67.568	PhiCrAssBcn14_1_gene_86	100	PhiCrAssBcn15_1_gene_48	100	PhiCrAssBcn16_1_gene_110	100	PhiCrAssBcn17_1_gene_75	67.568	PhiCrAssBcn18_1_gene_73	100	PhiCrAssBcn19_1_gene_69	67.568	PhiCrAssBcn20_1_gene_57	67.568	PhiCrAssBcn21_1_gene_76	67.568	PhiCrAssBcn22_1_gene_102	65.789	PhiCrAssBcn23_2_gene_2_66	65.789
>lcl|MH675552.1_prot_AXQ62745.1_102_[locus_tag=crAss001_102]_[protein=CcmD-family_protein]_[protein_id=AXQ62745.1]_[location=complement(101141..101242)]_[gbkey=CDS]	CcmD-family protein		102																	PhiCrAssBcn9_1_gene_10	98.529	PhiCrAssBcn10_1_gene_98	98.529							PhiCrAssBcn14_1_gene_85	96.97	PhiCrAssBcn15_1_gene_47	96.97	PhiCrAssBcn16_1_gene_111	96.97	PhiCrAssBcn17_1_gene_74	100	PhiCrAssBcn18_1_gene_72	96.97							PhiCrAssBcn22_1_gene_101	100	PhiCrAssBcn23_2_gene_2_65	100
>lcl|MH675552.1_prot_AXQ62746.1_103_[locus_tag=crAss001_103]_[protein=hypothetical_protein]_[protein_id=AXQ62746.1]_[location=complement(101242..101448)]_[gbkey=CDS]	hypothetical protein		103	PhiCrAssBcn1_gene_58	98.529	PhiCrAssBcn2_gene_36	98.529	PhiCrAssBcn3_gene_79	98.529	PhiCrAssBcn4_gene_100	98.529	PhiCrAssBcn5_gene_85	98.529	PhiCrAssBcn6_1_gene_45	98.529	PhiCrAssBcn7_1_gene_34	98.529	PhiCrAssBcn8_gene_73	98.529					PhiCrAssBcn11_1_gene_11	98.529	PhiCrAssBcn12_1_gene_11	98.529	PhiCrAssBcn13_1_gene_70	98.529	PhiCrAssBcn14_1_gene_84	100	PhiCrAssBcn15_1_gene_46	100	PhiCrAssBcn16_1_gene_112	100	PhiCrAssBcn17_1_gene_73	98.529	PhiCrAssBcn18_1_gene_71	100	PhiCrAssBcn19_1_gene_72	98.529	PhiCrAssBcn20_1_gene_54	98.529	PhiCrAssBcn21_1_gene_73	98.529	PhiCrAssBcn22_1_gene_100	98.529	PhiCrAssBcn23_2_gene_2_64	98.529
>lcl|MH675552.1_prot_AXQ62747.1_104_[locus_tag=crAss001_104]_[protein=transcriptional_regulator]_[protein_id=AXQ62747.1]_[location=complement(101850..101984)]_[gbkey=CDS]	transcriptional regulator		104																											PhiCrAssBcn14_1_gene_83	100	PhiCrAssBcn15_1_gene_45	100	PhiCrAssBcn16_1_gene_113	100					PhiCrAssBcn19_1_gene_73	100	PhiCrAssBcn20_1_gene_53	100.000	PhiCrAssBcn21_1_gene_72	100	PhiCrAssBcn22_1_gene_99	97.727	PhiCrAssBcn23_2_gene_2_63	97.727
[truncated: 4 more columns]
