# Supplementary material for: Characterization of crAss-like phage isolates highlights Crassvirales genetic heterogeneity and worldwide distribution
Source: Nat Commun. 2023 Jul 18;14:4295. doi: 10.1038/s41467-023-40098-z (PMC10354031; doi:10.1038/s41467-023-40098-z)
Supplement: Supplementary file 5 — supplementary Data 2 [file 41467_2023_40098_MOESM5_ESM.xlsx]

## Sheet: Group I (CrAssBcn6)
Supplementary Data 2- Comparison of ORF in CrAssBcn phages. Percentage of aminoacid identity (%AAI) between the genes of the representative phage of each species (group I-VI) against the representative phages of the other seven species. Red correspond to 100 AAI% while light grey correspond to 0. White are those ORF not detected or below the detection limit. Dark blue ORFs are those shown in Fig.…
Gen ID	Functional annotation and taxonomy	ɸCrAssBcn6	ɸCrAssBcn10	ɸCrAssBcn14	ɸCrAssBcn22	ɸCrAssBcn20	ɸCrAssBcn17
ɸCrAssBcn6_gene_20	YP_009910768.1 lysis regulatory protein/holin [Bacteroides phage crAss001]	100	31	98.131	88.496	100	100
ɸCrAssBcn6_gene_90	YP_009910803.1 hypothetical protein crAss001_63 [Bacteroides phage crAss001]	100	39.506	39.506	46.154	86	90
ɸCrAssBcn6_gene_23	virion structural protein (update January 2023)/Tail protein	100	40.718	53.365			40.562
ɸCrAssBcn6_gene_21	YP_009910767.1 lysis regulatory protein [Bacteroides phage crAss001]	100	65.174	91.045	95.789	100	99.502
ɸCrAssBcn6_gene_68	NCB03053.1 hypothetical protein [Spirochaetia bacterium]	100	69.231		65.934	97.802	98.901
ɸCrAssBcn6_gene_51	WP_099145865.1 hypothetical protein [Bacteroides sp. KFT8]	100	72.727		59.732
ɸCrAssBcn6_gene_19	YP_009910769.1 hypothetical protein crAss001_29 [Bacteroides phage crAss001]	100	76.23	98.361	98.361	100	98.361
ɸCrAssBcn6_gene_2	YP_009910788.1 shock protein C [Bacteroides phage crAss001]	100	78.846		78.846	78.846	78.846
ɸCrAssBcn6_gene_89	YP_009910804.1 DNA polymerase I [Bacteroides phage crAss001]	100	81.677	82.71	99.097	45.376	45.376
ɸCrAssBcn6_gene_100	YP_009910794.1 thymidylate synthase, flavin-dependent [Bacteroides phage crAss001]	100	83.281	62.719	65.046	96.237	65.138
ɸCrAssBcn6_gene_31	YP_009910754.1 protein HU [Bacteroides phage crAss001]	100	86.17	86.17	87.234	86.17	86.17
ɸCrAssBcn6_gene_47	WP_177837820.1 hypothetical protein [Clostridia bacterium]	100	90.4			100
ɸCrAssBcn6_gene_6	YP_009910784.1 stabilization protein [Bacteroides phage crAss001]	100	92.857	93.367	93.076	92.784	92.784
ɸCrAssBcn6_gene_22	YP_009910765.1 tail hyaluronidase/tail fiber [Bacteroides phage crAss001]	100	93.093	94.294	95.342	83.197	97.963
ɸCrAssBcn6_gene_91	WP_177837861.1 DUF1599 domain-containing protein [Clostridia bacterium]	100	93.617	89.13	89.796
ɸCrAssBcn6_gene_12	YP_009910776.1 hypothetical protein crAss001_36 [Bacteroides phage crAss001]	100	94.328	94.03	92.836	94.328	94.328
ɸCrAssBcn6_gene_34	YP_009910751.1 putative transcription factor, zinc-finger fold [Bacteroides phage crAss001]	100	94.872	94.872	97.436	87.838	94.872
ɸCrAssBcn6_gene_35	YP_009910750.1 hypothetical protein crAss001_10 [Bacteroides phage crAss001]	100	96.296	95.062	97.59	91.358	96.296
ɸCrAssBcn6_gene_69	YP_009910822.1 hypothetical protein crAss001_82 [Bacteroides phage crAss001]	100	96.774	98.387	98.387	99.206	96.825
ɸCrAssBcn6_gene_79	NCB02771.1 DUF1064 domain-containing protein [Spirochaetia bacterium]	100	96.875	96.203	98.519	98.519	100
ɸCrAssBcn6_gene_58	NCB03554.1 hypothetical protein [Spirochaetia bacterium]	100	97.101				100
ɸCrAssBcn6_gene_14	YP_009910774.1 hypothetical protein crAss001_34 [Bacteroides phage crAss001]	100	97.49	97.49	96.653	97.49	97.49
ɸCrAssBcn6_gene_70	YP_009910821.1 hypothetical protein crAss001_81 [Bacteroides phage crAss001]	100	97.72	95.765	97.394	98.697	99.023
ɸCrAssBcn6_gene_36	YP_009910749.1 hypothetical protein crAss001_9 [Bacteroides phage crAss001]	100	98	98	96	94	98
ɸCrAssBcn6_gene_77	YP_009910814.1 uracil-DNA glycosylase [Bacteroides phage crAss001]	100	98.198	97.748	98.649	96.847	100
ɸCrAssBcn6_gene_9	YP_009910780.1 hypothetical protein crAss001_40 [Bacteroides phage crAss001]	100	98.246	94.118	94.619	96.861	95.175
ɸCrAssBcn6_gene_92	YP_009910801.1 polynucleotide kinase [Bacteroides phage crAss001]	100	98.621		74.497	97.902	72.483
ɸCrAssBcn6_gene_98	YP_009910795.1 HicA toxin [Bacteroides phage crAss001]	100	98.639	87.342	97.279	98.639	98.639
ɸCrAssBcn6_gene_72	YP_009910819.1 hypothetical protein crAss001_79 [Bacteroides phage crAss001]	100	98.673	97.345	96.018	98.23	99.558
ɸCrAssBcn6_gene_15	YP_009910773.1 double-stranded DNA binding domain containing protein [Bacteroides phage crAss001]	100	98.792	98.187	98.489	98.792	98.792
ɸCrAssBcn6_gene_29	YP_009910756.1 hypothetical protein crAss001_16 [Bacteroides phage crAss001]	100	98.864	100	99.432	98.864	100
ɸCrAssBcn6_gene_74	WP_177575814.1 hypothetical protein [Bacilli bacterium]	100	99.029	97.33	97.816	97.108	97.108
ɸCrAssBcn6_gene_3	YP_009910787.1 putative RNA-polymerase subunit [Bacteroides phage crAss001]	100	99.103	98.506	98.762	98.975	99.103
ɸCrAssBcn6_gene_10	YP_009910779.1 hypothetical protein crAss001_39 [Bacteroides phage crAss001]	100	99.13	98.261	98.261	99.13	98.261
ɸCrAssBcn6_gene_57	YP_009910834.1 hypothetical protein crAss001_94 [Bacteroides phage crAss001]	100	99.206	87.302		86.508	99.206
ɸCrAssBcn6_gene_63	YP_009910828.1 putative HKD family nuclease [Bacteroides phage crAss001]	100	99.235	96.429	97.449	99.235	100
ɸCrAssBcn6_gene_52	YP_009910837.1 protein of unknown function DUF1360 [Bacteroides phage crAss001]	100	99.281	94.964	97.037	94.074	95.683
ɸCrAssBcn6_gene_18	YP_009910770.1 L,D-carboxypeptidase/transpeptidase [Bacteroides phage crAss001]	100	99.351	98.701	99.351	99.351	100
ɸCrAssBcn6_gene_71	YP_009910820.1 DNA primase [Bacteroides phage crAss001]	100	99.398	98,193	97.289	100	100
ɸCrAssBcn6_gene_5	YP_009910785.1 putative transmembrane protein [Bacteroides phage crAss001]	100	99.407	99.17	98.932	99.407	99.526
ɸCrAssBcn6_gene_97	YP_009910796.1 His-Xaa-Ser system radical SAM maturase HxsC-like protein [Bacteroides phage crAss001]	100	99.448	29.167	97.238	98.895	98.343
ɸCrAssBcn6_gene_11	YP_009910778.1 tetratricopeptide repeat containing protein [Bacteroides phage crAss001]	100	99.541	98.157	95.413	100	97.696
ɸCrAssBcn6_gene_13	YP_009910775.1 hypothetical protein crAss001_35 [Bacteroides phage crAss001]	100	99.567	99.567	99.567	99.567	99.567
ɸCrAssBcn6_gene_60	YP_009910831.1 SPFH-domain/band7-family protein [Bacteroides phage crAss001]	100	99.739		99.217	98.956	99.711
ɸCrAssBcn6_gene_17	YP_009910771.1 hypothetical protein crAss001_31 [Bacteroides phage crAss001]	100	99.744	99.487	99.231	99.744	100
ɸCrAssBcn6_gene_82	YP_009910809.1 vitamin B12-dependent ribonucleotide reductase [Bacteroides phage crAss001]	100	99.766	95.256	90.105	93.655	98.945
ɸCrAssBcn6_gene_16	YP_009910772.1 major capsid protein [Bacteroides phage crAss001]	100	99.802	100	100	99.802	99.604
ɸCrAssBcn6_gene_27	YP_009910759.1 large terminase subunit [Bacteroides phage crAss001]	100	99.868	99.736	98.417	99.868	98.278
ɸCrAssBcn6_gene_24	YP_009910762.1 polygalacturonase/tailspike protein [Bacteroides phage crAss001]	100	99.88	97.959	95.918	100	99.64
ɸCrAssBcn6_gene_104	YP_009910790.1 putative RNA polymerase [Bacteroides phage crAss001]	100	99.96	99.659	99.574	98.775	99.915
ɸCrAssBcn6_gene_4	YP_009910786.1 hypothetical protein crAss001_46 [Bacteroides phage crAss001]	100	100	99.439	100	100	99.813
ɸCrAssBcn6_gene_7	YP_009910783.1 tail tubular protein [Bacteroides phage crAss001]	100	100	99.578	100	100	100
ɸCrAssBcn6_gene_8	YP_009910782.1 HU/IHF-like protein [Bacteroides phage crAss001]	100	100	98.387	95.109	95.109	99.462
ɸCrAssBcn6_gene_25	YP_009910761.1 head fiber protein [Bacteroides phage crAss001]	100	100	64.844	64.844	100	64.844
ɸCrAssBcn6_gene_26	YP_009910760.1 portal protein [Bacteroides phage crAss001]	100	100	99.628	96.891	99.876	99.752
ɸCrAssBcn6_gene_28	YP_009910757.1 hypothetical protein crAss001_17 [Bacteroides phage crAss001]	100	100	100	97.115	100	96.078
ɸCrAssBcn6_gene_30	YP_009910755.1 putative 10kDa chaperonin [Bacteroides phage crAss001]	100	100	100	100	100	100
ɸCrAssBcn6_gene_32	YP_009910753.1 putative VpsT-like transcriptional regulator [Bacteroides phage crAss001]	100	100	92.126	100	100	100
ɸCrAssBcn6_gene_33	YP_009910752.1 hypothetical protein crAss001_12 [Bacteroides phage crAss001]	100	100	100	100	99.091	100
ɸCrAssBcn6_gene_37	YP_009910747.1 putative DpsA protein [Bacteroides phage crAss001]	100	100	100	100	100	100
ɸCrAssBcn6_gene_38	YP_009910746.1 hypothetical protein crAss001_6 [Bacteroides phage crAss001]	100	100	100	99.099	100	100
ɸCrAssBcn6_gene_39	YP_009910745.1 putative ferredoxin-thioredoxin reductase [Bacteroides phage crAss001]	100	100	100	100	100	100
ɸCrAssBcn6_gene_40	Unknown function	100	100	100	94.118		100
ɸCrAssBcn6_gene_41	YP_009910744.1 hypothetical protein crAss001_4 [Bacteroides phage crAss001]	100	100	100	95.42	100	100
ɸCrAssBcn6_gene_42	YP_009910743.1 putative beta-fructosidase [Bacteroides phage crAss001]	100	100	100	100	100	100
ɸCrAssBcn6_gene_43	WP_177575843.1 hypothetical protein [Bacilli bacterium]	100	100	98.039	96.078	100	100
ɸCrAssBcn6_gene_44	WP_177575842.1 hypothetical protein [Bacilli bacterium]	100	100	100	100	100	98.851
ɸCrAssBcn6_gene_45	YP_009910843.1 hypothetical protein crAss001_103 [Bacteroides phage crAss001]	100	100	98.551	100	100	100
ɸCrAssBcn6_gene_46	Unknown function	100	100			100
ɸCrAssBcn6_gene_48	YP_009910841.1 hypothetical protein crAss001_101 [Bacteroides phage crAss001]	100	100	66.234	96.104	100	100
ɸCrAssBcn6_gene_49	YP_009910840.1 hypothetical protein crAss001_100 [Bacteroides phage crAss001]	100	100	98.077	69.841	100	80.567
ɸCrAssBcn6_gene_53	NLG05384.1 hypothetical protein [Clostridia bacterium]	100	100	96.429	86.154		100
ɸCrAssBcn6_gene_54	YP_009910836.1 TROVE domain-containing protein [Bacteroides phage crAss001]	100	100		99.476	100	99.366
ɸCrAssBcn6_gene_55	WP_177575832.1 hypothetical protein [Bacilli bacterium]	100	100	89.286	100	90.476	100
ɸCrAssBcn6_gene_56	RGX91404.1 endonuclease [Bacteroides uniformis]	100	100				100
ɸCrAssBcn6_gene_61	YP_009910830.1 hypothetical protein crAss001_90 [Bacteroides phage crAss001]	100	100		98.765	100	100
ɸCrAssBcn6_gene_62	YP_009910829.1 glycoside hydrolase/peptidoglycan hydrolase [Bacteroides phage crAss001]	100	100	100	100	99.359	100
ɸCrAssBcn6_gene_64	YP_009910827.1 hypothetical protein crAss001_87 [Bacteroides phage crAss001]	100	100	99.254	100	100	100
ɸCrAssBcn6_gene_65	YP_009910826.1 hypothetical protein crAss001_86 [Bacteroides phage crAss001]	100	100	95.5	97.525	100	100
ɸCrAssBcn6_gene_66	YP_009910825.1 replicative DNA helicase [Bacteroides phage crAss001]	100	100	96.104	100	100	99.509
ɸCrAssBcn6_gene_67	NCB03052.1 hypothetical protein [Spirochaetia bacterium]	100	100	99.574	97.872	100	98.729
ɸCrAssBcn6_gene_73	YP_009910818.1 hypothetical protein crAss001_78 [Bacteroides phage crAss001]	100	100	97.753	95.506	99.775	98.876
ɸCrAssBcn6_gene_75	YP_009910816.1 thiamine biosynthesis protein [Bacteroides phage crAss001]	100	100	92.935	92.663	98.37	86.458
ɸCrAssBcn6_gene_76	YP_009910815.1 hypothetical protein crAss001_75 [Bacteroides phage crAss001]	100	100	97.761	98.496	95.113	100
ɸCrAssBcn6_gene_78	YP_009910813.1 hypothetical protein crAss001_73 [Bacteroides phage crAss001]	100	100	95.556	96.667	95	100
ɸCrAssBcn6_gene_80	YP_009910811.1 hypothetical protein crAss001_71 [Bacteroides phage crAss001]	100	100	100	100	100	100
ɸCrAssBcn6_gene_81	YP_009910810.1 exonuclease, PD-(D/E)XK superfamily [Bacteroides phage crAss001]	100	100	99.425	99.713	99.425	99.713
ɸCrAssBcn6_gene_83	WP_177575805.1 hypothetical protein [Bacilli bacterium]	100	100	93.151		93.151	100
ɸCrAssBcn6_gene_84	PWT44168.1 endonuclease [Lactobacillus reuteri]	100	100	100		99.465	100
ɸCrAssBcn6_gene_85	YP_009910808.1 dUTP diphosphatase [Bacteroides phage crAss001]	100	100	100	96.753	100	100
ɸCrAssBcn6_gene_86	YP_009910807.1 NUMOD4 motif HNH endonuclease [Bacteroides phage crAss001]	100	100	99.451		100	100
ɸCrAssBcn6_gene_87	YP_009910806.1 aspartyl protease [Bacteroides phage crAss001]	100	100	97.674	94.186	95.93	98.837
ɸCrAssBcn6_gene_88	WP_177575802.1 hypothetical protein [Bacilli bacterium]	100	100	98.113	98.113	95.283	95.283
ɸCrAssBcn6_gene_93	YP_009910800.1 polynucleotide kinase/phosphatase [Bacteroides phage crAss001]	100	100	96.599	95.918	94.558	93.878
ɸCrAssBcn6_gene_94	YP_009910799.1 orotate/hypoxanthine phosphoribosyltransferase [Bacteroides phage crAss001]	100	100	96.774	98.113	92.593	91.358
ɸCrAssBcn6_gene_95	YP_009910798.1 zinc-ribbon protein [Bacteroides phage crAss001]	100	100				97.826
ɸCrAssBcn6_gene_96	YP_009910797.1 hypothetical protein crAss001_57 [Bacteroides phage crAss001]	100	100	99.048	97.143	96.19	99.048
ɸCrAssBcn6_gene_99	WP_177576757.1 hypothetical protein [Bacilli bacterium]	100	100
ɸCrAssBcn6_gene_101	YP_009910793.1 nuclear pore complex-type fold containing protein [Bacteroides phage crAss001]	100	100	92.683	96.296	100	95.062
ɸCrAssBcn6_gene_102	YP_009910792.1 von Willebrand factor type A-like domain containing protein [Bacteroides phage crAss001]	100	100	93.359	89.844	96.512	95.703
ɸCrAssBcn6_gene_103	WP_177576754.1 hypothetical protein [Bacilli bacterium]	100	100	93.78	96.651	99.043	93.78
ɸCrAssBcn6_gene_105	YP_009910789.1 putative RNA-polymerase subunit [Bacteroides phage crAss001]	100	100	98.653	99.495	100	99.832
ɸCrAssBcn6_gene_1	YP_009910789.1 putative RNA-polymerase subunit [Bacteroides phage crAss001]	100
ɸCrAssBcn6_gene_50	Unknown function	100
ɸCrAssBcn6_gene_59	YP_009910832.1 hypothetical protein crAss001_92 [Bacteroides phage crAss001]	100				96.875	98.413

## Sheet: Group II (CrAssBcn10)
Gen ID	Functional annotation and taxonomy by BLASTp	ɸCrAssBcn6	ɸCrAssBcn10	ɸCrAssBcn14	ɸCrAssBcn22	ɸCrAssBcn20	ɸCrAssBcn17
ɸCrAssBcn10_gene_73	YP_009910768.1 lysis regulatory protein/holin [Bacteroides phage crAss001]	31	100	31	33	31	31
ɸCrAssBcn10_gene_39	NCB03075.1 hypothetical protein [Spirochaetia bacterium]	39.024	100	100	98.958	36.264	36.264
ɸCrAssBcn10_gene_76	virion structural protein (update January 2023)/Tail protein	40.562	100	52.941		91.667	99.687
ɸCrAssBcn10_gene_74	WP_177837680.1 hypothetical protein [Clostridia bacterium]	65.174	100	62.687	60.526	65.174	64.677
ɸCrAssBcn10_gene_17	YP_009910823.1 ABC-type cobalt transporter [Bacteroides phage crAss001]	69.231	100		93.407	68.132	68.132
ɸCrAssBcn10_gene_1	WP_099145865.1 hypothetical protein [Bacteroides sp. KFT8]	72.727	100		80
ɸCrAssBcn10_gene_72	YP_009910769.1 hypothetical protein crAss001_29 [Bacteroides phage crAss001]	76.23	100	76.23	76.23	76.23	76.23
ɸCrAssBcn10_gene_55	YP_009910788.1 shock protein C [Bacteroides phage crAss001]	78.846	100		100	100	100
ɸCrAssBcn10_gene_38	YP_009910804.1 DNA polymerase I [Bacteroides phage crAss001]	81.677	100	98.062	81.548	44.938	45.062
ɸCrAssBcn10_gene_49	YP_009910794.1 thymidylate synthase, flavin-dependent [Bacteroides phage crAss001]	83.281	100	61.111	74.845	69.792	65.538
ɸCrAssBcn10_gene_84	YP_009910754.1 protein HU [Bacteroides phage crAss001]	86.17	100	100	98.947	100	100
ɸCrAssBcn10_gene_100	WP_177837820.1 hypothetical protein [Clostridia bacterium]	90.4	100			90.4
ɸCrAssBcn10_gene_59	YP_009910784.1 stabilization protein [Bacteroides phage crAss001]	92.857	100	99.344	98.834	99.927	99.49
ɸCrAssBcn10_gene_75	YP_009910764.1 putative C-type lectin [Bacteroides phage crAss001]	93.093	100	97.34	97.508	92.453	95.495
ɸCrAssBcn10_gene_40	WP_177837861.1 DUF1599 domain-containing protein [Clostridia bacterium]	93.617	100	97.297	87.261
ɸCrAssBcn10_gene_65	YP_009910776.1 hypothetical protein crAss001_36 [Bacteroides phage crAss001]	94.328	100	99.701	97.313	100	100
ɸCrAssBcn10_gene_87	YP_009910751.1 putative transcription factor, zinc-finger fold [Bacteroides phage crAss001]	94.872	100	100	94.872	89.474	100
ɸCrAssBcn10_gene_88	NCB03044.1 hypothetical protein [Spirochaetia bacterium]	96.296	100	98.795	93.827	89.157	100
ɸCrAssBcn10_gene_18	YP_009910822.1 hypothetical protein crAss001_82 [Bacteroides phage crAss001]	96.774	100	96.8	96.8	95.968	98.387
ɸCrAssBcn10_gene_28	NCB02771.1 DUF1064 domain-containing protein [Spirochaetia bacterium]	96.875	100	99.367	100	100	96.875
ɸCrAssBcn10_gene_8	NCB03554.1 hypothetical protein [Spirochaetia bacterium]	97.101	100				97.101
ɸCrAssBcn10_gene_67	YP_009910774.1 hypothetical protein crAss001_34 [Bacteroides phage crAss001]	97.49	100	100	97.071	100	100
ɸCrAssBcn10_gene_19	YP_009910821.1 hypothetical protein crAss001_81 [Bacteroides phage crAss001]	97.72	100	98.046	99.674	99.023	98.697
ɸCrAssBcn10_gene_89	YP_009910749.1 hypothetical protein crAss001_9 [Bacteroides phage crAss001]	98	100	100	94	96	100
ɸCrAssBcn10_gene_26	YP_009910814.1 uracil-DNA glycosylase [Bacteroides phage crAss001]	98.198	100	98.649	98.649	97.748	98.198
ɸCrAssBcn10_gene_62	YP_009910780.1 hypothetical protein crAss001_40 [Bacteroides phage crAss001]	98.246	100	94.118	95.516	97.758	96.053
ɸCrAssBcn10_gene_41	YP_009910801.1 polynucleotide kinase [Bacteroides phage crAss001]	98.621	100		74.497	96.503	72.483
ɸCrAssBcn10_gene_47	YP_009910795.1 HicA toxin [Bacteroides phage crAss001]	98.639	100	90.411	98.639	97.279	97.279
ɸCrAssBcn10_gene_21	YP_009910819.1 hypothetical protein crAss001_79 [Bacteroides phage crAss001]	98.673	100	96.903	96.018	98.673	99.115
ɸCrAssBcn10_gene_68	YP_009910773.1 double-stranded DNA binding domain containing protein [Bacteroides phage crAss001]	98.792	100	99.396	99.698	100	100
ɸCrAssBcn10_gene_82	YP_009910756.1 hypothetical protein crAss001_16 [Bacteroides phage crAss001]	98.864	100	98.864	99.432	100	98.864
ɸCrAssBcn10_gene_23	WP_177575814.1 hypothetical protein [Bacilli bacterium]	99.029	100	97.33	97.816	96.627	96.627
ɸCrAssBcn10_gene_56	YP_009910787.1 putative RNA-polymerase subunit [Bacteroides phage crAss001]	99.103	100	98.89	99.231	99.616	99.402
ɸCrAssBcn10_gene_63	YP_009910779.1 hypothetical protein crAss001_39 [Bacteroides phage crAss001]	99.13	100	99.13	99.13	100	99.13
ɸCrAssBcn10_gene_7	YP_009910834.1 hypothetical protein crAss001_94 [Bacteroides phage crAss001]	99.206	100	88.095	99.206	87.302	98.413
ɸCrAssBcn10_gene_12	YP_009910828.1 putative HKD family nuclease [Bacteroides phage crAss001]	99.235	100	97.194	97.194	98.98	99.235
ɸCrAssBcn10_gene_2	YP_009910837.1 protein of unknown function DUF1360 [Bacteroides phage crAss001]	99.281	100	95.683	96.296	94.815	96.403
ɸCrAssBcn10_gene_71	YP_009910770.1 L,D-carboxypeptidase/transpeptidase [Bacteroides phage crAss001]	99.351	100	99.351	100	100	99.351
ɸCrAssBcn10_gene_20	YP_009910820.1 DNA primase [Bacteroides phage crAss001]	99.398	100	97.59	96.687	99.398	99.398
ɸCrAssBcn10_gene_58	YP_009910785.1 putative transmembrane protein [Bacteroides phage crAss001]	99.407	100	99.526	99.288	100	99.644
ɸCrAssBcn10_gene_46	YP_009910796.1 His-Xaa-Ser system radical SAM maturase HxsC-like protein [Bacteroides phage crAss001]	99.448	100		96.685	99.448	97.79
ɸCrAssBcn10_gene_64	YP_009910778.1 tetratricopeptide repeat containing protein [Bacteroides phage crAss001]	99.541	100	97.696	94.954	99.541	97.235
ɸCrAssBcn10_gene_66	YP_009910775.1 hypothetical protein crAss001_35 [Bacteroides phage crAss001]	99.567	100	100	100	100	100
ɸCrAssBcn10_gene_9	YP_009910831.1 SPFH-domain/band7-family protein [Bacteroides phage crAss001]	99.739	100		99.507	99.015	100
ɸCrAssBcn10_gene_70	YP_009910771.1 hypothetical protein crAss001_31 [Bacteroides phage crAss001]	99.744	100	99.744	99.487	100	99.744
ɸCrAssBcn10_gene_31	YP_009910809.1 vitamin B12-dependent ribonucleotide reductase [Bacteroides phage crAss001]	99.766	100	95.636	90.338	93.89	99.179
ɸCrAssBcn10_gene_69	YP_009910772.1 major capsid protein [Bacteroides phage crAss001]	99.802	100	99.802	99.802	100	99.802
ɸCrAssBcn10_gene_80	YP_009910759.1 large terminase subunit [Bacteroides phage crAss001]	99.868	100	99.604	98.549	100	98.411
ɸCrAssBcn10_gene_77	YP_009910762.1 polygalacturonase/tailspike protein [Bacteroides phage crAss001]	99.88	100	98.079	96.038	99.88	99.76
ɸCrAssBcn10_gene_53	YP_009910790.1 putative RNA polymerase [Bacteroides phage crAss001]	99.96	100	99.617	99.532	98.733	99.872
ɸCrAssBcn10_gene_3	NLG05384.1 hypothetical protein [Clostridia bacterium]	100	100	96.429			100
ɸCrAssBcn10_gene_4	YP_009910836.1 TROVE domain-containing protein [Bacteroides phage crAss001]	100	100			100	99.366
ɸCrAssBcn10_gene_5	WP_177575832.1 hypothetical protein [Bacilli bacterium]	100	100	89.286	86.154	90.476	100
ɸCrAssBcn10_gene_6	RGX91404.1 endonuclease [Bacteroides uniformis]	100	100		99.476		100
ɸCrAssBcn10_gene_10	YP_009910830.1 hypothetical protein crAss001_90 [Bacteroides phage crAss001]	100	100		98.824	100	100
ɸCrAssBcn10_gene_11	YP_009910829.1 glycoside hydrolase/peptidoglycan hydrolase [Bacteroides phage crAss001]	100	100	100	100	99.359	100
ɸCrAssBcn10_gene_13	YP_009910827.1 hypothetical protein crAss001_87 [Bacteroides phage crAss001]	100	100	99.254	100	100	100
ɸCrAssBcn10_gene_14	YP_009910826.1 hypothetical protein crAss001_86 [Bacteroides phage crAss001]	100	100	95.5	97.525	100	100
ɸCrAssBcn10_gene_15	YP_009910825.1 replicative DNA helicase [Bacteroides phage crAss001]	100	100	96.104	100	100	99.509
ɸCrAssBcn10_gene_16	NCB03052.1 hypothetical protein [Spirochaetia bacterium]	100	100	99.574	97.872	100	98.729
ɸCrAssBcn10_gene_22	YP_009910818.1 hypothetical protein crAss001_78 [Bacteroides phage crAss001]	100	100	97.753	95.506	99.775	98.876
ɸCrAssBcn10_gene_24	YP_009910816.1 thiamine biosynthesis protein [Bacteroides phage crAss001]	100	100	92.935	92.663	98.37	86.458
ɸCrAssBcn10_gene_25	YP_009910815.1 hypothetical protein crAss001_75 [Bacteroides phage crAss001]	100	100	97.744	98.507	95.113	100
ɸCrAssBcn10_gene_27	YP_009910813.1 hypothetical protein crAss001_73 [Bacteroides phage crAss001]	100	100	95.556	96.667	95	100
ɸCrAssBcn10_gene_29	YP_009910811.1 hypothetical protein crAss001_71 [Bacteroides phage crAss001]	100	100	100	100	100	100
ɸCrAssBcn10_gene_30	YP_009910810.1 exonuclease, PD-(D/E)XK superfamily [Bacteroides phage crAss001]	100	100	99.425	99.713	99.425	99.713
ɸCrAssBcn10_gene_32	WP_177575805.1 hypothetical protein [Bacilli bacterium]	100	100	93.151		93.151	100
ɸCrAssBcn10_gene_33	PWT44168.1 endonuclease [Lactobacillus reuteri]	100	100	100		99.465	100
ɸCrAssBcn10_gene_34	YP_009910808.1 dUTP diphosphatase [Bacteroides phage crAss001]	100	100	100	96.753	100	100
ɸCrAssBcn10_gene_35	YP_009910807.1 NUMOD4 motif HNH endonuclease [Bacteroides phage crAss001]	100	100	99.451		100	100
ɸCrAssBcn10_gene_36	YP_009910806.1 aspartyl protease [Bacteroides phage crAss001]	100	100	97.674	94.186	95.93	98.837
ɸCrAssBcn10_gene_37	WP_177575802.1 hypothetical protein [Bacilli bacterium]	100	100	98.113	98.113	95.283	95.283
ɸCrAssBcn10_gene_42	YP_009910800.1 polynucleotide kinase/phosphatase [Bacteroides phage crAss001]	100	100	96.599	95.918	94.558	93.878
ɸCrAssBcn10_gene_43	YP_009910799.1 orotate/hypoxanthine phosphoribosyltransferase [Bacteroides phage crAss001]	100	100	96.774	98.113	92.593	91.358
ɸCrAssBcn10_gene_44	YP_009910798.1 zinc-ribbon protein [Bacteroides phage crAss001]	100	100				97.826
ɸCrAssBcn10_gene_45	YP_009910797.1 hypothetical protein crAss001_57 [Bacteroides phage crAss001]	100	100	99.048	97.143	96.19	99.048
ɸCrAssBcn10_gene_48	YP_009910765.1 tail hyaluronidase/tail fiber [Bacteroides phage crAss001]	100	100			33.333
ɸCrAssBcn10_gene_50	YP_009910793.1 nuclear pore complex-type fold containing protein [Bacteroides phage crAss001]	100	100	92.683	96.296	100	95.062
ɸCrAssBcn10_gene_51	YP_009910792.1 von Willebrand factor type A-like domain containing protein [Bacteroides phage crAss001]	100	100	93.359	89.844	96.512	95.703
ɸCrAssBcn10_gene_52	WP_177576754.1 hypothetical protein [Bacilli bacterium]	100	100	93.78	96.651	99.043	93.78
ɸCrAssBcn10_gene_54	YP_009910789.1 putative RNA-polymerase subunit [Bacteroides phage crAss001]	100	100	95.111	99.259	100	99.852
ɸCrAssBcn10_gene_57	YP_009910786.1 hypothetical protein crAss001_46 [Bacteroides phage crAss001]	100	100	99.439	100	100	99.813
ɸCrAssBcn10_gene_60	YP_009910783.1 tail tubular protein [Bacteroides phage crAss001]	100	100	99.578	100	100	100
ɸCrAssBcn10_gene_61	YP_009910782.1 HU/IHF-like protein [Bacteroides phage crAss001]	100	100	98.387	95.109	95.109	99.462
ɸCrAssBcn10_gene_78	YP_009910761.1 head fiber protein [Bacteroides phage crAss001]	100	100	64.844	64.844	100	64.844
ɸCrAssBcn10_gene_79	YP_009910760.1 portal protein [Bacteroides phage crAss001]	100	100	99.628	96.891	99.876	99.752
ɸCrAssBcn10_gene_81	YP_009910757.1 hypothetical protein crAss001_17 [Bacteroides phage crAss001]	100	100	100	97.115	100	96.078
ɸCrAssBcn10_gene_83	YP_009910755.1 putative 10kDa chaperonin [Bacteroides phage crAss001]	100	100	100	100	100	100
ɸCrAssBcn10_gene_85	YP_009910753.1 putative VpsT-like transcriptional regulator [Bacteroides phage crAss001]	100	100	92.126	100	100	100
ɸCrAssBcn10_gene_86	YP_009910752.1 hypothetical protein crAss001_12 [Bacteroides phage crAss001]	100	100	100	100	99.091	100
ɸCrAssBcn10_gene_90	YP_009910747.1 putative DpsA protein [Bacteroides phage crAss001]	100	100	100	100	100	100
ɸCrAssBcn10_gene_91	YP_009910746.1 hypothetical protein crAss001_6 [Bacteroides phage crAss001]	100	100	100	99.099	100	100
ɸCrAssBcn10_gene_92	YP_009910745.1 putative ferredoxin-thioredoxin reductase [Bacteroides phage crAss001]	100	100	100	100	100	100
ɸCrAssBcn10_gene_93	Unknown function	100	100	100	94.118		100
ɸCrAssBcn10_gene_94	YP_009910744.1 hypothetical protein crAss001_4 [Bacteroides phage crAss001]	100	100	100	95.42	100	100
ɸCrAssBcn10_gene_95	YP_009910743.1 putative beta-fructosidase [Bacteroides phage crAss001]	100	100	100	100	100	100
ɸCrAssBcn10_gene_96	WP_177575843.1 hypothetical protein [Bacilli bacterium]	100	100	98.039	96.078	100	100
ɸCrAssBcn10_gene_97	WP_177575842.1 hypothetical protein [Bacilli bacterium]	100	100	100	100	100	98.851
ɸCrAssBcn10_gene_98	YP_009910843.1 hypothetical protein crAss001_103 [Bacteroides phage crAss001]	100	100	98.551	100	100	100
ɸCrAssBcn10_gene_99	Unknown function	100	100			100
ɸCrAssBcn10_gene_101	YP_009910841.1 hypothetical protein crAss001_101 [Bacteroides phage crAss001]	100	100	66.234	96.104	100	100
ɸCrAssBcn10_gene_102	YP_009910840.1 hypothetical protein crAss001_100 [Bacteroides phage crAss001]	100	100	98.077	69.841	100	80.567
ɸCrAssBcn10_gene_103	YP_009910839.1 HNH endonuclease [Bacteroides phage crAss001]		100			100	100
ɸCrAssBcn10_gene_104			100

## Sheet: Group III (CrAssBcn14)
Gen ID	Functional annotation and taxonomy by BLASTp	ɸCrAssBcn6	ɸCrAssBcn10	ɸCrAssBcn14	ɸCrAssBcn22	ɸCrAssBcn20	ɸCrAssBcn17
ɸCrAssBcn14_gene_10	HAY88409.1 hypothetical protein [Bacteroidetes bacterium]	29.167		100	29.167		29.167
ɸCrAssBcn14_gene_18	NCB03075.1 hypothetical protein [Spirochaetia bacterium]	39.024	100	100	98.958	36.264	36.264
ɸCrAssBcn14_gene_59	virion structural protein (update January 2023)/Tail protein	53.846	52.941	100	72.857	45.926	50.98
ɸCrAssBcn14_gene_26	YP_009910794.1 thymidylate synthase, flavin-dependent [Bacteroides phage crAss001]	62.719	61.111	100	87.558	71.287	92.754
ɸCrAssBcn14_gene_61	YP_009910761.1 head fiber protein [Bacteroides phage crAss001]	64.844	64.844	100	98.98	64.844	100
ɸCrAssBcn14_gene_86	YP_009910841.1 hypothetical protein crAss001_101 [Bacteroides phage crAss001]	66.234	66.234	100	66.234	66.234	66.234
ɸCrAssBcn14_gene_17	YP_009910804.1 DNA polymerase I [Bacteroides phage crAss001]	82.71	98.062	100	82.581	44.938	45.062
ɸCrAssBcn14_gene_67	YP_009910754.1 protein HU [Bacteroides phage crAss001]	86.17	100	100	98.947	100	100
ɸCrAssBcn14_gene_93	YP_009910834.1 hypothetical protein crAss001_94 [Bacteroides phage crAss001]	87.302	88.095	100	87.302	99.206	86.508
ɸCrAssBcn14_gene_24	YP_009910795.1 HicA toxin [Bacteroides phage crAss001]	87.342	90.411	100	93.151	89.873	89.873
ɸCrAssBcn14_gene_19	WP_177837861.1 DUF1599 domain-containing protein [Clostridia bacterium]	89.13	97.297	100	84.516
ɸCrAssBcn14_gene_92	YP_009910835.1 hypothetical protein crAss001_95 [Bacteroides phage crAss001]	89.286	89.286	100	88.393	84.071	89.286
ɸCrAssBcn14_gene_57	YP_009910767.1 lysis regulatory protein [Bacteroides phage crAss001]	91.045	62.687	100	91.579	91.045	90.547
ɸCrAssBcn14_gene_68	YP_009910753.1 putative VpsT-like transcriptional regulator [Bacteroides phage crAss001]	92.126	92.126	100	92.126	92.126	92.126
ɸCrAssBcn14_gene_27	YP_009910793.1 nuclear pore complex-type fold containing protein [Bacteroides phage crAss001]	92.683	92.683	100	100	92.683	100
ɸCrAssBcn14_gene_112	YP_009910816.1 thiamine biosynthesis protein [Bacteroides phage crAss001]	92.935	92.935	100	98.913	92.935	91.667
ɸCrAssBcn14_gene_11	WP_177575805.1 hypothetical protein [Bacilli bacterium]	93.151	93.151	100		100	93.151
ɸCrAssBcn14_gene_28	YP_009910792.1 von Willebrand factor type A-like domain containing protein [Bacteroides phage crAss001]	93.359	93.359	100	93.75	92.636	97.656
ɸCrAssBcn14_gene_39	YP_009910784.1 stabilization protein [Bacteroides phage crAss001]	93.367	99.344	100	99.344	99.271	98.834
ɸCrAssBcn14_gene_29	YP_009910791.1 hypothetical protein crAss001_51 [Bacteroides phage crAss001]	93.78	93.78	100	91.866	92.823	100
ɸCrAssBcn14_gene_47	YP_009910776.1 hypothetical protein crAss001_36 [Bacteroides phage crAss001]	94.03	99.701	100	97.015	99.701	99.701
ɸCrAssBcn14_gene_43	YP_009910780.1 hypothetical protein crAss001_40 [Bacteroides phage crAss001]	94.118	94.118	100	92.308	94.57	91.855
ɸCrAssBcn14_gene_58	YP_009910765.1 tail hyaluronidase/tail fiber [Bacteroides phage crAss001]	94.294	97.34	100	95.016	55.963	92.492
ɸCrAssBcn14_gene_71	YP_009910751.1 putative transcription factor, zinc-finger fold [Bacteroides phage crAss001]	94.872	100	100	94.872	89.474	100
ɸCrAssBcn14_gene_89	YP_009910837.1 protein of unknown function DUF1360 [Bacteroides phage crAss001]	94.964	95.683	100	94.074	97.778	99.281
ɸCrAssBcn14_gene_72	YP_009910750.1 hypothetical protein crAss001_10 [Bacteroides phage crAss001]	95.062	98.795	100	95.062	87.952	98.795
ɸCrAssBcn14_gene_9	YP_009910809.1 vitamin B12-dependent ribonucleotide reductase [Bacteroides phage crAss001]	95.256	95.636	100	98.857	98.667	96.964
ɸCrAssBcn14_gene_99	WP_177575823.1 hypothetical protein [Bacilli bacterium]	95.5	95.5	100	95	95.5	95.5
ɸCrAssBcn14_gene_2	NCB02770.1 hypothetical protein [Spirochaetia bacterium]	95.556	95.556	100	97.778	96.111	95.556
ɸCrAssBcn14_gene_107	YP_009910821.1 hypothetical protein crAss001_81 [Bacteroides phage crAss001]	95.765	98.046	100	98.371	97.068	96.743
ɸCrAssBcn14_gene_102	YP_009910825.1 replicative DNA helicase [Bacteroides phage crAss001]	96.104	96.104	100	96.104	96.104	96.104
ɸCrAssBcn14_gene_4	NCB02771.1 DUF1064 domain-containing protein [Spirochaetia bacterium]	96.203	99.367	100	99.259	99.259	96.203
ɸCrAssBcn14_gene_90	Unknown function	96.429	96.429	100			96.429
ɸCrAssBcn14_gene_97	WP_177575825.1 hypothetical protein [Bacilli bacterium]	96.429	97.194	100	94.388	96.684	96.429
ɸCrAssBcn14_gene_20	YP_009910800.1 polynucleotide kinase/phosphatase [Bacteroides phage crAss001]	96.599	96.599	100	94.558	97.279	96.599
ɸCrAssBcn14_gene_22	YP_009910799.1 orotate/hypoxanthine phosphoribosyltransferase [Bacteroides phage crAss001]	96.774	96.774	100	100	93.548	92.473
ɸCrAssBcn14_gene_111	YP_009910817.1 metalloprotease domain containing protein [Bacteroides phage crAss001]	97.33	97.33	100	97.573	95.904	95.904
ɸCrAssBcn14_gene_109	YP_009910819.1 hypothetical protein crAss001_79 [Bacteroides phage crAss001]	97.345	96.903	100	97.345	97.345	97.788
ɸCrAssBcn14_gene_49	YP_009910774.1 hypothetical protein crAss001_34 [Bacteroides phage crAss001]	97.49	100	100	97.071	100	100
ɸCrAssBcn14_gene_15	YP_009910806.1 aspartyl protease [Bacteroides phage crAss001]	97.674	97.674	100	93.605	95.349	96.512
ɸCrAssBcn14_gene_114	YP_009910814.1 uracil-DNA glycosylase [Bacteroides phage crAss001]	97.748	98.649	100	98.198	98.198	97.748
ɸCrAssBcn14_gene_110	YP_009910818.1 hypothetical protein crAss001_78 [Bacteroides phage crAss001]	97.753	97.753	100	94.382	97.528	97.528
ɸCrAssBcn14_gene_113	YP_009910815.1 hypothetical protein crAss001_75 [Bacteroides phage crAss001]	97.761	97.744	100	98.12	93.985	97.761
ɸCrAssBcn14_gene_60	YP_009910762.1 polygalacturonase/tailspike protein [Bacteroides phage crAss001]	97.959	98.079	100	97.239	97.959	98.319
ɸCrAssBcn14_gene_73	YP_009910749.1 hypothetical protein crAss001_9 [Bacteroides phage crAss001]	98	100	100	94	96	100
ɸCrAssBcn14_gene_80	WP_177575843.1 hypothetical protein [Bacilli bacterium]	98.039	98.039	100	96.078	98.039	98.039
ɸCrAssBcn14_gene_87	YP_009910840.1 hypothetical protein crAss001_100 [Bacteroides phage crAss001]	98.077	98.077	100	71.429	98.077	91.071
ɸCrAssBcn14_gene_16	WP_177575802.1 hypothetical protein [Bacilli bacterium]	98.113	98.113	100	98.113	95.283	95.283
ɸCrAssBcn14_gene_55	YP_009910768.1 lysis regulatory protein/holin [Bacteroides phage crAss001]	98.131	31	100	87.85	98.131	98.214
ɸCrAssBcn14_gene_45	YP_009910778.1 tetratricopeptide repeat containing protein [Bacteroides phage crAss001]	98.157	97.696	100	96.313	98.157	99.539
ɸCrAssBcn14_gene_50	YP_009910773.1 double-stranded DNA binding domain containing protein [Bacteroides phage crAss001]	98.187	99.396	100	99.698	99.396	99.396
ɸCrAssBcn14_gene_108	YP_009910820.1 DNA primase [Bacteroides phage crAss001]	98.193	97.59	100	98.795	98.193	98.193
ɸCrAssBcn14_gene_44	YP_009910779.1 hypothetical protein crAss001_39 [Bacteroides phage crAss001]	98.261	99.13	100	100	99.13	100
ɸCrAssBcn14_gene_54	YP_009910769.1 hypothetical protein crAss001_29 [Bacteroides phage crAss001]	98.361	76.23	100	100	98.361	100
ɸCrAssBcn14_gene_41	YP_009910782.1 HU/IHF-like protein [Bacteroides phage crAss001]	98.387	98.387	100	96.196	96.196	98.925
ɸCrAssBcn14_gene_106	YP_009910822.1 hypothetical protein crAss001_82 [Bacteroides phage crAss001]	98.387	96.8	100	100	97.581	96.774
ɸCrAssBcn14_gene_34	YP_009910787.1 putative RNA-polymerase subunit [Bacteroides phage crAss001]	98.506	98.89	100	98.89	98.847	99.231
ɸCrAssBcn14_gene_84	YP_009910843.1 hypothetical protein crAss001_103 [Bacteroides phage crAss001]	98.551	98.551	100	98.551	98.551	98.551
ɸCrAssBcn14_gene_31	YP_009910789.1 putative RNA-polymerase subunit [Bacteroides phage crAss001]	98.653	95.111	100	94.667	95.111	95.259
ɸCrAssBcn14_gene_53	YP_009910770.1 L,D-carboxypeptidase/transpeptidase [Bacteroides phage crAss001]	98.701	99.351	100	99.351	99.351	98.701
ɸCrAssBcn14_gene_23	YP_009910797.1 hypothetical protein crAss001_57 [Bacteroides phage crAss001]	99.048	99.048	100	98.077	95.238	100
ɸCrAssBcn14_gene_37	YP_009910785.1 putative transmembrane protein [Bacteroides phage crAss001]	99.17	99.526	100	99.288	99.526	99.17
ɸCrAssBcn14_gene_98	YP_009910827.1 hypothetical protein crAss001_87 [Bacteroides phage crAss001]	99.254	99.254	100	99.254	99.254	99.254
ɸCrAssBcn14_gene_6	YP_009910810.1 exonuclease, PD-(D/E)XK superfamily [Bacteroides phage crAss001]	99.425	99.425	100	99.138	98.851	99.138
ɸCrAssBcn14_gene_35	YP_009910786.1 hypothetical protein crAss001_46 [Bacteroides phage crAss001]	99.439	99.439	100	99.439	99.439	99.252
ɸCrAssBcn14_gene_14	YP_009910807.1 NUMOD4 motif HNH endonuclease [Bacteroides phage crAss001]	99.451	99.451	100		99.451	99.451
ɸCrAssBcn14_gene_52	YP_009910771.1 hypothetical protein crAss001_31 [Bacteroides phage crAss001]	99.487	99.744	100	99.231	99.744	99.487
ɸCrAssBcn14_gene_48	YP_009910775.1 hypothetical protein crAss001_35 [Bacteroides phage crAss001]	99.567	100	100	100	100	100
ɸCrAssBcn14_gene_105	NCB03052.1 hypothetical protein [Spirochaetia bacterium]	99.574	99.574	100	97.479	99.574	98.298
ɸCrAssBcn14_gene_40	YP_009910783.1 tail tubular protein [Bacteroides phage crAss001]	99.578	99.578	100	99.578	99.578	99.578
ɸCrAssBcn14_gene_62	YP_009910760.1 portal protein [Bacteroides phage crAss001]	99.628	99.628	100	97.015	99.752	99.628
ɸCrAssBcn14_gene_30	YP_009910790.1 putative RNA polymerase [Bacteroides phage crAss001]	99.659	99.617	100	99.503	99.487	99.668
ɸCrAssBcn14_gene_63	YP_009910759.1 large terminase subunit [Bacteroides phage crAss001]	99.736	99.604	100	98.285	99.604	98.146
ɸCrAssBcn14_gene_5	YP_009910811.1 hypothetical protein crAss001_71 [Bacteroides phage crAss001]	100	100	100	100	100	100
ɸCrAssBcn14_gene_12	PWT44168.1 endonuclease [Lactobacillus reuteri]	100	100	100		99.465	100
ɸCrAssBcn14_gene_13	YP_009910808.1 dUTP diphosphatase [Bacteroides phage crAss001]	100	100	100	96.753	100	100
ɸCrAssBcn14_gene_51	YP_009910772.1 major capsid protein [Bacteroides phage crAss001]	100	99.802	100	100	99.802	99.604
ɸCrAssBcn14_gene_64	YP_009910757.1 hypothetical protein crAss001_17 [Bacteroides phage crAss001]	100	100	100	97.115	100	96.078
ɸCrAssBcn14_gene_65	YP_009910756.1 hypothetical protein crAss001_16 [Bacteroides phage crAss001]	100	98.864	100	99.432	98.864	100
ɸCrAssBcn14_gene_66	YP_009910755.1 putative 10kDa chaperonin [Bacteroides phage crAss001]	100	100	100	100	100	100
ɸCrAssBcn14_gene_70	YP_009910752.1 hypothetical protein crAss001_12 [Bacteroides phage crAss001]	100	100	100	100	99.065	100
ɸCrAssBcn14_gene_74	YP_009910747.1 putative DpsA protein [Bacteroides phage crAss001]	100	100	100	100	100	100
ɸCrAssBcn14_gene_75	YP_009910746.1 hypothetical protein crAss001_6 [Bacteroides phage crAss001]	100	100	100	99.099	100	100
ɸCrAssBcn14_gene_76	YP_009910745.1 putative ferredoxin-thioredoxin reductase [Bacteroides phage crAss001]	100	100	100	100	100	100
ɸCrAssBcn14_gene_77	Unknown function	100	100	100	94.118		100
ɸCrAssBcn14_gene_78	YP_009910744.1 hypothetical protein crAss001_4 [Bacteroides phage crAss001]	100	100	100	95.42	100	100
ɸCrAssBcn14_gene_79	YP_009910743.1 putative beta-fructosidase [Bacteroides phage crAss001]	100	100	100	100	100	100
ɸCrAssBcn14_gene_81	WP_177575842.1 hypothetical protein [Bacilli bacterium]	100	100	100	100	100	98.851
ɸCrAssBcn14_gene_95	YP_009910829.1 glycoside hydrolase/peptidoglycan hydrolase [Bacteroides phage crAss001]	100	100	100	100		100
ɸCrAssBcn14_gene_1	NCB02769.1 hypothetical protein [Spirochaetia bacterium]			100			100
ɸCrAssBcn14_gene_3	WP_148488943.1 HNH endonuclease [Peptostreptococcaceae bacterium]			100
ɸCrAssBcn14_gene_7	YP_009910809.1 vitamin B12-dependent ribonucleotide reductase [Bacteroides phage crAss001]			100
ɸCrAssBcn14_gene_8	HGU26628.1 DNA polymerase III subunit gamma/tau [Chloroflexi bacterium]			100
ɸCrAssBcn14_gene_21	YP_009910799.1 orotate/hypoxanthine phosphoribosyltransferase [Bacteroides phage crAss001]			100
ɸCrAssBcn14_gene_25	YP_009910794.1 thymidylate synthase, flavin-dependent [Bacteroides phage crAss001]			100		66.372
ɸCrAssBcn14_gene_32	KXU02062.1 HNH homing endonuclease [Streptococcus constellatus]			100	40.5
ɸCrAssBcn14_gene_33	Unknown function			100
ɸCrAssBcn14_gene_36	WP_113710989.1 GIY-YIG nuclease family protein [Bacillus cereus]			100
ɸCrAssBcn14_gene_38	Unknown function			100
ɸCrAssBcn14_gene_42	WP_177576729.1 hypothetical protein [Bacilli bacterium]			100	42.449
ɸCrAssBcn14_gene_46	YP_009910777.1 endonuclease [Bacteroides phage crAss001]			100			96
ɸCrAssBcn14_gene_56	WP_177576729.1 hypothetical protein [Bacilli bacterium]			100
ɸCrAssBcn14_gene_69	WP_050766307.1 MULTISPECIES: hypothetical protein [Microcystis]			100	48.438	46.875
ɸCrAssBcn14_gene_82	WP_177575841.1 hypothetical protein [Bacilli bacterium]			100
ɸCrAssBcn14_gene_83	YP_009910844.1 transcriptional regulator [Bacteroides phage crAss001]			100	97.778	100
ɸCrAssBcn14_gene_85	YP_009910842.1 CcmD-family protein [Bacteroides phage crAss001]			100	97.059		97.059
ɸCrAssBcn14_gene_88	YP_009910838.1 hypothetical protein crAss001_98 [Bacteroides phage crAss001]			100		99.01	100
ɸCrAssBcn14_gene_91	NCB03724.1 hypothetical protein [Spirochaetia bacterium]			100
ɸCrAssBcn14_gene_94	WP_177575830.1 hypothetical protein [Bacilli bacterium]			100		99.359
ɸCrAssBcn14_gene_96	WP_177575826.1 GIY-YIG nuclease family protein [Bacilli bacterium]			100
ɸCrAssBcn14_gene_100	Unknown function			100
ɸCrAssBcn14_gene_101	WP_177575826.1 GIY-YIG nuclease family protein [Bacilli bacterium]			100
ɸCrAssBcn14_gene_103	AYP68878.1 hypothetical protein [Acinetobacter phage vB_AbaM_IME285]			100
ɸCrAssBcn14_gene_104	YP_009910825.1 replicative DNA helicase [Bacteroides phage crAss001]			100

## Sheet: Group IV (CrAsBcn22)
Gen ID	Functional annotation and taxonomy by BLASTp	ɸCrAssBcn6	ɸCrAssBcn10	ɸCrAssBcn14	ɸCrAssBcn22	ɸCrAssBcn20	ɸCrAssBcn17
ɸCrAssBcn22_gene_34	NCB03075.1 hypothetical protein [Spirochaetia bacterium]	41.176	98.958	98.958	100	36.264	36.264
ɸCrAssBcn22_gene_104	WP_099145865.1 hypothetical protein [Bacteroides sp. KFT8]	59.732	80	71.429	100
ɸCrAssBcn22_gene_74	YP_009910761.1 head fiber protein [Bacteroides phage crAss001]	64.844	64.844	98.98	100	64.844	98.98
ɸCrAssBcn22_gene_42	YP_009910794.1 thymidylate synthase, flavin-dependent [Bacteroides phage crAss001]	65.046	74.845	87.558	100	72.775	85.065
ɸCrAssBcn22_gene_14	YP_009910765.1 tail hyaluronidase/tail fiber [Bacteroides phage crAss001]	65.934	93.407		100	64.835	64.835
ɸCrAssBcn22_gene_103	YP_009910840.1 hypothetical protein crAss001_100 [Bacteroides phage crAss001]	69.841	69.841	66.234	100	69.841	88.845
ɸCrAssBcn22_gene_36	YP_009910801.1 polynucleotide kinase [Bacteroides phage crAss001]	74.497	74.497		100	72.109	97.987
ɸCrAssBcn22_gene_48	YP_009910788.1 shock protein C [Bacteroides phage crAss001]	78.846	100		100	100	100
ɸCrAssBcn22_gene_2	WP_177575832.1 hypothetical protein [Bacilli bacterium]	86.154	86.154	88.393	100	90.476	86.154
ɸCrAssBcn22_gene_82	YP_009910754.1 protein HU [Bacteroides phage crAss001]	87.234	98.947	98.947	100	98.947	98.947
ɸCrAssBcn22_gene_69	YP_009910768.1 lysis regulatory protein/holin [Bacteroides phage crAss001]	88.496	33	87.85	100	88.496	87.85
ɸCrAssBcn22_gene_35	WP_177837861.1 DUF1599 domain-containing protein [Clostridia bacterium]	89.796	87.261	84.516	100
ɸCrAssBcn22_gene_44	YP_009910792.1 von Willebrand factor type A-like domain containing protein [Bacteroides phage crAss001]	89.844	89.844	93.75	100	89.922	94.141
ɸCrAssBcn22_gene_29	YP_009910809.1 vitamin B12-dependent ribonucleotide reductase [Bacteroides phage crAss001]	90.105	90.338	98.857	100	92.674	91.153
ɸCrAssBcn22_gene_22	YP_009910816.1 thiamine biosynthesis protein [Bacteroides phage crAss001]	92.663	92.663	98.913	100	93.207	92.708
ɸCrAssBcn22_gene_60	YP_009910776.1 hypothetical protein crAss001_36 [Bacteroides phage crAss001]	92.836	97.313	97.015	100	97.313	97.313
ɸCrAssBcn22_gene_52	YP_009910784.1 stabilization protein [Bacteroides phage crAss001]	93.076	98.834	99.344	100	98.761	98.761
ɸCrAssBcn22_gene_92	Unknown function	94.118	94.118	94.118	100		94.118
ɸCrAssBcn22_gene_31	NCB03624.1 hypothetical protein [Spirochaetia bacterium]	94.186	94.186	93.605	100	97.093	94.186
ɸCrAssBcn22_gene_56	YP_009910780.1 hypothetical protein crAss001_40 [Bacteroides phage crAss001]	94.619	95.516	92.308	100	97.788	98.655
ɸCrAssBcn22_gene_54	YP_009910782.1 HU/IHF-like protein [Bacteroides phage crAss001]	95.109	95.109	96.196	100	100	95.652
ɸCrAssBcn22_gene_71	YP_009910764.1 putative C-type lectin [Bacteroides phage crAss001]	95.342	97.508	95.016	100	89.937	97.205
ɸCrAssBcn22_gene_59	YP_009910778.1 tetratricopeptide repeat containing protein [Bacteroides phage crAss001]	95.413	94.954	96.313	100	95.413	95.853
ɸCrAssBcn22_gene_93	YP_009910744.1 hypothetical protein crAss001_4 [Bacteroides phage crAss001]	95.42	95.42	95.42	100	95.42	95.42
ɸCrAssBcn22_gene_20	YP_009910818.1 hypothetical protein crAss001_78 [Bacteroides phage crAss001]	95.506	95.506	94.382	100	95.281	94.831
ɸCrAssBcn22_gene_37	YP_009910800.1 polynucleotide kinase/phosphatase [Bacteroides phage crAss001]	95.918	95.918	94.558	100	97.279	96.599
ɸCrAssBcn22_gene_73	YP_009910762.1 polygalacturonase/tailspike protein [Bacteroides phage crAss001]	95.918	96.038	97.239	100	95.918	96.279
ɸCrAssBcn22_gene_87	YP_009910749.1 hypothetical protein crAss001_9 [Bacteroides phage crAss001]	96	94	94	100	90	94
ɸCrAssBcn22_gene_19	YP_009910819.1 hypothetical protein crAss001_79 [Bacteroides phage crAss001]	96.018	96.018	97.345	100	96.018	96.018
ɸCrAssBcn22_gene_95	WP_177575843.1 hypothetical protein [Bacilli bacterium]	96.078	96.078	96.078	100	96.078	96.078
ɸCrAssBcn22_gene_102	YP_009910841.1 hypothetical protein crAss001_101 [Bacteroides phage crAss001]	96.104	96.104	97.059	100	96.104	96.104
ɸCrAssBcn22_gene_70	YP_009910767.1 lysis regulatory protein [Bacteroides phage crAss001]	96.277	60.638	92.021	100	96.277	96.809
ɸCrAssBcn22_gene_43	YP_009910793.1 nuclear pore complex-type fold containing protein [Bacteroides phage crAss001]	96.296	96.296	100	100	96.296	98.765
ɸCrAssBcn22_gene_45	WP_177576754.1 hypothetical protein [Bacilli bacterium]	96.651	96.651	91.866	100	96.651	91.866
ɸCrAssBcn22_gene_63	YP_009910774.1 hypothetical protein crAss001_34 [Bacteroides phage crAss001]	96.653	97.071	97.071	100	97.071	97.071
ɸCrAssBcn22_gene_25	YP_009910813.1 hypothetical protein crAss001_73 [Bacteroides phage crAss001]	96.667	96.667	97.778	100	98.333	96.667
ɸCrAssBcn22_gene_30	YP_009910808.1 dUTP diphosphatase [Bacteroides phage crAss001]	96.753	96.753	96.753	100	96.753	96.753
ɸCrAssBcn22_gene_76	YP_009910760.1 portal protein [Bacteroides phage crAss001]	96.891	96.891	97.015	100	97.015	96.891
ɸCrAssBcn22_gene_105	YP_009910837.1 protein of unknown function DUF1360 [Bacteroides phage crAss001]	97.037	96.296	94.074	100	94.815	94.815
ɸCrAssBcn22_gene_78	YP_009910757.1 hypothetical protein crAss001_17 [Bacteroides phage crAss001]	97.115	97.115	97.115	100	97.115	99.02
ɸCrAssBcn22_gene_39	YP_009910797.1 hypothetical protein crAss001_57 [Bacteroides phage crAss001]	97.143	97.143	98.077	100	93.333	98.02
ɸCrAssBcn22_gene_40	YP_009910796.1 His-Xaa-Ser system radical SAM maturase HxsC-like protein [Bacteroides phage crAss001]	97.238	96.685	29.167	100	96.133	96.133
ɸCrAssBcn22_gene_41	YP_009910795.1 HicA toxin [Bacteroides phage crAss001]	97.279	98.639	93.151	100	98.639	98.639
ɸCrAssBcn22_gene_18	YP_009910820.1 DNA primase [Bacteroides phage crAss001]	97.289	96.687	98.795	100	97.289	97.289
ɸCrAssBcn22_gene_17	YP_009910821.1 hypothetical protein crAss001_81 [Bacteroides phage crAss001]	97.394	99.674	98.371	100	98.697	98.371
ɸCrAssBcn22_gene_85	YP_009910751.1 putative transcription factor, zinc-finger fold [Bacteroides phage crAss001]	97.436	94.872	94.872	100	89.189	94.872
ɸCrAssBcn22_gene_9	YP_009910828.1 putative HKD family nuclease [Bacteroides phage crAss001]	97.449	97.194	94.388	100	97.194	97.449
ɸCrAssBcn22_gene_11	YP_009910826.1 hypothetical protein crAss001_86 [Bacteroides phage crAss001]	97.525	97.525	95	100	97.525	97.525
ɸCrAssBcn22_gene_86	YP_009910750.1 hypothetical protein crAss001_10 [Bacteroides phage crAss001]	97.59	93.827	95.062	100	88.889	93.827
ɸCrAssBcn22_gene_21	WP_177575814.1 hypothetical protein [Bacilli bacterium]	97.816	97.816	97.573	100	95.904	95.904
ɸCrAssBcn22_gene_13	YP_009910824.1 ATP/GTP-binding protein [Bacteroides phage crAss001]	97.872	97.872	97.479	100	97.872	98.298
ɸCrAssBcn22_gene_32	WP_177575802.1 hypothetical protein [Bacilli bacterium]	98.113	98.113	98.113	100	97.17	97.17
ɸCrAssBcn22_gene_38	YP_009910799.1 orotate/hypoxanthine phosphoribosyltransferase [Bacteroides phage crAss001]	98.113	98.113	100	100	93.082	91.824
ɸCrAssBcn22_gene_58	YP_009910779.1 hypothetical protein crAss001_39 [Bacteroides phage crAss001]	98.261	99.13	100	100	99.13	100
ɸCrAssBcn22_gene_68	YP_009910769.1 hypothetical protein crAss001_29 [Bacteroides phage crAss001]	98.361	76.23	100	100	98.361	100
ɸCrAssBcn22_gene_16	YP_009910822.1 hypothetical protein crAss001_82 [Bacteroides phage crAss001]	98.387	96.8	100	100	97.581	96.774
ɸCrAssBcn22_gene_77	YP_009910759.1 large terminase subunit [Bacteroides phage crAss001]	98.417	98.549	98.285	100	98.549	99.205
ɸCrAssBcn22_gene_64	YP_009910773.1 double-stranded DNA binding domain containing protein [Bacteroides phage crAss001]	98.489	99.698	99.698	100	99.698	99.698
ɸCrAssBcn22_gene_23	YP_009910815.1 hypothetical protein crAss001_75 [Bacteroides phage crAss001]	98.496	98.507	98.12	100	95.865	98.496
ɸCrAssBcn22_gene_26	YP_009910812.1 endonuclease/holliday junction resolvase [Bacteroides phage crAss001]	98.519	100	99.259	100	100	98.519
ɸCrAssBcn22_gene_24	YP_009910814.1 uracil-DNA glycosylase [Bacteroides phage crAss001]	98.649	98.649	98.198	100	97.297	98.649
ɸCrAssBcn22_gene_49	YP_009910787.1 putative RNA-polymerase subunit [Bacteroides phage crAss001]	98.762	99.231	98.89	100	99.53	99.573
ɸCrAssBcn22_gene_7	YP_009910830.1 hypothetical protein crAss001_90 [Bacteroides phage crAss001]	98.765	98.824		100	98.824	98.824
ɸCrAssBcn22_gene_51	YP_009910785.1 putative transmembrane protein [Bacteroides phage crAss001]	98.932	99.288	99.288	100	99.288	99.17
ɸCrAssBcn22_gene_33	YP_009910804.1 DNA polymerase I [Bacteroides phage crAss001]	99.097	81.548	82.581	100	45.006	45.006
ɸCrAssBcn22_gene_90	YP_009910746.1 hypothetical protein crAss001_6 [Bacteroides phage crAss001]	99.099	99.099	99.099	100	99.099	99.099
ɸCrAssBcn22_gene_6	YP_009910831.1 SPFH-domain/band7-family protein [Bacteroides phage crAss001]	99.217	99.507		100	99.015	99.458
ɸCrAssBcn22_gene_66	YP_009910771.1 hypothetical protein crAss001_31 [Bacteroides phage crAss001]	99.231	99.487	99.231	100	99.487	99.231
ɸCrAssBcn22_gene_67	YP_009910770.1 L,D-carboxypeptidase/transpeptidase [Bacteroides phage crAss001]	99.351	100	99.351	100	100	99.351
ɸCrAssBcn22_gene_79	YP_009910756.1 hypothetical protein crAss001_16 [Bacteroides phage crAss001]	99.432	99.432	99.432	100	99.432	99.432
ɸCrAssBcn22_gene_3	RGX91404.1 endonuclease [Bacteroides uniformis]	99.476	99.476	40.5	100	37.186	99.476
ɸCrAssBcn22_gene_47	YP_009910789.1 putative RNA-polymerase subunit [Bacteroides phage crAss001]	99.495	99.259	94.667	100	99.259	99.111
ɸCrAssBcn22_gene_61	YP_009910775.1 hypothetical protein crAss001_35 [Bacteroides phage crAss001]	99.567	100	100	100	100	100
ɸCrAssBcn22_gene_46	YP_009910790.1 putative RNA polymerase [Bacteroides phage crAss001]	99.574	99.532	99.503	100	99.317	99.668
ɸCrAssBcn22_gene_28	YP_009910810.1 exonuclease, PD-(D/E)XK superfamily [Bacteroides phage crAss001]	99.713	99.713	99.138	100	99.713	99.425
ɸCrAssBcn22_gene_4	YP_009910834.1 hypothetical protein crAss001_94 [Bacteroides phage crAss001]	100	99.206	87.302	100	86.508	99.206
ɸCrAssBcn22_gene_8	YP_009910829.1 glycoside hydrolase/peptidoglycan hydrolase [Bacteroides phage crAss001]	100	100	100	100	99.359	100
ɸCrAssBcn22_gene_10	YP_009910827.1 hypothetical protein crAss001_87 [Bacteroides phage crAss001]	100	100	99.254	100	100	100
ɸCrAssBcn22_gene_12	YP_009910825.1 replicative DNA helicase [Bacteroides phage crAss001]	100	100	96.104	100	100	99.509
ɸCrAssBcn22_gene_27	YP_009910811.1 hypothetical protein crAss001_71 [Bacteroides phage crAss001]	100	100	100	100	100	100
ɸCrAssBcn22_gene_50	YP_009910786.1 hypothetical protein crAss001_46 [Bacteroides phage crAss001]	100	100	99.439	100	100	99.813
ɸCrAssBcn22_gene_53	YP_009910783.1 tail tubular protein [Bacteroides phage crAss001]	100	100	99.578	100	100	100
ɸCrAssBcn22_gene_65	YP_009910772.1 major capsid protein [Bacteroides phage crAss001]	100	99.802	100	100	99.802	99.604
ɸCrAssBcn22_gene_81	YP_009910755.1 putative 10kDa chaperonin [Bacteroides phage crAss001]	100	100	100	100	100	100
ɸCrAssBcn22_gene_83	YP_009910753.1 putative VpsT-like transcriptional regulator [Bacteroides phage crAss001]	100	100	92.126	100	100	100
ɸCrAssBcn22_gene_84	YP_009910752.1 hypothetical protein crAss001_12 [Bacteroides phage crAss001]	100	100	100	100	99.091	100
ɸCrAssBcn22_gene_89	YP_009910747.1 putative DpsA protein [Bacteroides phage crAss001]	100	100	100	100	100	100
ɸCrAssBcn22_gene_91	YP_009910745.1 putative ferredoxin-thioredoxin reductase [Bacteroides phage crAss001]	100	100	100	100	100	100
ɸCrAssBcn22_gene_94	YP_009910743.1 putative beta-fructosidase [Bacteroides phage crAss001]	100	100	100	100	100	100
ɸCrAssBcn22_gene_96	WP_177575842.1 hypothetical protein [Bacilli bacterium]	100	100	100	100	100	98.851
ɸCrAssBcn22_gene_100	YP_009910843.1 hypothetical protein crAss001_103 [Bacteroides phage crAss001]	100	100	97.778	100	100	100
ɸCrAssBcn22_gene_1	WP_177575834.1 hypothetical protein [Bacilli bacterium]				100
ɸCrAssBcn22_gene_5	YP_009910833.1 hypothetical protein crAss001_93 [Bacteroides phage crAss001]				100	89.286
ɸCrAssBcn22_gene_15	YP_009624849.1 HNH endonuclease family protein [Enterococcus phage vB_EfaS_AL2]				100
ɸCrAssBcn22_gene_55	YP_009910781.1 endonuclease [Bacteroides phage crAss001]				100	100
ɸCrAssBcn22_gene_57	WP_123482649.1 hypothetical protein [Muribaculaceae bacterium Isolate-037 (Harlan)]				100		29.717
ɸCrAssBcn22_gene_62	WP_178508087.1 hypothetical protein [Clostridia bacterium]				100
ɸCrAssBcn22_gene_72	virion structural protein (update January 2023)/tail protein			72.857	100	80.822
ɸCrAssBcn22_gene_75	WP_177576729.1 hypothetical protein [Bacilli bacterium]			42.449	100
ɸCrAssBcn22_gene_80	WP_121029592.1 endonuclease VII domain-containing protein [Kocuria sp. 442]				100
ɸCrAssBcn22_gene_88	NCB03043.1 hypothetical protein [Spirochaetia bacterium]			48.438	100	96.403
ɸCrAssBcn22_gene_97	WP_091853613.1 HNH endonuclease [Prevotella sp. BP1-145]				100
ɸCrAssBcn22_gene_98	Unknown function				100
ɸCrAssBcn22_gene_99	YP_009910844.1 transcriptional regulator [Bacteroides phage crAss001]				100	97.778
ɸCrAssBcn22_gene_101	YP_009910842.1 CcmD-family protein [Bacteroides phage crAss001]			98.551	100		100

## Sheet: Group V (CrAssBcn20)
Gen ID	Functional annotation and taxonomy by BLASTp	ɸCrAssBcn6	ɸCrAssBcn10	ɸCrAssBcn14	ɸCrAssBcn22	ɸCrAssBcn20	ɸCrAssBcn17
ɸCrAssBcn20_gene_96	YP_009910804.1 DNA polymerase I [Bacteroides phage crAss001]	45.376	44.938	44.938	45.006	100	99.859
ɸCrAssBcn20_gene_7	YP_009910788.1 shock protein C [Bacteroides phage crAss001]	78.846	100		100	100	100
ɸCrAssBcn20_gene_29	YP_009910765.1 tail hyaluronidase/tail fiber [Bacteroides phage crAss001]	83.197	33.333			100	83.88
ɸCrAssBcn20_gene_97	YP_009910803.1 hypothetical protein crAss001_63 [Bacteroides phage crAss001]	86	42.424	42.424	42.424	100	96.19
ɸCrAssBcn20_gene_39	YP_009910754.1 protein HU [Bacteroides phage crAss001]	86.17	100	100	98.947	100	100
ɸCrAssBcn20_gene_64	YP_009910834.1 hypothetical protein crAss001_94 [Bacteroides phage crAss001]	86.508	87.302	99.206	86.508	100	85.714
ɸCrAssBcn20_gene_42	NCB03045.1 hypothetical protein [Spirochaetia bacterium]	87.838	89.474	89.474	89.189	100	89.474
ɸCrAssBcn20_gene_63	YP_009910835.1 hypothetical protein crAss001_95 [Bacteroides phage crAss001]	90.476	90.476	84.071	90.476	100	90.476
ɸCrAssBcn20_gene_43	NCB03044.1 hypothetical protein [Spirochaetia bacterium]	91.358	89.157	87.952	88.889	100	89.157
ɸCrAssBcn20_gene_101	YP_009910799.1 orotate/hypoxanthine phosphoribosyltransferase [Bacteroides phage crAss001]	92.593	92.593	93.548	93.082	100	98.765
ɸCrAssBcn20_gene_11	YP_009910784.1 stabilization protein [Bacteroides phage crAss001]	92.784	99.927	99.271	98.761	100	99.417
ɸCrAssBcn20_gene_90	WP_177575805.1 hypothetical protein [Bacilli bacterium]	93.151	93.151	100		100	93.151
ɸCrAssBcn20_gene_89	YP_009910809.1 vitamin B12-dependent ribonucleotide reductase [Bacteroides phage crAss001]	93.655	93.89	98.667	92.674	100	94.242
ɸCrAssBcn20_gene_44	YP_009910749.1 hypothetical protein crAss001_9 [Bacteroides phage crAss001]	94	96	96	90	100	96
ɸCrAssBcn20_gene_61	YP_009910837.1 protein of unknown function DUF1360 [Bacteroides phage crAss001]	94.074	94.815	97.778	94.815	100	98.519
ɸCrAssBcn20_gene_18	YP_009910776.1 hypothetical protein crAss001_36 [Bacteroides phage crAss001]	94.328	100	99.701	97.313	100	100
ɸCrAssBcn20_gene_100	YP_009910800.1 polynucleotide kinase/phosphatase [Bacteroides phage crAss001]	94.558	94.558	97.279	97.279	100	99.32
ɸCrAssBcn20_gene_85	YP_009910813.1 hypothetical protein crAss001_73 [Bacteroides phage crAss001]	95	95	96.111	98.333	100	95
ɸCrAssBcn20_gene_13	YP_009910782.1 HU/IHF-like protein [Bacteroides phage crAss001]	95.109	95.109	96.196	100	100	95.652
ɸCrAssBcn20_gene_83	YP_009910815.1 hypothetical protein crAss001_75 [Bacteroides phage crAss001]	95.113	95.113	93.985	95.865	100	95.113
ɸCrAssBcn20_gene_95	YP_009910805.1 muconolactone isomerase [Bacteroides phage crAss001]	95.283	95.283	95.283	97.17	100	100
ɸCrAssBcn20_gene_94	YP_009910806.1 aspartyl protease [Bacteroides phage crAss001]	95.93	95.93	95.349	97.093	100	94.767
ɸCrAssBcn20_gene_102	YP_009910797.1 hypothetical protein crAss001_57 [Bacteroides phage crAss001]	96.19	96.19	95.238	93.333	100	95.238
ɸCrAssBcn20_gene_105	YP_009910794.1 thymidylate synthase, flavin-dependent [Bacteroides phage crAss001]	96.237	69.792	66.372	72.775	100	72.487
ɸCrAssBcn20_gene_3	YP_009910792.1 von Willebrand factor type A-like domain containing protein [Bacteroides phage crAss001]	96.512	96.512	92.636	89.922	100	94.961
ɸCrAssBcn20_gene_84	YP_009910814.1 uracil-DNA glycosylase [Bacteroides phage crAss001]	96.847	97.748	98.198	97.297	100	96.847
ɸCrAssBcn20_gene_15	YP_009910780.1 hypothetical protein crAss001_40 [Bacteroides phage crAss001]	96.861	97.758	94.57	97.788	100	96.413
ɸCrAssBcn20_gene_66	YP_009910832.1 hypothetical protein crAss001_92 [Bacteroides phage crAss001]	96.875				100	95.238
ɸCrAssBcn20_gene_81	YP_009910817.1 metalloprotease domain containing protein [Bacteroides phage crAss001]	97.108	96.627	95.904	95.904	100	100
ɸCrAssBcn20_gene_20	YP_009910774.1 hypothetical protein crAss001_34 [Bacteroides phage crAss001]	97.49	100	100	97.071	100	100
ɸCrAssBcn20_gene_75	NCB03053.1 hypothetical protein [Spirochaetia bacterium]	97.802	68.132		64.835	100	98.901
ɸCrAssBcn20_gene_99	YP_009910801.1 polynucleotide kinase [Bacteroides phage crAss001]	97.902	96.503		72.109	100	72.789
ɸCrAssBcn20_gene_79	YP_009910819.1 hypothetical protein crAss001_79 [Bacteroides phage crAss001]	98.23	98.673	97.345	96.018	100	98.673
ɸCrAssBcn20_gene_82	YP_009910816.1 thiamine biosynthesis protein [Bacteroides phage crAss001]	98.37	98.37	92.935	93.207	100	86.198
ɸCrAssBcn20_gene_86	YP_009910812.1 endonuclease/holliday junction resolvase [Bacteroides phage crAss001]	98.519	100	99.259	100	100	98.519
ɸCrAssBcn20_gene_104	YP_009910795.1 HicA toxin [Bacteroides phage crAss001]	98.639	97.279	89.873	98.639	100	100
ɸCrAssBcn20_gene_77	YP_009910821.1 hypothetical protein crAss001_81 [Bacteroides phage crAss001]	98.697	99.023	97.068	98.697	100	97.72
ɸCrAssBcn20_gene_5	YP_009910790.1 putative RNA polymerase [Bacteroides phage crAss001]	98.775	98.733	99.487	99.317	100	99.573
ɸCrAssBcn20_gene_21	YP_009910773.1 double-stranded DNA binding domain containing protein [Bacteroides phage crAss001]	98.792	100	99.396	99.698	100	100
ɸCrAssBcn20_gene_37	YP_009910756.1 hypothetical protein crAss001_16 [Bacteroides phage crAss001]	98.864	100	98.864	99.432	100	98.864
ɸCrAssBcn20_gene_103	YP_009910796.1 His-Xaa-Ser system radical SAM maturase HxsC-like protein [Bacteroides phage crAss001]	98.895	99.448		96.133	100	97.238
ɸCrAssBcn20_gene_67	YP_009910831.1 SPFH-domain/band7-family protein [Bacteroides phage crAss001]	98.956	99.015		99.015	100	98.916
ɸCrAssBcn20_gene_8	YP_009910787.1 putative RNA-polymerase subunit [Bacteroides phage crAss001]	98.975	99.616	98.847	99.53	100	99.445
ɸCrAssBcn20_gene_4	WP_177576754.1 hypothetical protein [Bacilli bacterium]	99.043	99.043	92.823	96.651	100	92.823
ɸCrAssBcn20_gene_41	YP_009910752.1 hypothetical protein crAss001_12 [Bacteroides phage crAss001]	99.091	99.091	99.065	99.091	100	99.091
ɸCrAssBcn20_gene_16	YP_009910779.1 hypothetical protein crAss001_39 [Bacteroides phage crAss001]	99.13	100	99.13	99.13	100	99.13
ɸCrAssBcn20_gene_76	YP_009910822.1 hypothetical protein crAss001_82 [Bacteroides phage crAss001]	99.206	95.968	97.581	97.581	100	96.032
ɸCrAssBcn20_gene_70	YP_009910828.1 putative HKD family nuclease [Bacteroides phage crAss001]	99.235	98.98	96.684	97.194	100	99.235
ɸCrAssBcn20_gene_24	YP_009910770.1 L,D-carboxypeptidase/transpeptidase [Bacteroides phage crAss001]	99.351	100	99.351	100	100	99.351
ɸCrAssBcn20_gene_69	YP_009910829.1 glycoside hydrolase/peptidoglycan hydrolase [Bacteroides phage crAss001]	99.359	99.359	99.359	99.359	100	99.359
ɸCrAssBcn20_gene_10	YP_009910785.1 putative transmembrane protein [Bacteroides phage crAss001]	99.407	100	99.526	99.288	100	99.644
ɸCrAssBcn20_gene_88	YP_009910810.1 exonuclease, PD-(D/E)XK superfamily [Bacteroides phage crAss001]	99.425	99.425	98.851	99.713	100	99.138
ɸCrAssBcn20_gene_91	PWT44168.1 endonuclease [Lactobacillus reuteri]	99.465	99.465	99.465	37.186	100	99.465
ɸCrAssBcn20_gene_19	YP_009910775.1 hypothetical protein crAss001_35 [Bacteroides phage crAss001]	99.567	100	100	100	100	100
ɸCrAssBcn20_gene_23	YP_009910771.1 hypothetical protein crAss001_31 [Bacteroides phage crAss001]	99.744	100	99.744	99.487	100	99.744
ɸCrAssBcn20_gene_80	YP_009910818.1 hypothetical protein crAss001_78 [Bacteroides phage crAss001]	99.775	99.775	97.528	95.281	100	98.652
ɸCrAssBcn20_gene_22	YP_009910772.1 major capsid protein [Bacteroides phage crAss001]	99.802	100	99.802	99.802	100	99.802
ɸCrAssBcn20_gene_35	YP_009910759.1 large terminase subunit [Bacteroides phage crAss001]	99.868	100	99.604	98.549	100	98.411
ɸCrAssBcn20_gene_34	YP_009910760.1 portal protein [Bacteroides phage crAss001]	99.876	99.876	99.752	97.015	100	99.876
ɸCrAssBcn20_gene_2	YP_009910793.1 nuclear pore complex-type fold containing protein [Bacteroides phage crAss001]	100	100	92.683	96.296	100	95.062
ɸCrAssBcn20_gene_6	YP_009910789.1 putative RNA-polymerase subunit [Bacteroides phage crAss001]	100	100	95.111	99.259	100	99.852
ɸCrAssBcn20_gene_9	YP_009910786.1 hypothetical protein crAss001_46 [Bacteroides phage crAss001]	100	100	99.439	100	100	99.813
ɸCrAssBcn20_gene_12	YP_009910783.1 tail tubular protein [Bacteroides phage crAss001]	100	100	99.578	100	100	100
ɸCrAssBcn20_gene_17	YP_009910778.1 tetratricopeptide repeat containing protein [Bacteroides phage crAss001]	100	99.541	98.157	95.413	100	97.696
ɸCrAssBcn20_gene_25	YP_009910769.1 hypothetical protein crAss001_29 [Bacteroides phage crAss001]	100	76.23	98.361	98.361	100	98.361
ɸCrAssBcn20_gene_26	YP_009910768.1 lysis regulatory protein/holin [Bacteroides phage crAss001]	100	31	98.131	88.496	100	100
ɸCrAssBcn20_gene_27	YP_009910767.1 lysis regulatory protein [Bacteroides phage crAss001]	100	65.174	91.045	95.789	100	99.502
ɸCrAssBcn20_gene_32	YP_009910762.1 polygalacturonase/tailspike protein [Bacteroides phage crAss001]	100	99.88	97.959	95.918	100	99.64
ɸCrAssBcn20_gene_33	YP_009910761.1 head fiber protein [Bacteroides phage crAss001]	100	100	64.844	64.844	100	64.844
ɸCrAssBcn20_gene_36	YP_009910757.1 hypothetical protein crAss001_17 [Bacteroides phage crAss001]	100	100	100	97.115	100	96.078
ɸCrAssBcn20_gene_38	YP_009910755.1 putative 10kDa chaperonin [Bacteroides phage crAss001]	100	100	100	100	100	100
ɸCrAssBcn20_gene_40	YP_009910753.1 putative VpsT-like transcriptional regulator [Bacteroides phage crAss001]	100	100	92.126	100	100	100
ɸCrAssBcn20_gene_46	YP_009910747.1 putative DpsA protein [Bacteroides phage crAss001]	100	100	100	100	100	100
ɸCrAssBcn20_gene_47	YP_009910746.1 hypothetical protein crAss001_6 [Bacteroides phage crAss001]	100	100	100	99.099	100	100
ɸCrAssBcn20_gene_48	YP_009910745.1 putative ferredoxin-thioredoxin reductase [Bacteroides phage crAss001]	100	100	100	100	100	100
ɸCrAssBcn20_gene_49	Unknown function	100	100	100	95.42	100	100
ɸCrAssBcn20_gene_50	YP_009910744.1 hypothetical protein crAss001_4 [Bacteroides phage crAss001]	100	100	100	100	100	100
ɸCrAssBcn20_gene_51	YP_009910743.1 putative beta-fructosidase [Bacteroides phage crAss001]	100	100	98.039	96.078	100	100
ɸCrAssBcn20_gene_52	WP_177575843.1 hypothetical protein [Bacilli bacterium]	100	100	100	100	100	98.851
ɸCrAssBcn20_gene_54	YP_009910843.1 hypothetical protein crAss001_103 [Bacteroides phage crAss001]	100	100	98.551	100	100	100
ɸCrAssBcn20_gene_55	Unknown function	100	100			100
ɸCrAssBcn20_gene_56	WP_177837820.1 hypothetical protein [Clostridia bacterium]	100	90.4			100
ɸCrAssBcn20_gene_57	YP_009910841.1 hypothetical protein crAss001_101 [Bacteroides phage crAss001]	100	100	66.234	96.104	100	100
ɸCrAssBcn20_gene_58	YP_009910840.1 hypothetical protein crAss001_100 [Bacteroides phage crAss001]	100	100	98.077	69.841	100	80.567
ɸCrAssBcn20_gene_62	YP_009910836.1 TROVE domain-containing protein [Bacteroides phage crAss001]	100	100			100	99.366
ɸCrAssBcn20_gene_68	YP_009910830.1 hypothetical protein crAss001_90 [Bacteroides phage crAss001]	100	100		98.824	100	100
ɸCrAssBcn20_gene_71	YP_009910827.1 hypothetical protein crAss001_87 [Bacteroides phage crAss001]	100	100	99.254	100	100	100
ɸCrAssBcn20_gene_72	YP_009910826.1 hypothetical protein crAss001_86 [Bacteroides phage crAss001]	100	100	95.5	97.525	100	100
ɸCrAssBcn20_gene_73	YP_009910825.1 replicative DNA helicase [Bacteroides phage crAss001]	100	100	96.104	100	100	99.509
ɸCrAssBcn20_gene_74	NCB03052.1 hypothetical protein [Spirochaetia bacterium]	100	100	99.574	97.872	100	98.729
ɸCrAssBcn20_gene_78	YP_009910820.1 DNA primase [Bacteroides phage crAss001]	100	99.398	98.193	97.289	100	100
ɸCrAssBcn20_gene_87	YP_009910811.1 hypothetical protein crAss001_71 [Bacteroides phage crAss001]	100	100	100	100	100	100
ɸCrAssBcn20_gene_92	YP_009910808.1 dUTP diphosphatase [Bacteroides phage crAss001]	100	100	100	96.753	100	100
ɸCrAssBcn20_gene_93	YP_009910807.1 NUMOD4 motif HNH endonuclease [Bacteroides phage crAss001]	100	100	99.451		100	100
ɸCrAssBcn20_gene_1	YP_009910794.1 thymidylate synthase, flavin-dependent [Bacteroides phage crAss001]			71.287		100
ɸCrAssBcn20_gene_14	YP_009910781.1 endonuclease [Bacteroides phage crAss001]				100	100
ɸCrAssBcn20_gene_28	YP_009910766.1 hyaluronidase [Bacteroides phage crAss001]					100
ɸCrAssBcn20_gene_30	YP_009910764.1 putative C-type lectin [Bacteroides phage crAss001]		92.453	55.963	89.937	100
ɸCrAssBcn20_gene_31	virion structural protein (update January 2023)/tail protein		91.667	45.926	80.822	100	87.5
ɸCrAssBcn20_gene_45	YP_009910748.1 putative HNH endonuclease [Bacteroides phage crAss001]			46.875	96.403	100
ɸCrAssBcn20_gene_53	WP_177575842.1 hypothetical protein [Bacilli bacterium]			100	97.778	100
ɸCrAssBcn20_gene_59	YP_009910839.1 HNH endonuclease [Bacteroides phage crAss001]		100			100	100
ɸCrAssBcn20_gene_60	YP_009910838.1 hypothetical protein crAss001_98 [Bacteroides phage crAss001]			99.01		100	99.01
ɸCrAssBcn20_gene_65	YP_009910833.1 hypothetical protein crAss001_93 [Bacteroides phage crAss001]				89.286	100
ɸCrAssBcn20_gene_98	YP_009910802.1 hypothetical protein crAss001_62 [Bacteroides phage crAss001]					100	95.714

## Sheet: Group VI (CrAssBcn17)
Gen ID	Functional annotation and taxonomy	ɸCrAssBcn6	ɸCrAssBcn10	ɸCrAssBcn14	ɸCrAssBcn22	ɸCrAssBcn20	ɸCrAssBcn17
ɸCrAssBcn17_gene_51	virion structural protein (update January 2023)/tail protein	40.406	99.687	50.98	96.279	87.5	100
ɸCrAssBcn17_gene_13	YP_009910804.1 DNA polymerase I [Bacteroides phage crAss001]	45.376	45.062	45.062	42.424	99.859	100
ɸCrAssBcn17_gene_53	YP_009910761.1 head fiber protein [Bacteroides phage crAss001]	64.844	64.844	100	96.891	64.844	100
ɸCrAssBcn17_gene_23	YP_009910794.1 thymidylate synthase, flavin-dependent [Bacteroides phage crAss001]	65.138	65.538	92.754	98.765	72.487	100
ɸCrAssBcn17_gene_16	YP_009910801.1 polynucleotide kinase [Bacteroides phage crAss001]	72.483	72.483		96.599	72.789	100
ɸCrAssBcn17_gene_29	YP_009910788.1 shock protein C [Bacteroides phage crAss001]	78.846	100		99.573	100	100
ɸCrAssBcn17_gene_76	YP_009910840.1 hypothetical protein crAss001_100 [Bacteroides phage crAss001]	80.567	80.567	91.071		80.567	100
ɸCrAssBcn17_gene_59	YP_009910754.1 protein HU [Bacteroides phage crAss001]	86.17	100	100	100	100	100
ɸCrAssBcn17_gene_102	YP_009910816.1 thiamine biosynthesis protein [Bacteroides phage crAss001]	86.458	86.458	91.667	98.496	86.198	100
ɸCrAssBcn17_gene_14	YP_009910803.1 hypothetical protein crAss001_63 [Bacteroides phage crAss001]	90	36.585	36.585		96.19	100
ɸCrAssBcn17_gene_18	YP_009910799.1 orotate/hypoxanthine phosphoribosyltransferase [Bacteroides phage crAss001]	91.358	91.358	92.473		98.765	100
ɸCrAssBcn17_gene_33	YP_009910784.1 stabilization protein [Bacteroides phage crAss001]	92.784	99.49	98.834	100	99.417	100
ɸCrAssBcn17_gene_26	YP_009910791.1 hypothetical protein crAss001_51 [Bacteroides phage crAss001]	93.78	93.78	100	99.668	92.823	100
ɸCrAssBcn17_gene_17	YP_009910800.1 polynucleotide kinase/phosphatase [Bacteroides phage crAss001]	93.878	93.878	96.599	91.824	99.32	100
ɸCrAssBcn17_gene_40	YP_009910776.1 hypothetical protein crAss001_36 [Bacteroides phage crAss001]	94.328	100	99.701	100	100	100
ɸCrAssBcn17_gene_62	YP_009910751.1 putative transcription factor, zinc-finger fold [Bacteroides phage crAss001]	94.872	100	100	93.827	89.474	100
ɸCrAssBcn17_gene_24	YP_009910793.1 nuclear pore complex-type fold containing protein [Bacteroides phage crAss001]	95.062	95.062	100	94.141	95.062	100
ɸCrAssBcn17_gene_36	YP_009910780.1 hypothetical protein crAss001_40 [Bacteroides phage crAss001]	95.175	96.053	91.855	100	96.413	100
ɸCrAssBcn17_gene_12	YP_009910805.1 muconolactone isomerase [Bacteroides phage crAss001]	95.283	95.283	95.283	45.006	100	100
ɸCrAssBcn17_gene_79	YP_009910837.1 protein of unknown function DUF1360 [Bacteroides phage crAss001]	95.683	96.403	99.281		98.519	100
ɸCrAssBcn17_gene_25	YP_009910792.1 von Willebrand factor type A-like domain containing protein [Bacteroides phage crAss001]	95.703	95.703	97.656	91.866	94.961	100
ɸCrAssBcn17_gene_56	YP_009910757.1 hypothetical protein crAss001_17 [Bacteroides phage crAss001]	96.078	96.078	96.078	99.432	96.078	100
ɸCrAssBcn17_gene_63	NCB03044.1 hypothetical protein [Spirochaetia bacterium]	96.296	100	98.795	94	89.157	100
ɸCrAssBcn17_gene_96	YP_009910822.1 hypothetical protein crAss001_82 [Bacteroides phage crAss001]	96.825	98.387	96.774	98.371	96.032	100
ɸCrAssBcn17_gene_101	YP_009910817.1 metalloprotease domain containing protein [Bacteroides phage crAss001]	97.108	96.627	95.904	92.708	100	100
ɸCrAssBcn17_gene_42	YP_009910774.1 hypothetical protein crAss001_34 [Bacteroides phage crAss001]	97.49	100	100	99.698	100	100
ɸCrAssBcn17_gene_38	YP_009910778.1 tetratricopeptide repeat containing protein [Bacteroides phage crAss001]	97.696	97.235	99.539	29.717	97.696	100
ɸCrAssBcn17_gene_19	YP_009910798.1 zinc-ribbon protein [Bacteroides phage crAss001]	97.826	97.826		98.02		100
ɸCrAssBcn17_gene_50	YP_009910765.1 tail hyaluronidase/tail fiber [Bacteroides phage crAss001]	97.963	95.495	92.492		83.88	100
ɸCrAssBcn17_gene_64	YP_009910749.1 hypothetical protein crAss001_9 [Bacteroides phage crAss001]	98	100	100	100	96	100
ɸCrAssBcn17_gene_37	YP_009910779.1 hypothetical protein crAss001_39 [Bacteroides phage crAss001]	98.261	99.13	100	95.853	99.13	100
ɸCrAssBcn17_gene_55	YP_009910759.1 large terminase subunit [Bacteroides phage crAss001]	98.278	98.411	98.146	99.02	98.411	100
ɸCrAssBcn17_gene_21	YP_009910796.1 His-Xaa-Ser system radical SAM maturase HxsC-like protein [Bacteroides phage crAss001]	98.343	97.79	29.167	98.639	97.238	100
ɸCrAssBcn17_gene_47	YP_009910769.1 hypothetical protein crAss001_29 [Bacteroides phage crAss001]	98.361	76.23	100	87.85	98.361	100
ɸCrAssBcn17_gene_86	WP_177575829.1 hypothetical protein [Bacilli bacterium]	98.413			99.458	95.238	100
ɸCrAssBcn17_gene_22	YP_009910795.1 HicA toxin [Bacteroides phage crAss001]	98.639	97.279	89.873	85.065	100	100
ɸCrAssBcn17_gene_94	NCB03052.1 hypothetical protein [Spirochaetia bacterium]	98.729	98.729	98.298	64.835	98.729	100
ɸCrAssBcn17_gene_43	YP_009910773.1 double-stranded DNA binding domain containing protein [Bacteroides phage crAss001]	98.792	100	99.396	99.604	100	100
ɸCrAssBcn17_gene_11	YP_009910806.1 aspartyl protease [Bacteroides phage crAss001]	98.837	98.837	96.512	97.17	94.767	100
ɸCrAssBcn17_gene_72	WP_177575842.1 hypothetical protein [Bacilli bacterium]	98.851	98.851	98.851	100	98.851	100
ɸCrAssBcn17_gene_100	YP_009910818.1 hypothetical protein crAss001_78 [Bacteroides phage crAss001]	98.876	98.876	97.528	95.904	98.652	100
ɸCrAssBcn17_gene_95	NCB03053.1 hypothetical protein [Spirochaetia bacterium]	98.901	68.132		96.774	98.901	100
ɸCrAssBcn17_gene_6	YP_009910809.1 vitamin B12-dependent ribonucleotide reductase [Bacteroides phage crAss001]	98.945	99.179	96.964		94.242	100
ɸCrAssBcn17_gene_97	YP_009910821.1 hypothetical protein crAss001_81 [Bacteroides phage crAss001]	99.023	98.697	96.743	97.289	97.72	100
ɸCrAssBcn17_gene_20	YP_009910797.1 hypothetical protein crAss001_57 [Bacteroides phage crAss001]	99.048	99.048	100	96.133	95.238	100
ɸCrAssBcn17_gene_30	YP_009910787.1 putative RNA-polymerase subunit [Bacteroides phage crAss001]	99.103	99.402	99.231	99.813	99.445	100
ɸCrAssBcn17_gene_84	YP_009910834.1 hypothetical protein crAss001_94 [Bacteroides phage crAss001]	99.206	98.413			85.714	100
ɸCrAssBcn17_gene_81	YP_009910836.1 TROVE domain-containing protein [Bacteroides phage crAss001]	99.366	99.366		86.154	99.366	100
ɸCrAssBcn17_gene_35	YP_009910782.1 HU/IHF-like protein [Bacteroides phage crAss001]	99.462	99.462	98.925	98.655	95.652	100
ɸCrAssBcn17_gene_49	YP_009910767.1 lysis regulatory protein [Bacteroides phage crAss001]	99.502	64.677	90.547	97.205	99.502	100
ɸCrAssBcn17_gene_93	YP_009910825.1 replicative DNA helicase [Bacteroides phage crAss001]	99.509	99.509	96.104	98.298	99.509	100
ɸCrAssBcn17_gene_32	YP_009910785.1 putative transmembrane protein [Bacteroides phage crAss001]	99.526	99.644	99.17	98.761	99.644	100
ɸCrAssBcn17_gene_99	YP_009910819.1 hypothetical protein crAss001_79 [Bacteroides phage crAss001]	99.558	99.115	97.788	94.831	98.673	100
ɸCrAssBcn17_gene_41	YP_009910775.1 hypothetical protein crAss001_35 [Bacteroides phage crAss001]	99.567	100	100	97.071	100	100
ɸCrAssBcn17_gene_44	YP_009910772.1 major capsid protein [Bacteroides phage crAss001]	99.604	99.802	99.604	99.231	99.802	100
ɸCrAssBcn17_gene_52	YP_009910762.1 polygalacturonase/tailspike protein [Bacteroides phage crAss001]	99.64	99.76	98.319	98.98	99.64	100
ɸCrAssBcn17_gene_87	YP_009910831.1 SPFH-domain/band7-family protein [Bacteroides phage crAss001]	99.711	100		98.824	98.916	100
ɸCrAssBcn17_gene_5	YP_009910810.1 exonuclease, PD-(D/E)XK superfamily [Bacteroides phage crAss001]	99.713	99.713	99.138	91.153	99.138	100
ɸCrAssBcn17_gene_54	YP_009910760.1 portal protein [Bacteroides phage crAss001]	99.752	99.752	99.628	99.205	99.876	100
ɸCrAssBcn17_gene_31	YP_009910786.1 hypothetical protein crAss001_46 [Bacteroides phage crAss001]	99.813	99.813	99.252	99.17	99.813	100
ɸCrAssBcn17_gene_28	YP_009910789.1 putative RNA-polymerase subunit [Bacteroides phage crAss001]	99.832	99.852	95.259	100	99.852	100
ɸCrAssBcn17_gene_27	YP_009910790.1 putative RNA polymerase [Bacteroides phage crAss001]	99.915	99.872	99.668	99.111	99.573	100
ɸCrAssBcn17_gene_2	YP_009910813.1 hypothetical protein crAss001_73 [Bacteroides phage crAss001]	100	100	95.556	98.519	95	100
ɸCrAssBcn17_gene_3	NCB02771.1 DUF1064 domain-containing protein [Spirochaetia bacterium]	100	96.875	96.203	100	98.519	100
ɸCrAssBcn17_gene_4	YP_009910811.1 hypothetical protein crAss001_71 [Bacteroides phage crAss001]	100	100	100	99.425	100	100
ɸCrAssBcn17_gene_7	WP_177575805.1 hypothetical protein [Bacilli bacterium]	100	100	93.151		93.151	100
ɸCrAssBcn17_gene_8	PWT44168.1 endonuclease [Lactobacillus reuteri]	100	100	100	96.753	99.465	100
ɸCrAssBcn17_gene_9	YP_009910808.1 dUTP diphosphatase [Bacteroides phage crAss001]	100	100	100		100	100
ɸCrAssBcn17_gene_10	YP_009910807.1 NUMOD4 motif HNH endonuclease [Bacteroides phage crAss001]	100	100	99.451	94.186	100	100
ɸCrAssBcn17_gene_34	YP_009910783.1 tail tubular protein [Bacteroides phage crAss001]	100	100	99.578	95.652	100	100
ɸCrAssBcn17_gene_45	YP_009910771.1 hypothetical protein crAss001_31 [Bacteroides phage crAss001]	100	99.744	99.487	99.351	99.744	100
ɸCrAssBcn17_gene_46	YP_009910770.1 L,D-carboxypeptidase/transpeptidase [Bacteroides phage crAss001]	100	99.351	98.701	100	99.351	100
ɸCrAssBcn17_gene_48	YP_009910768.1 lysis regulatory protein/holin [Bacteroides phage crAss001]	100	31	98.214	96.316	100	100
ɸCrAssBcn17_gene_57	YP_009910756.1 hypothetical protein crAss001_16 [Bacteroides phage crAss001]	100	98.864	100	100	98.864	100
ɸCrAssBcn17_gene_58	YP_009910755.1 putative 10kDa chaperonin [Bacteroides phage crAss001]	100	100	100	98.947	100	100
ɸCrAssBcn17_gene_60	YP_009910753.1 putative VpsT-like transcriptional regulator [Bacteroides phage crAss001]	100	100	92.126	100	100	100
ɸCrAssBcn17_gene_61	YP_009910752.1 hypothetical protein crAss001_12 [Bacteroides phage crAss001]	100	100	100	94.872	99.091	100
ɸCrAssBcn17_gene_65	YP_009910747.1 putative DpsA protein [Bacteroides phage crAss001]	100	100	100	99.099	100	100
ɸCrAssBcn17_gene_66	YP_009910746.1 hypothetical protein crAss001_6 [Bacteroides phage crAss001]	100	100	100	100	100	100
ɸCrAssBcn17_gene_67	YP_009910745.1 putative ferredoxin-thioredoxin reductase [Bacteroides phage crAss001]	100	100	100	94.118	100	100
ɸCrAssBcn17_gene_68		100	100	100	95.42		100
ɸCrAssBcn17_gene_69	YP_009910744.1 hypothetical protein crAss001_4 [Bacteroides phage crAss001]	100	100	100	100	100	100
ɸCrAssBcn17_gene_70	YP_009910743.1 putative beta-fructosidase [Bacteroides phage crAss001]	100	100	100	96.078	100	100
ɸCrAssBcn17_gene_71	WP_177575843.1 hypothetical protein [Bacilli bacterium]	100	100	98.039	98.851	100	100
ɸCrAssBcn17_gene_73	YP_009910843.1 hypothetical protein crAss001_103 [Bacteroides phage crAss001]	100	100	98.551	100	100	100
ɸCrAssBcn17_gene_75	YP_009910841.1 hypothetical protein crAss001_101 [Bacteroides phage crAss001]	100	100	66.234	88.845	100	100
ɸCrAssBcn17_gene_80	NLG05384.1 hypothetical protein [Clostridia bacterium]	100	100	96.429			100
ɸCrAssBcn17_gene_82	WP_177575832.1 hypothetical protein [Bacilli bacterium]	100	100	89.286	99.476	90.476	100
ɸCrAssBcn17_gene_83	RGX91404.1 endonuclease [Bacteroides uniformis]	100	100	86.508	99.206		100
ɸCrAssBcn17_gene_85	NCB03554.1 hypothetical protein [Spirochaetia bacterium]	100	97.101				100
ɸCrAssBcn17_gene_88	YP_009910830.1 hypothetical protein crAss001_90 [Bacteroides phage crAss001]	100	100		100	100	100
ɸCrAssBcn17_gene_89	YP_009910829.1 glycoside hydrolase/peptidoglycan hydrolase [Bacteroides phage crAss001]	100	100	100	97.449	99.359	100
ɸCrAssBcn17_gene_90	YP_009910828.1 putative HKD family nuclease [Bacteroides phage crAss001]	100	99.235	96.429	100	99.235	100
ɸCrAssBcn17_gene_91	YP_009910827.1 hypothetical protein crAss001_87 [Bacteroides phage crAss001]	100	100	99.254	97.525	100	100
ɸCrAssBcn17_gene_92	YP_009910826.1 hypothetical protein crAss001_86 [Bacteroides phage crAss001]	100	100	95.5	99.509	100	100
ɸCrAssBcn17_gene_98	YP_009910820.1 DNA primase [Bacteroides phage crAss001]	100	99.398	98.193	96.018	100	100
ɸCrAssBcn17_gene_103	YP_009910815.1 hypothetical protein crAss001_75 [Bacteroides phage crAss001]	100	100	97.761	98.649	95.113	100
ɸCrAssBcn17_gene_104	YP_009910814.1 uracil-DNA glycosylase [Bacteroides phage crAss001]	100	98.198	97.748		96.847	100
ɸCrAssBcn17_gene_1	NCB02769.1 hypothetical protein [Spirochaetia bacterium]			100	96.667		100
ɸCrAssBcn17_gene_15	YP_009910802.1 hypothetical protein crAss001_62 [Bacteroides phage crAss001]				97.987	95.714	100
ɸCrAssBcn17_gene_39	YP_009910777.1 endonuclease [Bacteroides phage crAss001]			96	97.313		100
ɸCrAssBcn17_gene_74	YP_009910842.1 CcmD-family protein [Bacteroides phage crAss001]			97.059	96.104		100
ɸCrAssBcn17_gene_77	YP_009910839.1 HNH endonuclease [Bacteroides phage crAss001]		100			100	100
ɸCrAssBcn17_gene_78	YP_009910838.1 hypothetical protein crAss001_98 [Bacteroides phage crAss001]			100	94.815	99.01	100
