# Supplementary material for: Characterization of crAss-like phage isolates highlights Crassvirales genetic heterogeneity and worldwide distribution
Source: Nat Commun. 2023 Jul 18;14:4295. doi: 10.1038/s41467-023-40098-z (PMC10354031; doi:10.1038/s41467-023-40098-z)
Supplement: Supplementary file 6 — supplementary Data 3 [file 41467_2023_40098_MOESM6_ESM.xlsx]

## Sheet: Metagenomes
Supplementary Data 3 -Origin of published datasets and genes used in this study. Modification of Gregory et al (2020). In the first sheet (Metagenomes) green those showing positive hits and in orange those showing no hits. The other sheets show the genes in databases used for comparison with the seven ORFs showing the highest variability.
Study Year	Journal	PMID	Country	Nº of people in study	Number metaG_w notes	Age Group	Health Status	Clean Read Bps	Clean Read Bps by Country/Sequencing Platform	VLP or Bulk	MDA	Sample Type	VLP extraction Method	Included Publically available sequenced Blank Negative Controls	Database used	Sequencing Platform	Location of Reads	Detected hits	Bdl: below detection limit
Aiemjoy 2019	BMC Infectious Diseases	30642268	Ethiopia	269	29	Children	Diarrheal disease	4225680651	4225680651	VLP	Yes	Feces	Centrifugation + filtration + Nucleases	No	NCBI RefSeq virus	Illumina	SRA: SRP120619	yes
Chehoud 2016	mBio	27025251	USA	10	16	Adults, Teens	CDI FMT: donors+recipients	9373845702	9373845702	VLP	Yes	Feces	Centrifugation + filtration + Centricon concentration+ Nucleases	Yes (2 negative - SRR3403841, SRR3403842)	ACLAME, NCBI CDD	Illumina	SRA: PRJNA318788	yes
Fernandes 2019	Journal of Pediatric Gastroenterology and Nutrition	30169455	USA	24	24	Children	﻿IBD, Healthy	2577552227	2577552227	VLP	Yes	Feces	Centrifugation + filtration + Nucleases	No	NCBI databases	Illumina	SRA: PRJNA391511	yes
Han 2018	Frontiers in Microbiology	30619215	China	196	196	Adults	Hypertension, Healthy	1055012514719	1055012514719	Bulk	No	Feces	N/A	No	Kraken	Illumina	SRA: PRJEB13870 (originally from Li et al. 2017)	Bdl
Kranma 2015	Diabetes Care	25678103	Finland	38	96	Infants	T1D, Healthy	15942577574	15942577574	VLP	Yes	Feces	Centrifugation + filtration + Nucleases	No	NCBI RefSeq virus	Illumina	SRA: PRJNA275568	yes
McCann 2018	PeerJ	29761040	Ireland	20	20	Infants	Birthmode	5488316876	5488316876	VLP	Yes	Feces	Centrifugation + filtration + PEG precipitation+ Nucleases	No	NCBI NR	Illumina	SRA: SRP106048	yes
Monaco 2016	Cell Host and Microbe	26962942	Uganda	65	65	Adults	HIV+, Healthy	32402875119	32402875119	VLP	Yes	Feces	Centrifugation + filtration+ Nucleases	No	NCBI NR	Illumina	SRA: PRJEB9524	yes
Perez-Brocal 2013	Clinical and Translational Gastroenterology	23760301	Spain	19	19	Adults	IBD - Crohns Healthy	6246589	6246589	VLP	Yes	Feces	Centrifugation + filtration + PEG Precipitation+Nucleases	No	NCBI, EBI DDBJ, ACLAME	454	SRA: PRJEB3206	Bdl
Rampelli 2017	Environmental Microbiology	28967228	Tanzania	27	27	Adults	Healthy	293844756746	60267567734	Bulk	No	Feces	N/A	No	NCBI RefSeq virus	Illumina	SRA: PRJNA268964 and PRJNA278393 (originally from Obregon‐Tito et al. 2015 and Rampelli et al. 2015)	Bdl
			Peru	36	36				123152334982									Bdl
			Italy	11	11				13446170791									Bdl
			USA	22	22				96979018221									Bdl
Reyes 2015	PNAS	26351661	Malawi	53	320	Children, Adults	Healthy, MAM, SAM	2387517871	2387517871	VLP	Yes	Feces	Centrifugation + filtration+Nucleases	No	NCBI RefSeq virus	Illumina	SRA: PRJEB9818	yes
Shkoporov 2018	Microbiome	29631623	Ireland	13	84	Adults	IBD, Healthy	131495728687	131495728687	VLP	Yes	Feces	Centrifugation + filtration +PEG Precipitation+ Nucleases	No (did spike in ﻿lactococcal phage Q33 and ﻿coliphage Qβ)	VirSorter, NCBI RefSeq	Illumina	SRA: PRJNA407341	Bdl
Yinda 2019	mSphere	30674646	Cameroon	221	63	Infants, Children, Adults, Elderly	Healthy (but with contact with bats)	73694302905	73694302905	VLP	Yes	Feces	Centrifugation + filtration+ Nucleases	No	VirSorter	Illumina	SRA: PRJNA491626	yes
Zhao 2017	PNAS	28696303	Estonia	4	51	Infant	T1D, Controls	84555657081	19806647068	VLP	Yes	Feces	Centrifugation + filtration+ Nucleases	No	NCBI NR	Illumina	SRA: PRJNA387903	Bdl
			Finland	18	169				64749010013
Fernandez-Orth . 2019	Journal of Antimicrobial Chemotherapy		Spain	1	7	Adults	Healthy and antibiotics treatments					Feces						yes
						Total	1255
								% of total
						MV with hit	640	50.996
						MV without hit	615	49.004
						Total mv	1255	100

## Sheet: Polymerases 
genee description	Polymerase type (A or B)	Accession no.	Reference	Sequence link
>Pol_PhiCrAssBcn1_gene_100	PolA	OQ221536	This study	This study
>Pol_PhiCrAssBcn2_gene_95	PolA	OQ221537	This study	This study
>Pol_PhiCrAssBcn3_gene_37	PolA	OQ221538	This study	This study
>Pol_PhiCrAssBcn4_gene_56	PolA	OQ221539	This study	This study
>Pol_PhiCrAssBcn5_gene_5_2	PolA	OQ221540	This study	This study
>Pol_PhiCrAssBcn6_gene_89	PolA	OQ221541	This study	This study
>Pol_PhiCrAssBcn7_gene_94	PolA	OQ221542	This study	This study
>Pol_PhiCrAssBcn8_gene_13	PolA	OQ221543	This study	This study
>Pol_PhiCrAssBcn9_gene_70	PolA	OQ221544	This study	This study
>Pol_PhiCrAssBcn10_gene_38	PolA	OQ221545	This study	This study
>Pol_PhiCrAssBcn11_gene_71	PolA	OQ221546	This study	This study
>Pol_PhiCrAssBcn12_gene_70	PolA	OQ221547	This study	This study
>Pol_PhiCrAssBcn13_gene_12	PolA	OQ221548	This study	This study
>Pol_PhiCrAssBcn14_gene_17	PolA	OQ221549	This study	This study
>Pol_PhiCrAssBcn15_gene_92	PolA	OQ221550	This study	This study
>Pol_PhiCrAssBcn16_gene_66	PolA	OQ221551	This study	This study
>Pol_PhiCrAssBcn17_gene_13	PolA	OQ221552	This study	This study
>Pol_PhiCrAssBcn18_gene_6	PolA	OQ221553	This study	This study
>Pol_PhiCrAssBcn19_gene_9_2	PolA	OQ221554	This study	This study
>Pol_PhiCrAssBcn20_gene_96	PolA	OQ221555	This study	This study
>Pol_PhiCrAssBcn21_gene_13	PolA	OQ221556	This study	This study
>Pol_PhiCrAssBcn22_gene_33	PolA	OQ221557	This study	This study
>Pol_PhiCrAssBcn23_gene_101	PolA	OQ221558	This study	This study
>Pol_PhiCrAssBcn24_gene_92	PolA	OQ221559	This study	This study
TPA: Prex DNA polymerase [Caudoviricetes sp.]	PolA	DAI22442.1	Tisza, M. J., & Buck, C. B. (2021). A catalog of tens of thousands of viruses from human metagenomes reveals hidden associations with chronic diseases. Proceedings of the National Academy of Sciences, 118(23), e2023202118.	https://www.ncbi.nlm.nih.gov/protein/DAI22442.1?report=genbank&log$=prottop&blast_rank=1&RID=4F9039T1013","DAI22442.1
TPA: Prex DNA polymerase [CrAss-like virus sp.]	PolA	DAG94817.1	Tisza, M. J., & Buck, C. B. (2021). A catalog of tens of thousands of viruses from human metagenomes reveals hidden associations with chronic diseases. Proceedings of the National Academy of Sciences, 118(23), e2023202118.	https://www.ncbi.nlm.nih.gov/protein/DAG94817.1?report=genbank&log$=prottop&blast_rank=2&RID=4F9039T1013","DAG94817.1
TPA: Prex DNA polymerase [CrAss-like virus sp.]	PolA	DAQ12916.1	Tisza, M. J., & Buck, C. B. (2021). A catalog of tens of thousands of viruses from human metagenomes reveals hidden associations with chronic diseases. Proceedings of the National Academy of Sciences, 118(23), e2023202118.	https://www.ncbi.nlm.nih.gov/protein/DAQ12916.1?report=genbank&log$=prottop&blast_rank=3&RID=4F9039T1013","DAQ12916.1
TPA: Prex DNA polymerase [CrAss-like virus sp.]	PolA	DAI06322.1	Tisza, M. J., & Buck, C. B. (2021). A catalog of tens of thousands of viruses from human metagenomes reveals hidden associations with chronic diseases. Proceedings of the National Academy of Sciences, 118(23), e2023202118.	https://www.ncbi.nlm.nih.gov/protein/DAI06322.1?report=genbank&log$=prottop&blast_rank=4&RID=4F9039T1013","DAI06322.1
TPA: Prex DNA polymerase [CrAss-like virus sp.]	PolA	DAI58962.1	Tisza, M. J., & Buck, C. B. (2021). A catalog of tens of thousands of viruses from human metagenomes reveals hidden associations with chronic diseases. Proceedings of the National Academy of Sciences, 118(23), e2023202118.	https://www.ncbi.nlm.nih.gov/protein/DAI58962.1?report=genbank&log$=prottop&blast_rank=5&RID=4F9039T1013","DAI58962.1
DNA polymerase I [uncultured phage cr106_1]	PolA	YP_010110487.1	Shkoporov et al 2021 (Unpublished) (Update January 2023)	https://www.ncbi.nlm.nih.gov/protein/YP_010110487.1?report=genbank&log$=prottop&blast_rank=6&RID=4F9039T1013","YP_010110487.1
TPA: Prex DNA polymerase [Caudoviricetes sp.]	PolA	DAK99407.1	Tisza, M. J., & Buck, C. B. (2021). A catalog of tens of thousands of viruses from human metagenomes reveals hidden associations with chronic diseases. Proceedings of the National Academy of Sciences, 118(23), e2023202118.	https://www.ncbi.nlm.nih.gov/protein/DAK99407.1?report=genbank&log$=prottop&blast_rank=7&RID=4F9039T1013","DAK99407.1
TPA: Prex DNA polymerase [CrAss-like virus sp.]	PolA	DAS05409.1	Tisza, M. J., & Buck, C. B. (2021). A catalog of tens of thousands of viruses from human metagenomes reveals hidden associations with chronic diseases. Proceedings of the National Academy of Sciences, 118(23), e2023202118.	https://www.ncbi.nlm.nih.gov/protein/DAS05409.1?report=genbank&log$=prottop&blast_rank=8&RID=4F9039T1013","DAS05409.1
TPA: Prex DNA polymerase [Bacteriophage sp.]	PolA	DAR32390.1	Tisza, M. J., & Buck, C. B. (2021). A catalog of tens of thousands of viruses from human metagenomes reveals hidden associations with chronic diseases. Proceedings of the National Academy of Sciences, 118(23), e2023202118.	https://www.ncbi.nlm.nih.gov/protein/DAR32390.1?report=genbank&log$=prottop&blast_rank=9&RID=4F9039T1013","DAR32390.1
TPA: Prex DNA polymerase [CrAss-like virus sp.]	PolA	DAH01844.1	Tisza, M. J., & Buck, C. B. (2021). A catalog of tens of thousands of viruses from human metagenomes reveals hidden associations with chronic diseases. Proceedings of the National Academy of Sciences, 118(23), e2023202118.	https://www.ncbi.nlm.nih.gov/protein/DAH01844.1?report=genbank&log$=prottop&blast_rank=10&RID=4F9039T1013","DAH01844.1
TPA: Prex DNA polymerase [CrAss-like virus sp.]	PolA	DAQ75161.1	Tisza, M. J., & Buck, C. B. (2021). A catalog of tens of thousands of viruses from human metagenomes reveals hidden associations with chronic diseases. Proceedings of the National Academy of Sciences, 118(23), e2023202118.	https://www.ncbi.nlm.nih.gov/protein/DAQ75161.1?report=genbank&log$=prottop&blast_rank=11&RID=4F9039T1013","DAQ75161.1
TPA: Prex DNA polymerase [CrAss-like virus sp.]	PolA	DAF16258.1	Tisza, M. J., & Buck, C. B. (2021). A catalog of tens of thousands of viruses from human metagenomes reveals hidden associations with chronic diseases. Proceedings of the National Academy of Sciences, 118(23), e2023202118.	www.ncbi.nlm.nih.gov/protein/DAF16258.1?report=genbank&log$=prottop&blast_rank=12&RID=4F9039T1013","DAF16258.1
TPA: Prex DNA polymerase [CrAss-like virus sp.]	PolA	DAH00801.1	Tisza, M. J., & Buck, C. B. (2021). A catalog of tens of thousands of viruses from human metagenomes reveals hidden associations with chronic diseases. Proceedings of the National Academy of Sciences, 118(23), e2023202118.	https://www.ncbi.nlm.nih.gov/protein/DAH00801.1?report=genbank&log$=prottop&blast_rank=13&RID=4F9039T1013","DAH00801.1
TPA: Prex DNA polymerase [CrAss-like virus sp.]	PolA	DAG88417.1	Tisza, M. J., & Buck, C. B. (2021). A catalog of tens of thousands of viruses from human metagenomes reveals hidden associations with chronic diseases. Proceedings of the National Academy of Sciences, 118(23), e2023202118.	https://www.ncbi.nlm.nih.gov/protein/DAG88417.1?report=genbank&log$=prottop&blast_rank=14&RID=4F9039T1013","DAG88417.1
TPA: Prex DNA polymerase [CrAss-like virus sp.]	PolA	DAL04993.1	Tisza, M. J., & Buck, C. B. (2021). A catalog of tens of thousands of viruses from human metagenomes reveals hidden associations with chronic diseases. Proceedings of the National Academy of Sciences, 118(23), e2023202118.	https://www.ncbi.nlm.nih.gov/protein/DAL04993.1?report=genbank&log$=prottop&blast_rank=15&RID=4F9039T1013","DAL04993.1
TPA: Prex DNA polymerase [CrAss-like virus sp.]	PolA	DAX25537.1	Tisza, M. J., & Buck, C. B. (2021). A catalog of tens of thousands of viruses from human metagenomes reveals hidden associations with chronic diseases. Proceedings of the National Academy of Sciences, 118(23), e2023202118.	https://www.ncbi.nlm.nih.gov/protein/DAX25537.1?report=genbank&log$=prottop&blast_rank=16&RID=4F9039T1013","DAX25537.1
DNA polymerase [Clostridium sp.]	PolA	MCI7206991.1	Holman,D.B. and Kommadath,A. 2022 (Unpublished)	https://www.ncbi.nlm.nih.gov/protein/MCI7206991.1?report=genbank&log$=prottop&blast_rank=17&RID=4F9039T1013","MCI7206991.1
TPA: Prex DNA polymerase [Caudoviricetes sp.]	PolA	DAM02177.1	Tisza, M. J., & Buck, C. B. (2021). A catalog of tens of thousands of viruses from human metagenomes reveals hidden associations with chronic diseases. Proceedings of the National Academy of Sciences, 118(23), e2023202118.	https://www.ncbi.nlm.nih.gov/protein/DAM02177.1?report=genbank&log$=prottop&blast_rank=18&RID=4F9039T1013","DAM02177.1
TPA: Prex DNA polymerase [CrAss-like virus sp.]	PolA	DAQ31475.1	Tisza, M. J., & Buck, C. B. (2021). A catalog of tens of thousands of viruses from human metagenomes reveals hidden associations with chronic diseases. Proceedings of the National Academy of Sciences, 118(23), e2023202118.	https://www.ncbi.nlm.nih.gov/protein/DAQ31475.1?report=genbank&log$=prottop&blast_rank=19&RID=4F9039T1013","DAQ31475.1
DNA polymerase I [IAS virus]	PolA	YP_009981771.1	Oude Munnink, B. B., Canuti, M., Deijs, M., de Vries, M., Jebbink, M. F., Rebers, S., ... & van der Hoek, L. (2014). Unexplained diarrhoea in HIV-1 infected individuals. BMC Infectious Diseases, 14(1), 1-8.	https://www.ncbi.nlm.nih.gov/protein/YP_009981771.1?report=genbank&log$=prottop&blast_rank=20&RID=4F9039T1013","YP_009981771.1
DNA polymerase I [uncultured phage cr111_1]	PolA	YP_010111322.1	Shkoporov et al 2021 (Unpublished) (Update January 2023)	https://www.ncbi.nlm.nih.gov/protein/YP_010111322.1?report=genbank&log$=prottop&blast_rank=25&RID=4F9039T1013","YP_010111322.1
DNA polymerase I [uncultured phage cr112_1]	PolA	YP_010111476.1	Shkoporov et al 2021 (Unpublished) (Update January 2023)	https://www.ncbi.nlm.nih.gov/protein/YP_010111476.1?report=genbank&log$=prottop&blast_rank=2&RID=4F9039T1013","YP_010111476.1
DNA polymerase I [uncultured phage cr128_1]	PolA	YP_010111839.1	Shkoporov et al 2021 (Unpublished) (Update January 2023)	https://www.ncbi.nlm.nih.gov/protein/YP_010111839.1?report=genbank&log$=prottop&blast_rank=6&RID=4F9039T1013","YP_010111839.1
>PolA_Methylophaga@MAX51443 .	PolA		Yutin, N., Benler, S., Shmakov, S. A., Wolf, Y. I., Tolstoy, I., Rayko, M., ... & Koonin, E. V. (2021). Analysis of metagenome-assembled viral genomes from the human gut reveals diverse putative CrAss-like phages with unique genomic features. Nature Communications, 12(1), 1044.	Data for "Analysis of metagenome-assembled viral genomes from the human gut reveals diverse putative CrAss-like phages with unique genomic features" | Zenodo
>PolA_A_DP_Candidatus_Pacearchaeota@MAH47085 .	PolA		Yutin, N., Benler, S., Shmakov, S. A., Wolf, Y. I., Tolstoy, I., Rayko, M., ... & Koonin, E. V. (2021). Analysis of metagenome-assembled viral genomes from the human gut reveals diverse putative CrAss-like phages with unique genomic features. Nature Communications, 12(1), 1044.	Data for "Analysis of metagenome-assembled viral genomes from the human gut reveals diverse putative CrAss-like phages with unique genomic features" | Zenodo
>PolA_A_DP_Nanoarchaeota_archaeon@MAG52635 .	PolA		Yutin, N., Benler, S., Shmakov, S. A., Wolf, Y. I., Tolstoy, I., Rayko, M., ... & Koonin, E. V. (2021). Analysis of metagenome-assembled viral genomes from the human gut reveals diverse putative CrAss-like phages with unique genomic features. Nature Communications, 12(1), 1044.	Data for "Analysis of metagenome-assembled viral genomes from the human gut reveals diverse putative CrAss-like phages with unique genomic features" | Zenodo
>PolA_A_Ea_Candidatus_Methanoperedens@KPQ43383 .	PolA		Yutin, N., Benler, S., Shmakov, S. A., Wolf, Y. I., Tolstoy, I., Rayko, M., ... & Koonin, E. V. (2021). Analysis of metagenome-assembled viral genomes from the human gut reveals diverse putative CrAss-like phages with unique genomic features. Nature Communications, 12(1), 1044.	Data for "Analysis of metagenome-assembled viral genomes from the human gut reveals diverse putative CrAss-like phages with unique genomic features" | Zenodo
>PolA_A_Ea_Methanococcoides_vulcani@SES87702 .	PolA		Yutin, N., Benler, S., Shmakov, S. A., Wolf, Y. I., Tolstoy, I., Rayko, M., ... & Koonin, E. V. (2021). Analysis of metagenome-assembled viral genomes from the human gut reveals diverse putative CrAss-like phages with unique genomic features. Nature Communications, 12(1), 1044.	Data for "Analysis of metagenome-assembled viral genomes from the human gut reveals diverse putative CrAss-like phages with unique genomic features" | Zenodo
>PolA_A_Ea_Methanosarcina@WP_048156096 .	PolA		Yutin, N., Benler, S., Shmakov, S. A., Wolf, Y. I., Tolstoy, I., Rayko, M., ... & Koonin, E. V. (2021). Analysis of metagenome-assembled viral genomes from the human gut reveals diverse putative CrAss-like phages with unique genomic features. Nature Communications, 12(1), 1044.	Data for "Analysis of metagenome-assembled viral genomes from the human gut reveals diverse putative CrAss-like phages with unique genomic features" | Zenodo
>PolA_A_Ea_Methanosarcina_mazei@WP_048038891 .	PolA		Yutin, N., Benler, S., Shmakov, S. A., Wolf, Y. I., Tolstoy, I., Rayko, M., ... & Koonin, E. V. (2021). Analysis of metagenome-assembled viral genomes from the human gut reveals diverse putative CrAss-like phages with unique genomic features. Nature Communications, 12(1), 1044.	Data for "Analysis of metagenome-assembled viral genomes from the human gut reveals diverse putative CrAss-like phages with unique genomic features" | Zenodo
>PolA_Acinetobacter_phage_vB_AbaM_Acibel004@YP_009103544 .	PolA		Yutin, N., Benler, S., Shmakov, S. A., Wolf, Y. I., Tolstoy, I., Rayko, M., ... & Koonin, E. V. (2021). Analysis of metagenome-assembled viral genomes from the human gut reveals diverse putative CrAss-like phages with unique genomic features. Nature Communications, 12(1), 1044.	Data for "Analysis of metagenome-assembled viral genomes from the human gut reveals diverse putative CrAss-like phages with unique genomic features" | Zenodo
>PolA_Acinetobacter_phage_vB_AbaM_D22@QIW91572 .	PolA		Yutin, N., Benler, S., Shmakov, S. A., Wolf, Y. I., Tolstoy, I., Rayko, M., ... & Koonin, E. V. (2021). Analysis of metagenome-assembled viral genomes from the human gut reveals diverse putative CrAss-like phages with unique genomic features. Nature Communications, 12(1), 1044.	Data for "Analysis of metagenome-assembled viral genomes from the human gut reveals diverse putative CrAss-like phages with unique genomic features" | Zenodo
>PolA_B_Ac_Acidobacteria_bacterium@KXJ99001 .	PolA		Yutin, N., Benler, S., Shmakov, S. A., Wolf, Y. I., Tolstoy, I., Rayko, M., ... & Koonin, E. V. (2021). Analysis of metagenome-assembled viral genomes from the human gut reveals diverse putative CrAss-like phages with unique genomic features. Nature Communications, 12(1), 1044.	Data for "Analysis of metagenome-assembled viral genomes from the human gut reveals diverse putative CrAss-like phages with unique genomic features" | Zenodo
>PolA_B_Ac_Acidobacteria_bacterium@OLD26928 .	PolA		Yutin, N., Benler, S., Shmakov, S. A., Wolf, Y. I., Tolstoy, I., Rayko, M., ... & Koonin, E. V. (2021). Analysis of metagenome-assembled viral genomes from the human gut reveals diverse putative CrAss-like phages with unique genomic features. Nature Communications, 12(1), 1044.	Data for "Analysis of metagenome-assembled viral genomes from the human gut reveals diverse putative CrAss-like phages with unique genomic features" | Zenodo
>PolA_B_Ac_Acidobacteria_bacterium@OLE53610 .	PolA		Yutin, N., Benler, S., Shmakov, S. A., Wolf, Y. I., Tolstoy, I., Rayko, M., ... & Koonin, E. V. (2021). Analysis of metagenome-assembled viral genomes from the human gut reveals diverse putative CrAss-like phages with unique genomic features. Nature Communications, 12(1), 1044.	Data for "Analysis of metagenome-assembled viral genomes from the human gut reveals diverse putative CrAss-like phages with unique genomic features" | Zenodo
>PolA_B_Ac_uncultured_Acidobacteria_bacterium@BAL58133 .	PolA		Yutin, N., Benler, S., Shmakov, S. A., Wolf, Y. I., Tolstoy, I., Rayko, M., ... & Koonin, E. V. (2021). Analysis of metagenome-assembled viral genomes from the human gut reveals diverse putative CrAss-like phages with unique genomic features. Nature Communications, 12(1), 1044.	Data for "Analysis of metagenome-assembled viral genomes from the human gut reveals diverse putative CrAss-like phages with unique genomic features" | Zenodo
>PolA_B_en_uncultured_bacterium@EKE00415 .	PolA		Yutin, N., Benler, S., Shmakov, S. A., Wolf, Y. I., Tolstoy, I., Rayko, M., ... & Koonin, E. V. (2021). Analysis of metagenome-assembled viral genomes from the human gut reveals diverse putative CrAss-like phages with unique genomic features. Nature Communications, 12(1), 1044.	Data for "Analysis of metagenome-assembled viral genomes from the human gut reveals diverse putative CrAss-like phages with unique genomic features" | Zenodo
>PolA_B_FC_Bacteroidetes_bacterium@HAV26391 .	PolA		Yutin, N., Benler, S., Shmakov, S. A., Wolf, Y. I., Tolstoy, I., Rayko, M., ... & Koonin, E. V. (2021). Analysis of metagenome-assembled viral genomes from the human gut reveals diverse putative CrAss-like phages with unique genomic features. Nature Communications, 12(1), 1044.	Data for "Analysis of metagenome-assembled viral genomes from the human gut reveals diverse putative CrAss-like phages with unique genomic features" | Zenodo
>PolA_B_FC_Candidatus_Cloacimonetes@OQY26634 .	PolA		Yutin, N., Benler, S., Shmakov, S. A., Wolf, Y. I., Tolstoy, I., Rayko, M., ... & Koonin, E. V. (2021). Analysis of metagenome-assembled viral genomes from the human gut reveals diverse putative CrAss-like phages with unique genomic features. Nature Communications, 12(1), 1044.	Data for "Analysis of metagenome-assembled viral genomes from the human gut reveals diverse putative CrAss-like phages with unique genomic features" | Zenodo
>PolA_B_FC_Chryseobacterium@TXI87258 .	PolA		Yutin, N., Benler, S., Shmakov, S. A., Wolf, Y. I., Tolstoy, I., Rayko, M., ... & Koonin, E. V. (2021). Analysis of metagenome-assembled viral genomes from the human gut reveals diverse putative CrAss-like phages with unique genomic features. Nature Communications, 12(1), 1044.	Data for "Analysis of metagenome-assembled viral genomes from the human gut reveals diverse putative CrAss-like phages with unique genomic features" | Zenodo
>PolA_B_FC_Cytophagaceae_bacterium@MBE16991 .	PolA		Yutin, N., Benler, S., Shmakov, S. A., Wolf, Y. I., Tolstoy, I., Rayko, M., ... & Koonin, E. V. (2021). Analysis of metagenome-assembled viral genomes from the human gut reveals diverse putative CrAss-like phages with unique genomic features. Nature Communications, 12(1), 1044.	Data for "Analysis of metagenome-assembled viral genomes from the human gut reveals diverse putative CrAss-like phages with unique genomic features" | Zenodo
>PolA_B_FC_Gemmatimonadetes_bacterium@RMH68950 .	PolA		Yutin, N., Benler, S., Shmakov, S. A., Wolf, Y. I., Tolstoy, I., Rayko, M., ... & Koonin, E. V. (2021). Analysis of metagenome-assembled viral genomes from the human gut reveals diverse putative CrAss-like phages with unique genomic features. Nature Communications, 12(1), 1044.	Data for "Analysis of metagenome-assembled viral genomes from the human gut reveals diverse putative CrAss-like phages with unique genomic features" | Zenodo
>PolA_B_FC_Prolixibacteraceae_bacterium@HAH22474 .	PolA		Yutin, N., Benler, S., Shmakov, S. A., Wolf, Y. I., Tolstoy, I., Rayko, M., ... & Koonin, E. V. (2021). Analysis of metagenome-assembled viral genomes from the human gut reveals diverse putative CrAss-like phages with unique genomic features. Nature Communications, 12(1), 1044.	Data for "Analysis of metagenome-assembled viral genomes from the human gut reveals diverse putative CrAss-like phages with unique genomic features" | Zenodo
>PolA_B_Ni_Nitrospira@OQW34849 .	PolA		Yutin, N., Benler, S., Shmakov, S. A., Wolf, Y. I., Tolstoy, I., Rayko, M., ... & Koonin, E. V. (2021). Analysis of metagenome-assembled viral genomes from the human gut reveals diverse putative CrAss-like phages with unique genomic features. Nature Communications, 12(1), 1044.	Data for "Analysis of metagenome-assembled viral genomes from the human gut reveals diverse putative CrAss-like phages with unique genomic features" | Zenodo
>PolA_B_Pr_Aminobacter@WP_024847853 .	PolA		Yutin, N., Benler, S., Shmakov, S. A., Wolf, Y. I., Tolstoy, I., Rayko, M., ... & Koonin, E. V. (2021). Analysis of metagenome-assembled viral genomes from the human gut reveals diverse putative CrAss-like phages with unique genomic features. Nature Communications, 12(1), 1044.	Data for "Analysis of metagenome-assembled viral genomes from the human gut reveals diverse putative CrAss-like phages with unique genomic features" | Zenodo
>PolA_B_Pr_Bilophila_wadsworthia@WP_005030314 .	PolA		Yutin, N., Benler, S., Shmakov, S. A., Wolf, Y. I., Tolstoy, I., Rayko, M., ... & Koonin, E. V. (2021). Analysis of metagenome-assembled viral genomes from the human gut reveals diverse putative CrAss-like phages with unique genomic features. Nature Communications, 12(1), 1044.	Data for "Analysis of metagenome-assembled viral genomes from the human gut reveals diverse putative CrAss-like phages with unique genomic features" | Zenodo
>PolA_B_Pr_Campylobacter_ureolyticus@WP_018713266 .	PolA		Yutin, N., Benler, S., Shmakov, S. A., Wolf, Y. I., Tolstoy, I., Rayko, M., ... & Koonin, E. V. (2021). Analysis of metagenome-assembled viral genomes from the human gut reveals diverse putative CrAss-like phages with unique genomic features. Nature Communications, 12(1), 1044.	Data for "Analysis of metagenome-assembled viral genomes from the human gut reveals diverse putative CrAss-like phages with unique genomic features" | Zenodo
>PolA_B_Pr_Candidatus_Schmidhempelia@WP_036562562 .	PolA		Yutin, N., Benler, S., Shmakov, S. A., Wolf, Y. I., Tolstoy, I., Rayko, M., ... & Koonin, E. V. (2021). Analysis of metagenome-assembled viral genomes from the human gut reveals diverse putative CrAss-like phages with unique genomic features. Nature Communications, 12(1), 1044.	Data for "Analysis of metagenome-assembled viral genomes from the human gut reveals diverse putative CrAss-like phages with unique genomic features" | Zenodo
>PolA_B_Pr_Chromobacterium_violaceum@WP_081528140 .	PolA		Yutin, N., Benler, S., Shmakov, S. A., Wolf, Y. I., Tolstoy, I., Rayko, M., ... & Koonin, E. V. (2021). Analysis of metagenome-assembled viral genomes from the human gut reveals diverse putative CrAss-like phages with unique genomic features. Nature Communications, 12(1), 1044.	Data for "Analysis of metagenome-assembled viral genomes from the human gut reveals diverse putative CrAss-like phages with unique genomic features" | Zenodo
>PolA_B_Pr_Desulfovibrio_oxyclinae@WP_018123392 .	PolA		Yutin, N., Benler, S., Shmakov, S. A., Wolf, Y. I., Tolstoy, I., Rayko, M., ... & Koonin, E. V. (2021). Analysis of metagenome-assembled viral genomes from the human gut reveals diverse putative CrAss-like phages with unique genomic features. Nature Communications, 12(1), 1044.	Data for "Analysis of metagenome-assembled viral genomes from the human gut reveals diverse putative CrAss-like phages with unique genomic features" | Zenodo
>PolA_B_Pr_Endozoicomonas_ascidiicola@WP_067516874 .	PolA		Yutin, N., Benler, S., Shmakov, S. A., Wolf, Y. I., Tolstoy, I., Rayko, M., ... & Koonin, E. V. (2021). Analysis of metagenome-assembled viral genomes from the human gut reveals diverse putative CrAss-like phages with unique genomic features. Nature Communications, 12(1), 1044.	Data for "Analysis of metagenome-assembled viral genomes from the human gut reveals diverse putative CrAss-like phages with unique genomic features" | Zenodo
>PolA_B_Pr_Escherichia_coli@WP_042852457 .	PolA		Yutin, N., Benler, S., Shmakov, S. A., Wolf, Y. I., Tolstoy, I., Rayko, M., ... & Koonin, E. V. (2021). Analysis of metagenome-assembled viral genomes from the human gut reveals diverse putative CrAss-like phages with unique genomic features. Nature Communications, 12(1), 1044.	Data for "Analysis of metagenome-assembled viral genomes from the human gut reveals diverse putative CrAss-like phages with unique genomic features" | Zenodo
>PolA_B_Pr_Lysobacter_capsici@KWS03736 .	PolA		Yutin, N., Benler, S., Shmakov, S. A., Wolf, Y. I., Tolstoy, I., Rayko, M., ... & Koonin, E. V. (2021). Analysis of metagenome-assembled viral genomes from the human gut reveals diverse putative CrAss-like phages with unique genomic features. Nature Communications, 12(1), 1044.	Data for "Analysis of metagenome-assembled viral genomes from the human gut reveals diverse putative CrAss-like phages with unique genomic features" | Zenodo
>PolA_B_Pr_Methylobacterium@WP_056460610 .	PolA		Yutin, N., Benler, S., Shmakov, S. A., Wolf, Y. I., Tolstoy, I., Rayko, M., ... & Koonin, E. V. (2021). Analysis of metagenome-assembled viral genomes from the human gut reveals diverse putative CrAss-like phages with unique genomic features. Nature Communications, 12(1), 1044.	Data for "Analysis of metagenome-assembled viral genomes from the human gut reveals diverse putative CrAss-like phages with unique genomic features" | Zenodo
>PolA_B_Pr_Parvibaculum@MAN63675 .	PolA		Yutin, N., Benler, S., Shmakov, S. A., Wolf, Y. I., Tolstoy, I., Rayko, M., ... & Koonin, E. V. (2021). Analysis of metagenome-assembled viral genomes from the human gut reveals diverse putative CrAss-like phages with unique genomic features. Nature Communications, 12(1), 1044.	Data for "Analysis of metagenome-assembled viral genomes from the human gut reveals diverse putative CrAss-like phages with unique genomic features" | Zenodo
>PolA_B_Pr_Proteobacteria_bacterium@NBO17400 .	PolA		Yutin, N., Benler, S., Shmakov, S. A., Wolf, Y. I., Tolstoy, I., Rayko, M., ... & Koonin, E. V. (2021). Analysis of metagenome-assembled viral genomes from the human gut reveals diverse putative CrAss-like phages with unique genomic features. Nature Communications, 12(1), 1044.	Data for "Analysis of metagenome-assembled viral genomes from the human gut reveals diverse putative CrAss-like phages with unique genomic features" | Zenodo
>PolA_B_Pr_Sulfuricurvum@KIM10298 .	PolA		Yutin, N., Benler, S., Shmakov, S. A., Wolf, Y. I., Tolstoy, I., Rayko, M., ... & Koonin, E. V. (2021). Analysis of metagenome-assembled viral genomes from the human gut reveals diverse putative CrAss-like phages with unique genomic features. Nature Communications, 12(1), 1044.	Data for "Analysis of metagenome-assembled viral genomes from the human gut reveals diverse putative CrAss-like phages with unique genomic features" | Zenodo
>PolA_B_Pr_Thiomicrospira@WP_081836910 .	PolA		Yutin, N., Benler, S., Shmakov, S. A., Wolf, Y. I., Tolstoy, I., Rayko, M., ... & Koonin, E. V. (2021). Analysis of metagenome-assembled viral genomes from the human gut reveals diverse putative CrAss-like phages with unique genomic features. Nature Communications, 12(1), 1044.	Data for "Analysis of metagenome-assembled viral genomes from the human gut reveals diverse putative CrAss-like phages with unique genomic features" | Zenodo
>PolA_B_Pr_uncultured_alpha_proteobacterium@ANO58081 .	PolA		Yutin, N., Benler, S., Shmakov, S. A., Wolf, Y. I., Tolstoy, I., Rayko, M., ... & Koonin, E. V. (2021). Analysis of metagenome-assembled viral genomes from the human gut reveals diverse putative CrAss-like phages with unique genomic features. Nature Communications, 12(1), 1044.	Data for "Analysis of metagenome-assembled viral genomes from the human gut reveals diverse putative CrAss-like phages with unique genomic features" | Zenodo
>PolA_B_PV_Phycisphaerae_bacterium@MAO25303 .	PolA		Yutin, N., Benler, S., Shmakov, S. A., Wolf, Y. I., Tolstoy, I., Rayko, M., ... & Koonin, E. V. (2021). Analysis of metagenome-assembled viral genomes from the human gut reveals diverse putative CrAss-like phages with unique genomic features. Nature Communications, 12(1), 1044.	Data for "Analysis of metagenome-assembled viral genomes from the human gut reveals diverse putative CrAss-like phages with unique genomic features" | Zenodo
>PolA_B_PV_Phycisphaerae_bacterium@MAO25460 .	PolA		Yutin, N., Benler, S., Shmakov, S. A., Wolf, Y. I., Tolstoy, I., Rayko, M., ... & Koonin, E. V. (2021). Analysis of metagenome-assembled viral genomes from the human gut reveals diverse putative CrAss-like phages with unique genomic features. Nature Communications, 12(1), 1044.	Data for "Analysis of metagenome-assembled viral genomes from the human gut reveals diverse putative CrAss-like phages with unique genomic features" | Zenodo
>PolA_B_Sp_Spirochaetes_bacterium@OHD78520 .	PolA		Yutin, N., Benler, S., Shmakov, S. A., Wolf, Y. I., Tolstoy, I., Rayko, M., ... & Koonin, E. V. (2021). Analysis of metagenome-assembled viral genomes from the human gut reveals diverse putative CrAss-like phages with unique genomic features. Nature Communications, 12(1), 1044.	Data for "Analysis of metagenome-assembled viral genomes from the human gut reveals diverse putative CrAss-like phages with unique genomic features" | Zenodo
>PolA_B_Sp_Spirochaetes_bacterium@TXG82392 .	PolA		Yutin, N., Benler, S., Shmakov, S. A., Wolf, Y. I., Tolstoy, I., Rayko, M., ... & Koonin, E. V. (2021). Analysis of metagenome-assembled viral genomes from the human gut reveals diverse putative CrAss-like phages with unique genomic features. Nature Communications, 12(1), 1044.	Data for "Analysis of metagenome-assembled viral genomes from the human gut reveals diverse putative CrAss-like phages with unique genomic features" | Zenodo
>PolA_B_Te_Actinobacteria_bacterium@MQB00211 .	PolA		Yutin, N., Benler, S., Shmakov, S. A., Wolf, Y. I., Tolstoy, I., Rayko, M., ... & Koonin, E. V. (2021). Analysis of metagenome-assembled viral genomes from the human gut reveals diverse putative CrAss-like phages with unique genomic features. Nature Communications, 12(1), 1044.	Data for "Analysis of metagenome-assembled viral genomes from the human gut reveals diverse putative CrAss-like phages with unique genomic features" | Zenodo
>PolA_B_Te_Bellilinea_caldifistulae@WP_061913959 .	PolA		Yutin, N., Benler, S., Shmakov, S. A., Wolf, Y. I., Tolstoy, I., Rayko, M., ... & Koonin, E. V. (2021). Analysis of metagenome-assembled viral genomes from the human gut reveals diverse putative CrAss-like phages with unique genomic features. Nature Communications, 12(1), 1044.	Data for "Analysis of metagenome-assembled viral genomes from the human gut reveals diverse putative CrAss-like phages with unique genomic features" | Zenodo
>PolA_B_Te_Chloroflexi_bacterium@OJV96336 .	PolA		Yutin, N., Benler, S., Shmakov, S. A., Wolf, Y. I., Tolstoy, I., Rayko, M., ... & Koonin, E. V. (2021). Analysis of metagenome-assembled viral genomes from the human gut reveals diverse putative CrAss-like phages with unique genomic features. Nature Communications, 12(1), 1044.	Data for "Analysis of metagenome-assembled viral genomes from the human gut reveals diverse putative CrAss-like phages with unique genomic features" | Zenodo
>PolA_B_Te_Clostridium@WP_008680128 .	PolA		Yutin, N., Benler, S., Shmakov, S. A., Wolf, Y. I., Tolstoy, I., Rayko, M., ... & Koonin, E. V. (2021). Analysis of metagenome-assembled viral genomes from the human gut reveals diverse putative CrAss-like phages with unique genomic features. Nature Communications, 12(1), 1044.	Data for "Analysis of metagenome-assembled viral genomes from the human gut reveals diverse putative CrAss-like phages with unique genomic features" | Zenodo
>PolA_B_Te_Clostridium_hathewayi@CCZ60448 .	PolA		Yutin, N., Benler, S., Shmakov, S. A., Wolf, Y. I., Tolstoy, I., Rayko, M., ... & Koonin, E. V. (2021). Analysis of metagenome-assembled viral genomes from the human gut reveals diverse putative CrAss-like phages with unique genomic features. Nature Communications, 12(1), 1044.	Data for "Analysis of metagenome-assembled viral genomes from the human gut reveals diverse putative CrAss-like phages with unique genomic features" | Zenodo
>PolA_B_Te_Desulfitobacterium_hafniense@WP_041272653 .	PolA		Yutin, N., Benler, S., Shmakov, S. A., Wolf, Y. I., Tolstoy, I., Rayko, M., ... & Koonin, E. V. (2021). Analysis of metagenome-assembled viral genomes from the human gut reveals diverse putative CrAss-like phages with unique genomic features. Nature Communications, 12(1), 1044.	Data for "Analysis of metagenome-assembled viral genomes from the human gut reveals diverse putative CrAss-like phages with unique genomic features" | Zenodo
>PolA_B_Te_Enterococcus_faecalis@OSM28984 .	PolA		Yutin, N., Benler, S., Shmakov, S. A., Wolf, Y. I., Tolstoy, I., Rayko, M., ... & Koonin, E. V. (2021). Analysis of metagenome-assembled viral genomes from the human gut reveals diverse putative CrAss-like phages with unique genomic features. Nature Communications, 12(1), 1044.	Data for "Analysis of metagenome-assembled viral genomes from the human gut reveals diverse putative CrAss-like phages with unique genomic features" | Zenodo
>PolA_B_Te_Geminocystis@WP_066349707 .	PolA		Yutin, N., Benler, S., Shmakov, S. A., Wolf, Y. I., Tolstoy, I., Rayko, M., ... & Koonin, E. V. (2021). Analysis of metagenome-assembled viral genomes from the human gut reveals diverse putative CrAss-like phages with unique genomic features. Nature Communications, 12(1), 1044.	Data for "Analysis of metagenome-assembled viral genomes from the human gut reveals diverse putative CrAss-like phages with unique genomic features" | Zenodo
>PolA_B_Te_Lactobacillus_acidipiscis@WP_056971868 .	PolA		Yutin, N., Benler, S., Shmakov, S. A., Wolf, Y. I., Tolstoy, I., Rayko, M., ... & Koonin, E. V. (2021). Analysis of metagenome-assembled viral genomes from the human gut reveals diverse putative CrAss-like phages with unique genomic features. Nature Communications, 12(1), 1044.	Data for "Analysis of metagenome-assembled viral genomes from the human gut reveals diverse putative CrAss-like phages with unique genomic features" | Zenodo
>PolA_B_Te_Leptolyngbya@WP_063834842 .	PolA		Yutin, N., Benler, S., Shmakov, S. A., Wolf, Y. I., Tolstoy, I., Rayko, M., ... & Koonin, E. V. (2021). Analysis of metagenome-assembled viral genomes from the human gut reveals diverse putative CrAss-like phages with unique genomic features. Nature Communications, 12(1), 1044.	Data for "Analysis of metagenome-assembled viral genomes from the human gut reveals diverse putative CrAss-like phages with unique genomic features" | Zenodo
>PolA_B_Te_Microcoleus@WP_015186145 .	PolA		Yutin, N., Benler, S., Shmakov, S. A., Wolf, Y. I., Tolstoy, I., Rayko, M., ... & Koonin, E. V. (2021). Analysis of metagenome-assembled viral genomes from the human gut reveals diverse putative CrAss-like phages with unique genomic features. Nature Communications, 12(1), 1044.	Data for "Analysis of metagenome-assembled viral genomes from the human gut reveals diverse putative CrAss-like phages with unique genomic features" | Zenodo
>PolA_B_Te_Nostoc_calcicola@WP_073639309 .	PolA		Yutin, N., Benler, S., Shmakov, S. A., Wolf, Y. I., Tolstoy, I., Rayko, M., ... & Koonin, E. V. (2021). Analysis of metagenome-assembled viral genomes from the human gut reveals diverse putative CrAss-like phages with unique genomic features. Nature Communications, 12(1), 1044.	Data for "Analysis of metagenome-assembled viral genomes from the human gut reveals diverse putative CrAss-like phages with unique genomic features" | Zenodo
>PolA_B_Te_Oscillatoria_nigro_viridis@WP_015211650 .	PolA		Yutin, N., Benler, S., Shmakov, S. A., Wolf, Y. I., Tolstoy, I., Rayko, M., ... & Koonin, E. V. (2021). Analysis of metagenome-assembled viral genomes from the human gut reveals diverse putative CrAss-like phages with unique genomic features. Nature Communications, 12(1), 1044.	Data for "Analysis of metagenome-assembled viral genomes from the human gut reveals diverse putative CrAss-like phages with unique genomic features" | Zenodo
>PolA_B_Te_Rubrobacter_aplysinae@WP_084709576 .	PolA		Yutin, N., Benler, S., Shmakov, S. A., Wolf, Y. I., Tolstoy, I., Rayko, M., ... & Koonin, E. V. (2021). Analysis of metagenome-assembled viral genomes from the human gut reveals diverse putative CrAss-like phages with unique genomic features. Nature Communications, 12(1), 1044.	Data for "Analysis of metagenome-assembled viral genomes from the human gut reveals diverse putative CrAss-like phages with unique genomic features" | Zenodo
>PolA_B_Te_Scytonema_hofmanni@WP_029630511 .	PolA		Yutin, N., Benler, S., Shmakov, S. A., Wolf, Y. I., Tolstoy, I., Rayko, M., ... & Koonin, E. V. (2021). Analysis of metagenome-assembled viral genomes from the human gut reveals diverse putative CrAss-like phages with unique genomic features. Nature Communications, 12(1), 1044.	Data for "Analysis of metagenome-assembled viral genomes from the human gut reveals diverse putative CrAss-like phages with unique genomic features" | Zenodo
>PolA_B_Te_Sporosarcina@ARK23742 .	PolA		Yutin, N., Benler, S., Shmakov, S. A., Wolf, Y. I., Tolstoy, I., Rayko, M., ... & Koonin, E. V. (2021). Analysis of metagenome-assembled viral genomes from the human gut reveals diverse putative CrAss-like phages with unique genomic features. Nature Communications, 12(1), 1044.	Data for "Analysis of metagenome-assembled viral genomes from the human gut reveals diverse putative CrAss-like phages with unique genomic features" | Zenodo
>PolA_B_Tt_Marinitoga@WP_047266559 .	PolA		Yutin, N., Benler, S., Shmakov, S. A., Wolf, Y. I., Tolstoy, I., Rayko, M., ... & Koonin, E. V. (2021). Analysis of metagenome-assembled viral genomes from the human gut reveals diverse putative CrAss-like phages with unique genomic features. Nature Communications, 12(1), 1044.	Data for "Analysis of metagenome-assembled viral genomes from the human gut reveals diverse putative CrAss-like phages with unique genomic features" | Zenodo
>PolA_B_un_bacterium@HGH04496 .	PolA		Yutin, N., Benler, S., Shmakov, S. A., Wolf, Y. I., Tolstoy, I., Rayko, M., ... & Koonin, E. V. (2021). Analysis of metagenome-assembled viral genomes from the human gut reveals diverse putative CrAss-like phages with unique genomic features. Nature Communications, 12(1), 1044.	Data for "Analysis of metagenome-assembled viral genomes from the human gut reveals diverse putative CrAss-like phages with unique genomic features" | Zenodo
>PolA_B_un_bacterium@HGJ67506 .	PolA		Yutin, N., Benler, S., Shmakov, S. A., Wolf, Y. I., Tolstoy, I., Rayko, M., ... & Koonin, E. V. (2021). Analysis of metagenome-assembled viral genomes from the human gut reveals diverse putative CrAss-like phages with unique genomic features. Nature Communications, 12(1), 1044.	Data for "Analysis of metagenome-assembled viral genomes from the human gut reveals diverse putative CrAss-like phages with unique genomic features" | Zenodo
>PolA_B_un_bacterium_CG2_30_40_12@OIP97720 .	PolA		Yutin, N., Benler, S., Shmakov, S. A., Wolf, Y. I., Tolstoy, I., Rayko, M., ... & Koonin, E. V. (2021). Analysis of metagenome-assembled viral genomes from the human gut reveals diverse putative CrAss-like phages with unique genomic features. Nature Communications, 12(1), 1044.	Data for "Analysis of metagenome-assembled viral genomes from the human gut reveals diverse putative CrAss-like phages with unique genomic features" | Zenodo
>PolA_B_un_candidate_division@OGC50194 .	PolA		Yutin, N., Benler, S., Shmakov, S. A., Wolf, Y. I., Tolstoy, I., Rayko, M., ... & Koonin, E. V. (2021). Analysis of metagenome-assembled viral genomes from the human gut reveals diverse putative CrAss-like phages with unique genomic features. Nature Communications, 12(1), 1044.	Data for "Analysis of metagenome-assembled viral genomes from the human gut reveals diverse putative CrAss-like phages with unique genomic features" | Zenodo
>PolA_B_un_candidate_division@OGC56138 .	PolA		Yutin, N., Benler, S., Shmakov, S. A., Wolf, Y. I., Tolstoy, I., Rayko, M., ... & Koonin, E. V. (2021). Analysis of metagenome-assembled viral genomes from the human gut reveals diverse putative CrAss-like phages with unique genomic features. Nature Communications, 12(1), 1044.	Data for "Analysis of metagenome-assembled viral genomes from the human gut reveals diverse putative CrAss-like phages with unique genomic features" | Zenodo
>PolA_B_un_candidate_division@OGC59703 .	PolA		Yutin, N., Benler, S., Shmakov, S. A., Wolf, Y. I., Tolstoy, I., Rayko, M., ... & Koonin, E. V. (2021). Analysis of metagenome-assembled viral genomes from the human gut reveals diverse putative CrAss-like phages with unique genomic features. Nature Communications, 12(1), 1044.	Data for "Analysis of metagenome-assembled viral genomes from the human gut reveals diverse putative CrAss-like phages with unique genomic features" | Zenodo
>PolA_B_un_Candidatus_Poribacteria@MAF11132 .	PolA		Yutin, N., Benler, S., Shmakov, S. A., Wolf, Y. I., Tolstoy, I., Rayko, M., ... & Koonin, E. V. (2021). Analysis of metagenome-assembled viral genomes from the human gut reveals diverse putative CrAss-like phages with unique genomic features. Nature Communications, 12(1), 1044.	Data for "Analysis of metagenome-assembled viral genomes from the human gut reveals diverse putative CrAss-like phages with unique genomic features" | Zenodo
>PolA_B_un_Candidatus_Woykebacteria@OGY29110 .	PolA		Yutin, N., Benler, S., Shmakov, S. A., Wolf, Y. I., Tolstoy, I., Rayko, M., ... & Koonin, E. V. (2021). Analysis of metagenome-assembled viral genomes from the human gut reveals diverse putative CrAss-like phages with unique genomic features. Nature Communications, 12(1), 1044.	Data for "Analysis of metagenome-assembled viral genomes from the human gut reveals diverse putative CrAss-like phages with unique genomic features" | Zenodo
>PolA_Bacteria_candidate@KKS07643 .	PolA		Yutin, N., Benler, S., Shmakov, S. A., Wolf, Y. I., Tolstoy, I., Rayko, M., ... & Koonin, E. V. (2021). Analysis of metagenome-assembled viral genomes from the human gut reveals diverse putative CrAss-like phages with unique genomic features. Nature Communications, 12(1), 1044.	Data for "Analysis of metagenome-assembled viral genomes from the human gut reveals diverse putative CrAss-like phages with unique genomic features" | Zenodo
>PolA_Bacteria_candidate@KKW05364 .	PolA		Yutin, N., Benler, S., Shmakov, S. A., Wolf, Y. I., Tolstoy, I., Rayko, M., ... & Koonin, E. V. (2021). Analysis of metagenome-assembled viral genomes from the human gut reveals diverse putative CrAss-like phages with unique genomic features. Nature Communications, 12(1), 1044.	Data for "Analysis of metagenome-assembled viral genomes from the human gut reveals diverse putative CrAss-like phages with unique genomic features" | Zenodo
>PolA_Bacteria_candidate@KRT67543 .	PolA		Yutin, N., Benler, S., Shmakov, S. A., Wolf, Y. I., Tolstoy, I., Rayko, M., ... & Koonin, E. V. (2021). Analysis of metagenome-assembled viral genomes from the human gut reveals diverse putative CrAss-like phages with unique genomic features. Nature Communications, 12(1), 1044.	Data for "Analysis of metagenome-assembled viral genomes from the human gut reveals diverse putative CrAss-like phages with unique genomic features" | Zenodo
>PolA_Bacteria_candidate@NMB69861 .	PolA		Yutin, N., Benler, S., Shmakov, S. A., Wolf, Y. I., Tolstoy, I., Rayko, M., ... & Koonin, E. V. (2021). Analysis of metagenome-assembled viral genomes from the human gut reveals diverse putative CrAss-like phages with unique genomic features. Nature Communications, 12(1), 1044.	Data for "Analysis of metagenome-assembled viral genomes from the human gut reveals diverse putative CrAss-like phages with unique genomic features" | Zenodo
>PolA_Bacteria_candidate@OGC60653 .	PolA		Yutin, N., Benler, S., Shmakov, S. A., Wolf, Y. I., Tolstoy, I., Rayko, M., ... & Koonin, E. V. (2021). Analysis of metagenome-assembled viral genomes from the human gut reveals diverse putative CrAss-like phages with unique genomic features. Nature Communications, 12(1), 1044.	Data for "Analysis of metagenome-assembled viral genomes from the human gut reveals diverse putative CrAss-like phages with unique genomic features" | Zenodo
>PolA_Bacteria_candidate@OGY26228 .	PolA		Yutin, N., Benler, S., Shmakov, S. A., Wolf, Y. I., Tolstoy, I., Rayko, M., ... & Koonin, E. V. (2021). Analysis of metagenome-assembled viral genomes from the human gut reveals diverse putative CrAss-like phages with unique genomic features. Nature Communications, 12(1), 1044.	Data for "Analysis of metagenome-assembled viral genomes from the human gut reveals diverse putative CrAss-like phages with unique genomic features" | Zenodo
>PolA_Bacteria_candidate@OGY29853 .	PolA		Yutin, N., Benler, S., Shmakov, S. A., Wolf, Y. I., Tolstoy, I., Rayko, M., ... & Koonin, E. V. (2021). Analysis of metagenome-assembled viral genomes from the human gut reveals diverse putative CrAss-like phages with unique genomic features. Nature Communications, 12(1), 1044.	Data for "Analysis of metagenome-assembled viral genomes from the human gut reveals diverse putative CrAss-like phages with unique genomic features" | Zenodo
>PolA_Bacteria_candidate@OGY32526 .	PolA		Yutin, N., Benler, S., Shmakov, S. A., Wolf, Y. I., Tolstoy, I., Rayko, M., ... & Koonin, E. V. (2021). Analysis of metagenome-assembled viral genomes from the human gut reveals diverse putative CrAss-like phages with unique genomic features. Nature Communications, 12(1), 1044.	Data for "Analysis of metagenome-assembled viral genomes from the human gut reveals diverse putative CrAss-like phages with unique genomic features" | Zenodo
>PolA_Bacteria_candidate@PIR43353 .	PolA		Yutin, N., Benler, S., Shmakov, S. A., Wolf, Y. I., Tolstoy, I., Rayko, M., ... & Koonin, E. V. (2021). Analysis of metagenome-assembled viral genomes from the human gut reveals diverse putative CrAss-like phages with unique genomic features. Nature Communications, 12(1), 1044.	Data for "Analysis of metagenome-assembled viral genomes from the human gut reveals diverse putative CrAss-like phages with unique genomic features" | Zenodo
>PolA_Bacteria_candidate@PIS20955 .	PolA		Yutin, N., Benler, S., Shmakov, S. A., Wolf, Y. I., Tolstoy, I., Rayko, M., ... & Koonin, E. V. (2021). Analysis of metagenome-assembled viral genomes from the human gut reveals diverse putative CrAss-like phages with unique genomic features. Nature Communications, 12(1), 1044.	Data for "Analysis of metagenome-assembled viral genomes from the human gut reveals diverse putative CrAss-like phages with unique genomic features" | Zenodo
>PolA_Bacteria_candidate@PIZ40445 .	PolA		Yutin, N., Benler, S., Shmakov, S. A., Wolf, Y. I., Tolstoy, I., Rayko, M., ... & Koonin, E. V. (2021). Analysis of metagenome-assembled viral genomes from the human gut reveals diverse putative CrAss-like phages with unique genomic features. Nature Communications, 12(1), 1044.	Data for "Analysis of metagenome-assembled viral genomes from the human gut reveals diverse putative CrAss-like phages with unique genomic features" | Zenodo
>PolA_beta_OBAM01000118_74_77 .	PolA		Yutin, N., Benler, S., Shmakov, S. A., Wolf, Y. I., Tolstoy, I., Rayko, M., ... & Koonin, E. V. (2021). Analysis of metagenome-assembled viral genomes from the human gut reveals diverse putative CrAss-like phages with unique genomic features. Nature Communications, 12(1), 1044.	Data for "Analysis of metagenome-assembled viral genomes from the human gut reveals diverse putative CrAss-like phages with unique genomic features" | Zenodo
>PolA_beta_OCLL01000003_1_106 .	PolA		Yutin, N., Benler, S., Shmakov, S. A., Wolf, Y. I., Tolstoy, I., Rayko, M., ... & Koonin, E. V. (2021). Analysis of metagenome-assembled viral genomes from the human gut reveals diverse putative CrAss-like phages with unique genomic features. Nature Communications, 12(1), 1044.	Data for "Analysis of metagenome-assembled viral genomes from the human gut reveals diverse putative CrAss-like phages with unique genomic features" | Zenodo
>PolA_beta_OFRY01000050_6_8 .	PolA		Yutin, N., Benler, S., Shmakov, S. A., Wolf, Y. I., Tolstoy, I., Rayko, M., ... & Koonin, E. V. (2021). Analysis of metagenome-assembled viral genomes from the human gut reveals diverse putative CrAss-like phages with unique genomic features. Nature Communications, 12(1), 1044.	Data for "Analysis of metagenome-assembled viral genomes from the human gut reveals diverse putative CrAss-like phages with unique genomic features" | Zenodo
>PolA_beta_OGZO01000002_16 .	PolA		Yutin, N., Benler, S., Shmakov, S. A., Wolf, Y. I., Tolstoy, I., Rayko, M., ... & Koonin, E. V. (2021). Analysis of metagenome-assembled viral genomes from the human gut reveals diverse putative CrAss-like phages with unique genomic features. Nature Communications, 12(1), 1044.	Data for "Analysis of metagenome-assembled viral genomes from the human gut reveals diverse putative CrAss-like phages with unique genomic features" | Zenodo
>PolA_beta_OIYV01000031_83 .	PolA		Yutin, N., Benler, S., Shmakov, S. A., Wolf, Y. I., Tolstoy, I., Rayko, M., ... & Koonin, E. V. (2021). Analysis of metagenome-assembled viral genomes from the human gut reveals diverse putative CrAss-like phages with unique genomic features. Nature Communications, 12(1), 1044.	Data for "Analysis of metagenome-assembled viral genomes from the human gut reveals diverse putative CrAss-like phages with unique genomic features" | Zenodo
>PolA_beta_OJNZ01000055_63 .	PolA		Yutin, N., Benler, S., Shmakov, S. A., Wolf, Y. I., Tolstoy, I., Rayko, M., ... & Koonin, E. V. (2021). Analysis of metagenome-assembled viral genomes from the human gut reveals diverse putative CrAss-like phages with unique genomic features. Nature Communications, 12(1), 1044.	Data for "Analysis of metagenome-assembled viral genomes from the human gut reveals diverse putative CrAss-like phages with unique genomic features" | Zenodo
>PolA_beta_OJOM01000034_22 .	PolA		Yutin, N., Benler, S., Shmakov, S. A., Wolf, Y. I., Tolstoy, I., Rayko, M., ... & Koonin, E. V. (2021). Analysis of metagenome-assembled viral genomes from the human gut reveals diverse putative CrAss-like phages with unique genomic features. Nature Communications, 12(1), 1044.	Data for "Analysis of metagenome-assembled viral genomes from the human gut reveals diverse putative CrAss-like phages with unique genomic features" | Zenodo
>PolA_beta_OJQL01000090_13 .	PolA		Yutin, N., Benler, S., Shmakov, S. A., Wolf, Y. I., Tolstoy, I., Rayko, M., ... & Koonin, E. V. (2021). Analysis of metagenome-assembled viral genomes from the human gut reveals diverse putative CrAss-like phages with unique genomic features. Nature Communications, 12(1), 1044.	Data for "Analysis of metagenome-assembled viral genomes from the human gut reveals diverse putative CrAss-like phages with unique genomic features" | Zenodo
>PolA_beta_OKXB01000124_44_45_47 .	PolA		Yutin, N., Benler, S., Shmakov, S. A., Wolf, Y. I., Tolstoy, I., Rayko, M., ... & Koonin, E. V. (2021). Analysis of metagenome-assembled viral genomes from the human gut reveals diverse putative CrAss-like phages with unique genomic features. Nature Communications, 12(1), 1044.	Data for "Analysis of metagenome-assembled viral genomes from the human gut reveals diverse putative CrAss-like phages with unique genomic features" | Zenodo
>PolA_beta_OLRZ01000056_3_5 .	PolA		Yutin, N., Benler, S., Shmakov, S. A., Wolf, Y. I., Tolstoy, I., Rayko, M., ... & Koonin, E. V. (2021). Analysis of metagenome-assembled viral genomes from the human gut reveals diverse putative CrAss-like phages with unique genomic features. Nature Communications, 12(1), 1044.	Data for "Analysis of metagenome-assembled viral genomes from the human gut reveals diverse putative CrAss-like phages with unique genomic features" | Zenodo
>PolA_beta_OLSD01000074_2_99 .	PolA		Yutin, N., Benler, S., Shmakov, S. A., Wolf, Y. I., Tolstoy, I., Rayko, M., ... & Koonin, E. V. (2021). Analysis of metagenome-assembled viral genomes from the human gut reveals diverse putative CrAss-like phages with unique genomic features. Nature Communications, 12(1), 1044.	Data for "Analysis of metagenome-assembled viral genomes from the human gut reveals diverse putative CrAss-like phages with unique genomic features" | Zenodo
>PolA_beta_PPYF01195288_58 .	PolA		Yutin, N., Benler, S., Shmakov, S. A., Wolf, Y. I., Tolstoy, I., Rayko, M., ... & Koonin, E. V. (2021). Analysis of metagenome-assembled viral genomes from the human gut reveals diverse putative CrAss-like phages with unique genomic features. Nature Communications, 12(1), 1044.	Data for "Analysis of metagenome-assembled viral genomes from the human gut reveals diverse putative CrAss-like phages with unique genomic features" | Zenodo
>PolA_COG0749_1169402 .	PolA		Yutin, N., Benler, S., Shmakov, S. A., Wolf, Y. I., Tolstoy, I., Rayko, M., ... & Koonin, E. V. (2021). Analysis of metagenome-assembled viral genomes from the human gut reveals diverse putative CrAss-like phages with unique genomic features. Nature Communications, 12(1), 1044.	Data for "Analysis of metagenome-assembled viral genomes from the human gut reveals diverse putative CrAss-like phages with unique genomic features" | Zenodo
>PolA_COG0749_1169403 .	PolA		Yutin, N., Benler, S., Shmakov, S. A., Wolf, Y. I., Tolstoy, I., Rayko, M., ... & Koonin, E. V. (2021). Analysis of metagenome-assembled viral genomes from the human gut reveals diverse putative CrAss-like phages with unique genomic features. Nature Communications, 12(1), 1044.	Data for "Analysis of metagenome-assembled viral genomes from the human gut reveals diverse putative CrAss-like phages with unique genomic features" | Zenodo
>PolA_COG0749_118825 .	PolA		Yutin, N., Benler, S., Shmakov, S. A., Wolf, Y. I., Tolstoy, I., Rayko, M., ... & Koonin, E. V. (2021). Analysis of metagenome-assembled viral genomes from the human gut reveals diverse putative CrAss-like phages with unique genomic features. Nature Communications, 12(1), 1044.	Data for "Analysis of metagenome-assembled viral genomes from the human gut reveals diverse putative CrAss-like phages with unique genomic features" | Zenodo
>PolA_COG0749_15600686 .	PolA		Yutin, N., Benler, S., Shmakov, S. A., Wolf, Y. I., Tolstoy, I., Rayko, M., ... & Koonin, E. V. (2021). Analysis of metagenome-assembled viral genomes from the human gut reveals diverse putative CrAss-like phages with unique genomic features. Nature Communications, 12(1), 1044.	Data for "Analysis of metagenome-assembled viral genomes from the human gut reveals diverse putative CrAss-like phages with unique genomic features" | Zenodo
>PolA_COG0749_15602930 .	PolA		Yutin, N., Benler, S., Shmakov, S. A., Wolf, Y. I., Tolstoy, I., Rayko, M., ... & Koonin, E. V. (2021). Analysis of metagenome-assembled viral genomes from the human gut reveals diverse putative CrAss-like phages with unique genomic features. Nature Communications, 12(1), 1044.	Data for "Analysis of metagenome-assembled viral genomes from the human gut reveals diverse putative CrAss-like phages with unique genomic features" | Zenodo
>PolA_COG0749_15605221 .	PolA		Yutin, N., Benler, S., Shmakov, S. A., Wolf, Y. I., Tolstoy, I., Rayko, M., ... & Koonin, E. V. (2021). Analysis of metagenome-assembled viral genomes from the human gut reveals diverse putative CrAss-like phages with unique genomic features. Nature Communications, 12(1), 1044.	Data for "Analysis of metagenome-assembled viral genomes from the human gut reveals diverse putative CrAss-like phages with unique genomic features" | Zenodo
>PolA_COG0749_15615715 .	PolA		Yutin, N., Benler, S., Shmakov, S. A., Wolf, Y. I., Tolstoy, I., Rayko, M., ... & Koonin, E. V. (2021). Analysis of metagenome-assembled viral genomes from the human gut reveals diverse putative CrAss-like phages with unique genomic features. Nature Communications, 12(1), 1044.	Data for "Analysis of metagenome-assembled viral genomes from the human gut reveals diverse putative CrAss-like phages with unique genomic features" | Zenodo
>PolA_COG0749_15618522 .	PolA		Yutin, N., Benler, S., Shmakov, S. A., Wolf, Y. I., Tolstoy, I., Rayko, M., ... & Koonin, E. V. (2021). Analysis of metagenome-assembled viral genomes from the human gut reveals diverse putative CrAss-like phages with unique genomic features. Nature Communications, 12(1), 1044.	Data for "Analysis of metagenome-assembled viral genomes from the human gut reveals diverse putative CrAss-like phages with unique genomic features" | Zenodo
>PolA_COG0749_15640140 .	PolA		Yutin, N., Benler, S., Shmakov, S. A., Wolf, Y. I., Tolstoy, I., Rayko, M., ... & Koonin, E. V. (2021). Analysis of metagenome-assembled viral genomes from the human gut reveals diverse putative CrAss-like phages with unique genomic features. Nature Communications, 12(1), 1044.	Data for "Analysis of metagenome-assembled viral genomes from the human gut reveals diverse putative CrAss-like phages with unique genomic features" | Zenodo
>PolA_COG0749_15644367 .	PolA		Yutin, N., Benler, S., Shmakov, S. A., Wolf, Y. I., Tolstoy, I., Rayko, M., ... & Koonin, E. V. (2021). Analysis of metagenome-assembled viral genomes from the human gut reveals diverse putative CrAss-like phages with unique genomic features. Nature Communications, 12(1), 1044.	Data for "Analysis of metagenome-assembled viral genomes from the human gut reveals diverse putative CrAss-like phages with unique genomic features" | Zenodo
>PolA_COG0749_15674390 .	PolA		Yutin, N., Benler, S., Shmakov, S. A., Wolf, Y. I., Tolstoy, I., Rayko, M., ... & Koonin, E. V. (2021). Analysis of metagenome-assembled viral genomes from the human gut reveals diverse putative CrAss-like phages with unique genomic features. Nature Communications, 12(1), 1044.	Data for "Analysis of metagenome-assembled viral genomes from the human gut reveals diverse putative CrAss-like phages with unique genomic features" | Zenodo
>PolA_COG0749_15677811 .	PolA		Yutin, N., Benler, S., Shmakov, S. A., Wolf, Y. I., Tolstoy, I., Rayko, M., ... & Koonin, E. V. (2021). Analysis of metagenome-assembled viral genomes from the human gut reveals diverse putative CrAss-like phages with unique genomic features. Nature Communications, 12(1), 1044.	Data for "Analysis of metagenome-assembled viral genomes from the human gut reveals diverse putative CrAss-like phages with unique genomic features" | Zenodo
>PolA_COG0749_15791706 .	PolA		Yutin, N., Benler, S., Shmakov, S. A., Wolf, Y. I., Tolstoy, I., Rayko, M., ... & Koonin, E. V. (2021). Analysis of metagenome-assembled viral genomes from the human gut reveals diverse putative CrAss-like phages with unique genomic features. Nature Communications, 12(1), 1044.	Data for "Analysis of metagenome-assembled viral genomes from the human gut reveals diverse putative CrAss-like phages with unique genomic features" | Zenodo
>PolA_COG0749_15837705 .	PolA		Yutin, N., Benler, S., Shmakov, S. A., Wolf, Y. I., Tolstoy, I., Rayko, M., ... & Koonin, E. V. (2021). Analysis of metagenome-assembled viral genomes from the human gut reveals diverse putative CrAss-like phages with unique genomic features. Nature Communications, 12(1), 1044.	Data for "Analysis of metagenome-assembled viral genomes from the human gut reveals diverse putative CrAss-like phages with unique genomic features" | Zenodo
>PolA_COG0749_15893129 .	PolA		Yutin, N., Benler, S., Shmakov, S. A., Wolf, Y. I., Tolstoy, I., Rayko, M., ... & Koonin, E. V. (2021). Analysis of metagenome-assembled viral genomes from the human gut reveals diverse putative CrAss-like phages with unique genomic features. Nature Communications, 12(1), 1044.	Data for "Analysis of metagenome-assembled viral genomes from the human gut reveals diverse putative CrAss-like phages with unique genomic features" | Zenodo
>PolA_COG0749_15894383 .	PolA		Yutin, N., Benler, S., Shmakov, S. A., Wolf, Y. I., Tolstoy, I., Rayko, M., ... & Koonin, E. V. (2021). Analysis of metagenome-assembled viral genomes from the human gut reveals diverse putative CrAss-like phages with unique genomic features. Nature Communications, 12(1), 1044.	Data for "Analysis of metagenome-assembled viral genomes from the human gut reveals diverse putative CrAss-like phages with unique genomic features" | Zenodo
>PolA_COG0749_15924680 .	PolA		Yutin, N., Benler, S., Shmakov, S. A., Wolf, Y. I., Tolstoy, I., Rayko, M., ... & Koonin, E. V. (2021). Analysis of metagenome-assembled viral genomes from the human gut reveals diverse putative CrAss-like phages with unique genomic features. Nature Communications, 12(1), 1044.	Data for "Analysis of metagenome-assembled viral genomes from the human gut reveals diverse putative CrAss-like phages with unique genomic features" | Zenodo
>PolA_COG0749_16120370 .	PolA		Yutin, N., Benler, S., Shmakov, S. A., Wolf, Y. I., Tolstoy, I., Rayko, M., ... & Koonin, E. V. (2021). Analysis of metagenome-assembled viral genomes from the human gut reveals diverse putative CrAss-like phages with unique genomic features. Nature Communications, 12(1), 1044.	Data for "Analysis of metagenome-assembled viral genomes from the human gut reveals diverse putative CrAss-like phages with unique genomic features" | Zenodo
>PolA_COG0749_16127694 .	PolA		Yutin, N., Benler, S., Shmakov, S. A., Wolf, Y. I., Tolstoy, I., Rayko, M., ... & Koonin, E. V. (2021). Analysis of metagenome-assembled viral genomes from the human gut reveals diverse putative CrAss-like phages with unique genomic features. Nature Communications, 12(1), 1044.	Data for "Analysis of metagenome-assembled viral genomes from the human gut reveals diverse putative CrAss-like phages with unique genomic features" | Zenodo
>PolA_COG0749_16800668 .	PolA		Yutin, N., Benler, S., Shmakov, S. A., Wolf, Y. I., Tolstoy, I., Rayko, M., ... & Koonin, E. V. (2021). Analysis of metagenome-assembled viral genomes from the human gut reveals diverse putative CrAss-like phages with unique genomic features. Nature Communications, 12(1), 1044.	Data for "Analysis of metagenome-assembled viral genomes from the human gut reveals diverse putative CrAss-like phages with unique genomic features" | Zenodo
>PolA_COG0749_17228749 .	PolA		Yutin, N., Benler, S., Shmakov, S. A., Wolf, Y. I., Tolstoy, I., Rayko, M., ... & Koonin, E. V. (2021). Analysis of metagenome-assembled viral genomes from the human gut reveals diverse putative CrAss-like phages with unique genomic features. Nature Communications, 12(1), 1044.	Data for "Analysis of metagenome-assembled viral genomes from the human gut reveals diverse putative CrAss-like phages with unique genomic features" | Zenodo
>PolA_COG0749_17546949 .	PolA		Yutin, N., Benler, S., Shmakov, S. A., Wolf, Y. I., Tolstoy, I., Rayko, M., ... & Koonin, E. V. (2021). Analysis of metagenome-assembled viral genomes from the human gut reveals diverse putative CrAss-like phages with unique genomic features. Nature Communications, 12(1), 1044.	Data for "Analysis of metagenome-assembled viral genomes from the human gut reveals diverse putative CrAss-like phages with unique genomic features" | Zenodo
>PolA_COG0749_18202780 .	PolA		Yutin, N., Benler, S., Shmakov, S. A., Wolf, Y. I., Tolstoy, I., Rayko, M., ... & Koonin, E. V. (2021). Analysis of metagenome-assembled viral genomes from the human gut reveals diverse putative CrAss-like phages with unique genomic features. Nature Communications, 12(1), 1044.	Data for "Analysis of metagenome-assembled viral genomes from the human gut reveals diverse putative CrAss-like phages with unique genomic features" | Zenodo
>PolA_COG0749_18266815 .	PolA		Yutin, N., Benler, S., Shmakov, S. A., Wolf, Y. I., Tolstoy, I., Rayko, M., ... & Koonin, E. V. (2021). Analysis of metagenome-assembled viral genomes from the human gut reveals diverse putative CrAss-like phages with unique genomic features. Nature Communications, 12(1), 1044.	Data for "Analysis of metagenome-assembled viral genomes from the human gut reveals diverse putative CrAss-like phages with unique genomic features" | Zenodo
>PolA_COG0749_19552567 .	PolA		Yutin, N., Benler, S., Shmakov, S. A., Wolf, Y. I., Tolstoy, I., Rayko, M., ... & Koonin, E. V. (2021). Analysis of metagenome-assembled viral genomes from the human gut reveals diverse putative CrAss-like phages with unique genomic features. Nature Communications, 12(1), 1044.	Data for "Analysis of metagenome-assembled viral genomes from the human gut reveals diverse putative CrAss-like phages with unique genomic features" | Zenodo
>PolA_COG0749_19704040 .	PolA		Yutin, N., Benler, S., Shmakov, S. A., Wolf, Y. I., Tolstoy, I., Rayko, M., ... & Koonin, E. V. (2021). Analysis of metagenome-assembled viral genomes from the human gut reveals diverse putative CrAss-like phages with unique genomic features. Nature Communications, 12(1), 1044.	Data for "Analysis of metagenome-assembled viral genomes from the human gut reveals diverse putative CrAss-like phages with unique genomic features" | Zenodo
>PolA_COG0749_585062 .	PolA		Yutin, N., Benler, S., Shmakov, S. A., Wolf, Y. I., Tolstoy, I., Rayko, M., ... & Koonin, E. V. (2021). Analysis of metagenome-assembled viral genomes from the human gut reveals diverse putative CrAss-like phages with unique genomic features. Nature Communications, 12(1), 1044.	Data for "Analysis of metagenome-assembled viral genomes from the human gut reveals diverse putative CrAss-like phages with unique genomic features" | Zenodo
>PolA_COG0749_6015000 .	PolA		Yutin, N., Benler, S., Shmakov, S. A., Wolf, Y. I., Tolstoy, I., Rayko, M., ... & Koonin, E. V. (2021). Analysis of metagenome-assembled viral genomes from the human gut reveals diverse putative CrAss-like phages with unique genomic features. Nature Communications, 12(1), 1044.	Data for "Analysis of metagenome-assembled viral genomes from the human gut reveals diverse putative CrAss-like phages with unique genomic features" | Zenodo
>PolA_COG0749_6015001 .	PolA		Yutin, N., Benler, S., Shmakov, S. A., Wolf, Y. I., Tolstoy, I., Rayko, M., ... & Koonin, E. V. (2021). Analysis of metagenome-assembled viral genomes from the human gut reveals diverse putative CrAss-like phages with unique genomic features. Nature Communications, 12(1), 1044.	Data for "Analysis of metagenome-assembled viral genomes from the human gut reveals diverse putative CrAss-like phages with unique genomic features" | Zenodo
>PolA_COG0749_6015004 .	PolA		Yutin, N., Benler, S., Shmakov, S. A., Wolf, Y. I., Tolstoy, I., Rayko, M., ... & Koonin, E. V. (2021). Analysis of metagenome-assembled viral genomes from the human gut reveals diverse putative CrAss-like phages with unique genomic features. Nature Communications, 12(1), 1044.	Data for "Analysis of metagenome-assembled viral genomes from the human gut reveals diverse putative CrAss-like phages with unique genomic features" | Zenodo
>PolA_COG0749_6166143 .	PolA		Yutin, N., Benler, S., Shmakov, S. A., Wolf, Y. I., Tolstoy, I., Rayko, M., ... & Koonin, E. V. (2021). Analysis of metagenome-assembled viral genomes from the human gut reveals diverse putative CrAss-like phages with unique genomic features. Nature Communications, 12(1), 1044.	Data for "Analysis of metagenome-assembled viral genomes from the human gut reveals diverse putative CrAss-like phages with unique genomic features" | Zenodo
>PolA_COG0749_6225284 .	PolA		Yutin, N., Benler, S., Shmakov, S. A., Wolf, Y. I., Tolstoy, I., Rayko, M., ... & Koonin, E. V. (2021). Analysis of metagenome-assembled viral genomes from the human gut reveals diverse putative CrAss-like phages with unique genomic features. Nature Communications, 12(1), 1044.	Data for "Analysis of metagenome-assembled viral genomes from the human gut reveals diverse putative CrAss-like phages with unique genomic features" | Zenodo
>PolA_COG0749_6225285 .	PolA		Yutin, N., Benler, S., Shmakov, S. A., Wolf, Y. I., Tolstoy, I., Rayko, M., ... & Koonin, E. V. (2021). Analysis of metagenome-assembled viral genomes from the human gut reveals diverse putative CrAss-like phages with unique genomic features. Nature Communications, 12(1), 1044.	Data for "Analysis of metagenome-assembled viral genomes from the human gut reveals diverse putative CrAss-like phages with unique genomic features" | Zenodo
>PolA_COG0749_7404361 .	PolA		Yutin, N., Benler, S., Shmakov, S. A., Wolf, Y. I., Tolstoy, I., Rayko, M., ... & Koonin, E. V. (2021). Analysis of metagenome-assembled viral genomes from the human gut reveals diverse putative CrAss-like phages with unique genomic features. Nature Communications, 12(1), 1044.	Data for "Analysis of metagenome-assembled viral genomes from the human gut reveals diverse putative CrAss-like phages with unique genomic features" | Zenodo
>PolA_COG0749_9789748 .	PolA		Yutin, N., Benler, S., Shmakov, S. A., Wolf, Y. I., Tolstoy, I., Rayko, M., ... & Koonin, E. V. (2021). Analysis of metagenome-assembled viral genomes from the human gut reveals diverse putative CrAss-like phages with unique genomic features. Nature Communications, 12(1), 1044.	Data for "Analysis of metagenome-assembled viral genomes from the human gut reveals diverse putative CrAss-like phages with unique genomic features" | Zenodo
>PolA_crAss001_AXQ62707 .	PolA		Yutin, N., Benler, S., Shmakov, S. A., Wolf, Y. I., Tolstoy, I., Rayko, M., ... & Koonin, E. V. (2021). Analysis of metagenome-assembled viral genomes from the human gut reveals diverse putative CrAss-like phages with unique genomic features. Nature Communications, 12(1), 1044.	Data for "Analysis of metagenome-assembled viral genomes from the human gut reveals diverse putative CrAss-like phages with unique genomic features" | Zenodo
>PolA_Cyanobacterium@WP_099436870 .	PolA		Yutin, N., Benler, S., Shmakov, S. A., Wolf, Y. I., Tolstoy, I., Rayko, M., ... & Koonin, E. V. (2021). Analysis of metagenome-assembled viral genomes from the human gut reveals diverse putative CrAss-like phages with unique genomic features. Nature Communications, 12(1), 1044.	Data for "Analysis of metagenome-assembled viral genomes from the human gut reveals diverse putative CrAss-like phages with unique genomic features" | Zenodo
>PolA_E_Al_Babesia@ORM39708 .	PolA		Yutin, N., Benler, S., Shmakov, S. A., Wolf, Y. I., Tolstoy, I., Rayko, M., ... & Koonin, E. V. (2021). Analysis of metagenome-assembled viral genomes from the human gut reveals diverse putative CrAss-like phages with unique genomic features. Nature Communications, 12(1), 1044.	Data for "Analysis of metagenome-assembled viral genomes from the human gut reveals diverse putative CrAss-like phages with unique genomic features" | Zenodo
>PolA_E_Al_Babesia_microti@XP_012648019 .	PolA		Yutin, N., Benler, S., Shmakov, S. A., Wolf, Y. I., Tolstoy, I., Rayko, M., ... & Koonin, E. V. (2021). Analysis of metagenome-assembled viral genomes from the human gut reveals diverse putative CrAss-like phages with unique genomic features. Nature Communications, 12(1), 1044.	Data for "Analysis of metagenome-assembled viral genomes from the human gut reveals diverse putative CrAss-like phages with unique genomic features" | Zenodo
>PolA_E_Al_Theileria_parva@XP_765913 .	PolA		Yutin, N., Benler, S., Shmakov, S. A., Wolf, Y. I., Tolstoy, I., Rayko, M., ... & Koonin, E. V. (2021). Analysis of metagenome-assembled viral genomes from the human gut reveals diverse putative CrAss-like phages with unique genomic features. Nature Communications, 12(1), 1044.	Data for "Analysis of metagenome-assembled viral genomes from the human gut reveals diverse putative CrAss-like phages with unique genomic features" | Zenodo
>PolA_E_Al_Vitrella_brassicaformis@CEM23220 .	PolA		Yutin, N., Benler, S., Shmakov, S. A., Wolf, Y. I., Tolstoy, I., Rayko, M., ... & Koonin, E. V. (2021). Analysis of metagenome-assembled viral genomes from the human gut reveals diverse putative CrAss-like phages with unique genomic features. Nature Communications, 12(1), 1044.	Data for "Analysis of metagenome-assembled viral genomes from the human gut reveals diverse putative CrAss-like phages with unique genomic features" | Zenodo
>PolA_E_Op_Beauveria_bassiana@KGQ02223 .	PolA		Yutin, N., Benler, S., Shmakov, S. A., Wolf, Y. I., Tolstoy, I., Rayko, M., ... & Koonin, E. V. (2021). Analysis of metagenome-assembled viral genomes from the human gut reveals diverse putative CrAss-like phages with unique genomic features. Nature Communications, 12(1), 1044.	Data for "Analysis of metagenome-assembled viral genomes from the human gut reveals diverse putative CrAss-like phages with unique genomic features" | Zenodo
>PolA_E_Op_Crassostrea_gigas@XP_011445110 .	PolA		Yutin, N., Benler, S., Shmakov, S. A., Wolf, Y. I., Tolstoy, I., Rayko, M., ... & Koonin, E. V. (2021). Analysis of metagenome-assembled viral genomes from the human gut reveals diverse putative CrAss-like phages with unique genomic features. Nature Communications, 12(1), 1044.	Data for "Analysis of metagenome-assembled viral genomes from the human gut reveals diverse putative CrAss-like phages with unique genomic features" | Zenodo
>PolA_E_Op_Harpegnathos_saltator@XP_011155171 .	PolA		Yutin, N., Benler, S., Shmakov, S. A., Wolf, Y. I., Tolstoy, I., Rayko, M., ... & Koonin, E. V. (2021). Analysis of metagenome-assembled viral genomes from the human gut reveals diverse putative CrAss-like phages with unique genomic features. Nature Communications, 12(1), 1044.	Data for "Analysis of metagenome-assembled viral genomes from the human gut reveals diverse putative CrAss-like phages with unique genomic features" | Zenodo
>PolA_Edwardsiella_phage_vB_EtaM_ET_ABTNL_9@QFP93496 .	PolA		Yutin, N., Benler, S., Shmakov, S. A., Wolf, Y. I., Tolstoy, I., Rayko, M., ... & Koonin, E. V. (2021). Analysis of metagenome-assembled viral genomes from the human gut reveals diverse putative CrAss-like phages with unique genomic features. Nature Communications, 12(1), 1044.	Data for "Analysis of metagenome-assembled viral genomes from the human gut reveals diverse putative CrAss-like phages with unique genomic features" | Zenodo
>PolA_genee_11_CENS01015162 .	PolA		Yutin, N., Benler, S., Shmakov, S. A., Wolf, Y. I., Tolstoy, I., Rayko, M., ... & Koonin, E. V. (2021). Analysis of metagenome-assembled viral genomes from the human gut reveals diverse putative CrAss-like phages with unique genomic features. Nature Communications, 12(1), 1044.	Data for "Analysis of metagenome-assembled viral genomes from the human gut reveals diverse putative CrAss-like phages with unique genomic features" | Zenodo
>PolA_genee_13_LFIK01000274 .	PolA		Yutin, N., Benler, S., Shmakov, S. A., Wolf, Y. I., Tolstoy, I., Rayko, M., ... & Koonin, E. V. (2021). Analysis of metagenome-assembled viral genomes from the human gut reveals diverse putative CrAss-like phages with unique genomic features. Nature Communications, 12(1), 1044.	Data for "Analysis of metagenome-assembled viral genomes from the human gut reveals diverse putative CrAss-like phages with unique genomic features" | Zenodo
>PolA_genee_22_MDTC01014143 .	PolA		Yutin, N., Benler, S., Shmakov, S. A., Wolf, Y. I., Tolstoy, I., Rayko, M., ... & Koonin, E. V. (2021). Analysis of metagenome-assembled viral genomes from the human gut reveals diverse putative CrAss-like phages with unique genomic features. Nature Communications, 12(1), 1044.	Data for "Analysis of metagenome-assembled viral genomes from the human gut reveals diverse putative CrAss-like phages with unique genomic features" | Zenodo
>PolA_genee_23_TARA_CERP01038047 .	PolA		Yutin, N., Benler, S., Shmakov, S. A., Wolf, Y. I., Tolstoy, I., Rayko, M., ... & Koonin, E. V. (2021). Analysis of metagenome-assembled viral genomes from the human gut reveals diverse putative CrAss-like phages with unique genomic features. Nature Communications, 12(1), 1044.	Data for "Analysis of metagenome-assembled viral genomes from the human gut reveals diverse putative CrAss-like phages with unique genomic features" | Zenodo
>PolA_genee_26_LULO01000006 .	PolA		Yutin, N., Benler, S., Shmakov, S. A., Wolf, Y. I., Tolstoy, I., Rayko, M., ... & Koonin, E. V. (2021). Analysis of metagenome-assembled viral genomes from the human gut reveals diverse putative CrAss-like phages with unique genomic features. Nature Communications, 12(1), 1044.	Data for "Analysis of metagenome-assembled viral genomes from the human gut reveals diverse putative CrAss-like phages with unique genomic features" | Zenodo
>PolA_genee_27_LDZU01000035 .	PolA		Yutin, N., Benler, S., Shmakov, S. A., Wolf, Y. I., Tolstoy, I., Rayko, M., ... & Koonin, E. V. (2021). Analysis of metagenome-assembled viral genomes from the human gut reveals diverse putative CrAss-like phages with unique genomic features. Nature Communications, 12(1), 1044.	Data for "Analysis of metagenome-assembled viral genomes from the human gut reveals diverse putative CrAss-like phages with unique genomic features" | Zenodo
>PolA_genee_35_BCSF01000013 .	PolA		Yutin, N., Benler, S., Shmakov, S. A., Wolf, Y. I., Tolstoy, I., Rayko, M., ... & Koonin, E. V. (2021). Analysis of metagenome-assembled viral genomes from the human gut reveals diverse putative CrAss-like phages with unique genomic features. Nature Communications, 12(1), 1044.	Data for "Analysis of metagenome-assembled viral genomes from the human gut reveals diverse putative CrAss-like phages with unique genomic features" | Zenodo
>PolA_genee_40_Chlamydia_CVNZ01000007ext .	PolA		Yutin, N., Benler, S., Shmakov, S. A., Wolf, Y. I., Tolstoy, I., Rayko, M., ... & Koonin, E. V. (2021). Analysis of metagenome-assembled viral genomes from the human gut reveals diverse putative CrAss-like phages with unique genomic features. Nature Communications, 12(1), 1044.	Data for "Analysis of metagenome-assembled viral genomes from the human gut reveals diverse putative CrAss-like phages with unique genomic features" | Zenodo
>PolA_genee_47_CESO01030555 .	PolA		Yutin, N., Benler, S., Shmakov, S. A., Wolf, Y. I., Tolstoy, I., Rayko, M., ... & Koonin, E. V. (2021). Analysis of metagenome-assembled viral genomes from the human gut reveals diverse putative CrAss-like phages with unique genomic features. Nature Communications, 12(1), 1044.	Data for "Analysis of metagenome-assembled viral genomes from the human gut reveals diverse putative CrAss-like phages with unique genomic features" | Zenodo
>PolA_genee_51_CEUT01009082 .	PolA		Yutin, N., Benler, S., Shmakov, S. A., Wolf, Y. I., Tolstoy, I., Rayko, M., ... & Koonin, E. V. (2021). Analysis of metagenome-assembled viral genomes from the human gut reveals diverse putative CrAss-like phages with unique genomic features. Nature Communications, 12(1), 1044.	Data for "Analysis of metagenome-assembled viral genomes from the human gut reveals diverse putative CrAss-like phages with unique genomic features" | Zenodo
>PolA_genee_65_IAS_virus_KJ003983 .	PolA		Yutin, N., Benler, S., Shmakov, S. A., Wolf, Y. I., Tolstoy, I., Rayko, M., ... & Koonin, E. V. (2021). Analysis of metagenome-assembled viral genomes from the human gut reveals diverse putative CrAss-like phages with unique genomic features. Nature Communications, 12(1), 1044.	Data for "Analysis of metagenome-assembled viral genomes from the human gut reveals diverse putative CrAss-like phages with unique genomic features" | Zenodo
>PolA_genee_66_LAZR01000126 .	PolA		Yutin, N., Benler, S., Shmakov, S. A., Wolf, Y. I., Tolstoy, I., Rayko, M., ... & Koonin, E. V. (2021). Analysis of metagenome-assembled viral genomes from the human gut reveals diverse putative CrAss-like phages with unique genomic features. Nature Communications, 12(1), 1044.	Data for "Analysis of metagenome-assembled viral genomes from the human gut reveals diverse putative CrAss-like phages with unique genomic features" | Zenodo
>PolA_genee_9_BCSF01000238 .	PolA		Yutin, N., Benler, S., Shmakov, S. A., Wolf, Y. I., Tolstoy, I., Rayko, M., ... & Koonin, E. V. (2021). Analysis of metagenome-assembled viral genomes from the human gut reveals diverse putative CrAss-like phages with unique genomic features. Nature Communications, 12(1), 1044.	Data for "Analysis of metagenome-assembled viral genomes from the human gut reveals diverse putative CrAss-like phages with unique genomic features" | Zenodo
>PolA_Hydrogeneobaculum@HHD13176 .	PolA		Yutin, N., Benler, S., Shmakov, S. A., Wolf, Y. I., Tolstoy, I., Rayko, M., ... & Koonin, E. V. (2021). Analysis of metagenome-assembled viral genomes from the human gut reveals diverse putative CrAss-like phages with unique genomic features. Nature Communications, 12(1), 1044.	Data for "Analysis of metagenome-assembled viral genomes from the human gut reveals diverse putative CrAss-like phages with unique genomic features" | Zenodo
>PolA_Luteibacter@WP_079521042 .	PolA		Yutin, N., Benler, S., Shmakov, S. A., Wolf, Y. I., Tolstoy, I., Rayko, M., ... & Koonin, E. V. (2021). Analysis of metagenome-assembled viral genomes from the human gut reveals diverse putative CrAss-like phages with unique genomic features. Nature Communications, 12(1), 1044.	Data for "Analysis of metagenome-assembled viral genomes from the human gut reveals diverse putative CrAss-like phages with unique genomic features" | Zenodo
>PolA_phi17_2_YP_008241508 .	PolA		Yutin, N., Benler, S., Shmakov, S. A., Wolf, Y. I., Tolstoy, I., Rayko, M., ... & Koonin, E. V. (2021). Analysis of metagenome-assembled viral genomes from the human gut reveals diverse putative CrAss-like phages with unique genomic features. Nature Communications, 12(1), 1044.	Data for "Analysis of metagenome-assembled viral genomes from the human gut reveals diverse putative CrAss-like phages with unique genomic features" | Zenodo
>PolA_Pseudomonas_phage_GP100@SPF82110 .	PolA		Yutin, N., Benler, S., Shmakov, S. A., Wolf, Y. I., Tolstoy, I., Rayko, M., ... & Koonin, E. V. (2021). Analysis of metagenome-assembled viral genomes from the human gut reveals diverse putative CrAss-like phages with unique genomic features. Nature Communications, 12(1), 1044.	Data for "Analysis of metagenome-assembled viral genomes from the human gut reveals diverse putative CrAss-like phages with unique genomic features" | Zenodo
>PolA_Pseudomonas_phage_IME180@ATG86277 .	PolA		Yutin, N., Benler, S., Shmakov, S. A., Wolf, Y. I., Tolstoy, I., Rayko, M., ... & Koonin, E. V. (2021). Analysis of metagenome-assembled viral genomes from the human gut reveals diverse putative CrAss-like phages with unique genomic features. Nature Communications, 12(1), 1044.	Data for "Analysis of metagenome-assembled viral genomes from the human gut reveals diverse putative CrAss-like phages with unique genomic features" | Zenodo
>PolA_Rhizobium_phage_RHEph01@AGC35533 .	PolA		Yutin, N., Benler, S., Shmakov, S. A., Wolf, Y. I., Tolstoy, I., Rayko, M., ... & Koonin, E. V. (2021). Analysis of metagenome-assembled viral genomes from the human gut reveals diverse putative CrAss-like phages with unique genomic features. Nature Communications, 12(1), 1044.	Data for "Analysis of metagenome-assembled viral genomes from the human gut reveals diverse putative CrAss-like phages with unique genomic features" | Zenodo
>PolA_Rhodovulum_sulfidophilum@PZQ46783 .	PolA		Yutin, N., Benler, S., Shmakov, S. A., Wolf, Y. I., Tolstoy, I., Rayko, M., ... & Koonin, E. V. (2021). Analysis of metagenome-assembled viral genomes from the human gut reveals diverse putative CrAss-like phages with unique genomic features. Nature Communications, 12(1), 1044.	Data for "Analysis of metagenome-assembled viral genomes from the human gut reveals diverse putative CrAss-like phages with unique genomic features" | Zenodo
>PolA_Sandaracinus@MAQ19385 .	PolA		Yutin, N., Benler, S., Shmakov, S. A., Wolf, Y. I., Tolstoy, I., Rayko, M., ... & Koonin, E. V. (2021). Analysis of metagenome-assembled viral genomes from the human gut reveals diverse putative CrAss-like phages with unique genomic features. Nature Communications, 12(1), 1044.	Data for "Analysis of metagenome-assembled viral genomes from the human gut reveals diverse putative CrAss-like phages with unique genomic features" | Zenodo
>PolA_TARA_QDP46395 .	PolA		Yutin, N., Benler, S., Shmakov, S. A., Wolf, Y. I., Tolstoy, I., Rayko, M., ... & Koonin, E. V. (2021). Analysis of metagenome-assembled viral genomes from the human gut reveals diverse putative CrAss-like phages with unique genomic features. Nature Communications, 12(1), 1044.	Data for "Analysis of metagenome-assembled viral genomes from the human gut reveals diverse putative CrAss-like phages with unique genomic features" | Zenodo
>PolA_TARA_QDP52804 .	PolA		Yutin, N., Benler, S., Shmakov, S. A., Wolf, Y. I., Tolstoy, I., Rayko, M., ... & Koonin, E. V. (2021). Analysis of metagenome-assembled viral genomes from the human gut reveals diverse putative CrAss-like phages with unique genomic features. Nature Communications, 12(1), 1044.	Data for "Analysis of metagenome-assembled viral genomes from the human gut reveals diverse putative CrAss-like phages with unique genomic features" | Zenodo
>PolA_TARA_QDP66120 .	PolA		Yutin, N., Benler, S., Shmakov, S. A., Wolf, Y. I., Tolstoy, I., Rayko, M., ... & Koonin, E. V. (2021). Analysis of metagenome-assembled viral genomes from the human gut reveals diverse putative CrAss-like phages with unique genomic features. Nature Communications, 12(1), 1044.	Data for "Analysis of metagenome-assembled viral genomes from the human gut reveals diverse putative CrAss-like phages with unique genomic features" | Zenodo
>PolA_Thermocrinis_albus@WP_012992284 .	PolA		Yutin, N., Benler, S., Shmakov, S. A., Wolf, Y. I., Tolstoy, I., Rayko, M., ... & Koonin, E. V. (2021). Analysis of metagenome-assembled viral genomes from the human gut reveals diverse putative CrAss-like phages with unique genomic features. Nature Communications, 12(1), 1044.	Data for "Analysis of metagenome-assembled viral genomes from the human gut reveals diverse putative CrAss-like phages with unique genomic features" | Zenodo
>PolA_unclassified@WP_083260463 .	PolA		Yutin, N., Benler, S., Shmakov, S. A., Wolf, Y. I., Tolstoy, I., Rayko, M., ... & Koonin, E. V. (2021). Analysis of metagenome-assembled viral genomes from the human gut reveals diverse putative CrAss-like phages with unique genomic features. Nature Communications, 12(1), 1044.	Data for "Analysis of metagenome-assembled viral genomes from the human gut reveals diverse putative CrAss-like phages with unique genomic features" | Zenodo
>PolA_V_Ca_Cellulophaga_phage_phi4_1@YP_008240601 .	PolA		Yutin, N., Benler, S., Shmakov, S. A., Wolf, Y. I., Tolstoy, I., Rayko, M., ... & Koonin, E. V. (2021). Analysis of metagenome-assembled viral genomes from the human gut reveals diverse putative CrAss-like phages with unique genomic features. Nature Communications, 12(1), 1044.	Data for "Analysis of metagenome-assembled viral genomes from the human gut reveals diverse putative CrAss-like phages with unique genomic features" | Zenodo
>PolA_V_Ca_Salinivibrio_phage_CW02@YP_007010534 .	PolA		Yutin, N., Benler, S., Shmakov, S. A., Wolf, Y. I., Tolstoy, I., Rayko, M., ... & Koonin, E. V. (2021). Analysis of metagenome-assembled viral genomes from the human gut reveals diverse putative CrAss-like phages with unique genomic features. Nature Communications, 12(1), 1044.	Data for "Analysis of metagenome-assembled viral genomes from the human gut reveals diverse putative CrAss-like phages with unique genomic features" | Zenodo
>PolA_V_ds_Bacillus_phage_CP_51@YP_009099134 .	PolA		Yutin, N., Benler, S., Shmakov, S. A., Wolf, Y. I., Tolstoy, I., Rayko, M., ... & Koonin, E. V. (2021). Analysis of metagenome-assembled viral genomes from the human gut reveals diverse putative CrAss-like phages with unique genomic features. Nature Communications, 12(1), 1044.	Data for "Analysis of metagenome-assembled viral genomes from the human gut reveals diverse putative CrAss-like phages with unique genomic features" | Zenodo
>PolA_V_ds_Bacillus_phage_SP_10@YP_007003448 .	PolA		Yutin, N., Benler, S., Shmakov, S. A., Wolf, Y. I., Tolstoy, I., Rayko, M., ... & Koonin, E. V. (2021). Analysis of metagenome-assembled viral genomes from the human gut reveals diverse putative CrAss-like phages with unique genomic features. Nature Communications, 12(1), 1044.	Data for "Analysis of metagenome-assembled viral genomes from the human gut reveals diverse putative CrAss-like phages with unique genomic features" | Zenodo
>PolA_V_ds_Cellulophaga_phage_phi38_1@YP_008241393 .	PolA		Yutin, N., Benler, S., Shmakov, S. A., Wolf, Y. I., Tolstoy, I., Rayko, M., ... & Koonin, E. V. (2021). Analysis of metagenome-assembled viral genomes from the human gut reveals diverse putative CrAss-like phages with unique genomic features. Nature Communications, 12(1), 1044.	Data for "Analysis of metagenome-assembled viral genomes from the human gut reveals diverse putative CrAss-like phages with unique genomic features" | Zenodo
>PolA_V_ds_Cellulophaga_phage_phi4_1@YP_008240601 .	PolA		Yutin, N., Benler, S., Shmakov, S. A., Wolf, Y. I., Tolstoy, I., Rayko, M., ... & Koonin, E. V. (2021). Analysis of metagenome-assembled viral genomes from the human gut reveals diverse putative CrAss-like phages with unique genomic features. Nature Communications, 12(1), 1044.	Data for "Analysis of metagenome-assembled viral genomes from the human gut reveals diverse putative CrAss-like phages with unique genomic features" | Zenodo
>PolA_V_ds_Cronobacter_phage_CR9@YP_009015027 .	PolA		Yutin, N., Benler, S., Shmakov, S. A., Wolf, Y. I., Tolstoy, I., Rayko, M., ... & Koonin, E. V. (2021). Analysis of metagenome-assembled viral genomes from the human gut reveals diverse putative CrAss-like phages with unique genomic features. Nature Communications, 12(1), 1044.	Data for "Analysis of metagenome-assembled viral genomes from the human gut reveals diverse putative CrAss-like phages with unique genomic features" | Zenodo
>PolA_V_ds_Listeria_phage_LP_110@YP_008240460 .	PolA		Yutin, N., Benler, S., Shmakov, S. A., Wolf, Y. I., Tolstoy, I., Rayko, M., ... & Koonin, E. V. (2021). Analysis of metagenome-assembled viral genomes from the human gut reveals diverse putative CrAss-like phages with unique genomic features. Nature Communications, 12(1), 1044.	Data for "Analysis of metagenome-assembled viral genomes from the human gut reveals diverse putative CrAss-like phages with unique genomic features" | Zenodo
>PolA_V_ds_Proteus_phage_vB_PmiP_Pm5460@YP_009209206 .	PolA		Yutin, N., Benler, S., Shmakov, S. A., Wolf, Y. I., Tolstoy, I., Rayko, M., ... & Koonin, E. V. (2021). Analysis of metagenome-assembled viral genomes from the human gut reveals diverse putative CrAss-like phages with unique genomic features. Nature Communications, 12(1), 1044.	Data for "Analysis of metagenome-assembled viral genomes from the human gut reveals diverse putative CrAss-like phages with unique genomic features" | Zenodo
>PolA_V_ds_Pseudomonas_phage_KPP10@YP_004306796 .	PolA		Yutin, N., Benler, S., Shmakov, S. A., Wolf, Y. I., Tolstoy, I., Rayko, M., ... & Koonin, E. V. (2021). Analysis of metagenome-assembled viral genomes from the human gut reveals diverse putative CrAss-like phages with unique genomic features. Nature Communications, 12(1), 1044.	Data for "Analysis of metagenome-assembled viral genomes from the human gut reveals diverse putative CrAss-like phages with unique genomic features" | Zenodo
>PolA_V_ds_Pseudomonas_phage_PAK_P2@YP_008857095 .	PolA		Yutin, N., Benler, S., Shmakov, S. A., Wolf, Y. I., Tolstoy, I., Rayko, M., ... & Koonin, E. V. (2021). Analysis of metagenome-assembled viral genomes from the human gut reveals diverse putative CrAss-like phages with unique genomic features. Nature Communications, 12(1), 1044.	Data for "Analysis of metagenome-assembled viral genomes from the human gut reveals diverse putative CrAss-like phages with unique genomic features" | Zenodo
>PolA_V_ds_Shigella_phage_SHSML_45@YP_009280314 .	PolA		Yutin, N., Benler, S., Shmakov, S. A., Wolf, Y. I., Tolstoy, I., Rayko, M., ... & Koonin, E. V. (2021). Analysis of metagenome-assembled viral genomes from the human gut reveals diverse putative CrAss-like phages with unique genomic features. Nature Communications, 12(1), 1044.	Data for "Analysis of metagenome-assembled viral genomes from the human gut reveals diverse putative CrAss-like phages with unique genomic features" | Zenodo
>PolA_V_ds_Vibrio_phage_11895_B1@YP_007673567 .	PolA		Yutin, N., Benler, S., Shmakov, S. A., Wolf, Y. I., Tolstoy, I., Rayko, M., ... & Koonin, E. V. (2021). Analysis of metagenome-assembled viral genomes from the human gut reveals diverse putative CrAss-like phages with unique genomic features. Nature Communications, 12(1), 1044.	Data for "Analysis of metagenome-assembled viral genomes from the human gut reveals diverse putative CrAss-like phages with unique genomic features" | Zenodo
>PolA_V_en_uncultured_Mediterranean_phage_uvMED@BAQ94315 .	PolA		Yutin, N., Benler, S., Shmakov, S. A., Wolf, Y. I., Tolstoy, I., Rayko, M., ... & Koonin, E. V. (2021). Analysis of metagenome-assembled viral genomes from the human gut reveals diverse putative CrAss-like phages with unique genomic features. Nature Communications, 12(1), 1044.	Data for "Analysis of metagenome-assembled viral genomes from the human gut reveals diverse putative CrAss-like phages with unique genomic features" | Zenodo
>PolA_V_en_uncultured_Mediterranean_phage_uvMED@BAR39964 .	PolA		Yutin, N., Benler, S., Shmakov, S. A., Wolf, Y. I., Tolstoy, I., Rayko, M., ... & Koonin, E. V. (2021). Analysis of metagenome-assembled viral genomes from the human gut reveals diverse putative CrAss-like phages with unique genomic features. Nature Communications, 12(1), 1044.	Data for "Analysis of metagenome-assembled viral genomes from the human gut reveals diverse putative CrAss-like phages with unique genomic features" | Zenodo
>PolA_V_en_uncultured_virus@AGX13728 .	PolA		Yutin, N., Benler, S., Shmakov, S. A., Wolf, Y. I., Tolstoy, I., Rayko, M., ... & Koonin, E. V. (2021). Analysis of metagenome-assembled viral genomes from the human gut reveals diverse putative CrAss-like phages with unique genomic features. Nature Communications, 12(1), 1044.	Data for "Analysis of metagenome-assembled viral genomes from the human gut reveals diverse putative CrAss-like phages with unique genomic features" | Zenodo
>PolA_V_en_uncultured_virus@AQM32717 .	PolA		Yutin, N., Benler, S., Shmakov, S. A., Wolf, Y. I., Tolstoy, I., Rayko, M., ... & Koonin, E. V. (2021). Analysis of metagenome-assembled viral genomes from the human gut reveals diverse putative CrAss-like phages with unique genomic features. Nature Communications, 12(1), 1044.	Data for "Analysis of metagenome-assembled viral genomes from the human gut reveals diverse putative CrAss-like phages with unique genomic features" | Zenodo
>PolA_V_un_Acinetobacter_phage_vB_AbaM_ME3@AND75222 .	PolA		Yutin, N., Benler, S., Shmakov, S. A., Wolf, Y. I., Tolstoy, I., Rayko, M., ... & Koonin, E. V. (2021). Analysis of metagenome-assembled viral genomes from the human gut reveals diverse putative CrAss-like phages with unique genomic features. Nature Communications, 12(1), 1044.	Data for "Analysis of metagenome-assembled viral genomes from the human gut reveals diverse putative CrAss-like phages with unique genomic features" | Zenodo
>PolA_V_un_Bacillus_phage_Mgbh1@AMQ66716 .	PolA		Yutin, N., Benler, S., Shmakov, S. A., Wolf, Y. I., Tolstoy, I., Rayko, M., ... & Koonin, E. V. (2021). Analysis of metagenome-assembled viral genomes from the human gut reveals diverse putative CrAss-like phages with unique genomic features. Nature Communications, 12(1), 1044.	Data for "Analysis of metagenome-assembled viral genomes from the human gut reveals diverse putative CrAss-like phages with unique genomic features" | Zenodo
>PolA_V_un_Prokaryotic_dsDNA_virus@QDP60405 .	PolA		Yutin, N., Benler, S., Shmakov, S. A., Wolf, Y. I., Tolstoy, I., Rayko, M., ... & Koonin, E. V. (2021). Analysis of metagenome-assembled viral genomes from the human gut reveals diverse putative CrAss-like phages with unique genomic features. Nature Communications, 12(1), 1044.	Data for "Analysis of metagenome-assembled viral genomes from the human gut reveals diverse putative CrAss-like phages with unique genomic features" | Zenodo
>PolA_V_un_Prokaryotic_dsDNA_virus@QDP66623 .	PolA		Yutin, N., Benler, S., Shmakov, S. A., Wolf, Y. I., Tolstoy, I., Rayko, M., ... & Koonin, E. V. (2021). Analysis of metagenome-assembled viral genomes from the human gut reveals diverse putative CrAss-like phages with unique genomic features. Nature Communications, 12(1), 1044.	Data for "Analysis of metagenome-assembled viral genomes from the human gut reveals diverse putative CrAss-like phages with unique genomic features" | Zenodo
>PolA_V_un_Vibrio_phage_1_262_O_10N_286_51_A9@AUR99134 .	PolA		Yutin, N., Benler, S., Shmakov, S. A., Wolf, Y. I., Tolstoy, I., Rayko, M., ... & Koonin, E. V. (2021). Analysis of metagenome-assembled viral genomes from the human gut reveals diverse putative CrAss-like phages with unique genomic features. Nature Communications, 12(1), 1044.	Data for "Analysis of metagenome-assembled viral genomes from the human gut reveals diverse putative CrAss-like phages with unique genomic features" | Zenodo
>PolA_Vibrio_phage_vB_VhaM_VH_8@QGH73817 .	PolA		Yutin, N., Benler, S., Shmakov, S. A., Wolf, Y. I., Tolstoy, I., Rayko, M., ... & Koonin, E. V. (2021). Analysis of metagenome-assembled viral genomes from the human gut reveals diverse putative CrAss-like phages with unique genomic features. Nature Communications, 12(1), 1044.	Data for "Analysis of metagenome-assembled viral genomes from the human gut reveals diverse putative CrAss-like phages with unique genomic features" | Zenodo
>PolA_zeta_OAWA01000024_165_163 .	PolA		Yutin, N., Benler, S., Shmakov, S. A., Wolf, Y. I., Tolstoy, I., Rayko, M., ... & Koonin, E. V. (2021). Analysis of metagenome-assembled viral genomes from the human gut reveals diverse putative CrAss-like phages with unique genomic features. Nature Communications, 12(1), 1044.	Data for "Analysis of metagenome-assembled viral genomes from the human gut reveals diverse putative CrAss-like phages with unique genomic features" | Zenodo
>PolA_zeta_OCHL01000028_107 .	PolA		Yutin, N., Benler, S., Shmakov, S. A., Wolf, Y. I., Tolstoy, I., Rayko, M., ... & Koonin, E. V. (2021). Analysis of metagenome-assembled viral genomes from the human gut reveals diverse putative CrAss-like phages with unique genomic features. Nature Communications, 12(1), 1044.	Data for "Analysis of metagenome-assembled viral genomes from the human gut reveals diverse putative CrAss-like phages with unique genomic features" | Zenodo
>PolA_zeta_OGOT01000012_160 .	PolA		Yutin, N., Benler, S., Shmakov, S. A., Wolf, Y. I., Tolstoy, I., Rayko, M., ... & Koonin, E. V. (2021). Analysis of metagenome-assembled viral genomes from the human gut reveals diverse putative CrAss-like phages with unique genomic features. Nature Communications, 12(1), 1044.	Data for "Analysis of metagenome-assembled viral genomes from the human gut reveals diverse putative CrAss-like phages with unique genomic features" | Zenodo
>PolA_zeta_OGYM01000002_158_159 .	PolA		Yutin, N., Benler, S., Shmakov, S. A., Wolf, Y. I., Tolstoy, I., Rayko, M., ... & Koonin, E. V. (2021). Analysis of metagenome-assembled viral genomes from the human gut reveals diverse putative CrAss-like phages with unique genomic features. Nature Communications, 12(1), 1044.	Data for "Analysis of metagenome-assembled viral genomes from the human gut reveals diverse putative CrAss-like phages with unique genomic features" | Zenodo
>PolA_zeta_OHFV01000001_172_169 .	PolA		Yutin, N., Benler, S., Shmakov, S. A., Wolf, Y. I., Tolstoy, I., Rayko, M., ... & Koonin, E. V. (2021). Analysis of metagenome-assembled viral genomes from the human gut reveals diverse putative CrAss-like phages with unique genomic features. Nature Communications, 12(1), 1044.	Data for "Analysis of metagenome-assembled viral genomes from the human gut reveals diverse putative CrAss-like phages with unique genomic features" | Zenodo
>PolA_zeta_OJOH01000017_57 .	PolA		Yutin, N., Benler, S., Shmakov, S. A., Wolf, Y. I., Tolstoy, I., Rayko, M., ... & Koonin, E. V. (2021). Analysis of metagenome-assembled viral genomes from the human gut reveals diverse putative CrAss-like phages with unique genomic features. Nature Communications, 12(1), 1044.	Data for "Analysis of metagenome-assembled viral genomes from the human gut reveals diverse putative CrAss-like phages with unique genomic features" | Zenodo
>PolA_zeta_OJPU01000022_83_85_87 .	PolA		Yutin, N., Benler, S., Shmakov, S. A., Wolf, Y. I., Tolstoy, I., Rayko, M., ... & Koonin, E. V. (2021). Analysis of metagenome-assembled viral genomes from the human gut reveals diverse putative CrAss-like phages with unique genomic features. Nature Communications, 12(1), 1044.	Data for "Analysis of metagenome-assembled viral genomes from the human gut reveals diverse putative CrAss-like phages with unique genomic features" | Zenodo
>PolA_zeta_OKSX01000010_218 .	PolA		Yutin, N., Benler, S., Shmakov, S. A., Wolf, Y. I., Tolstoy, I., Rayko, M., ... & Koonin, E. V. (2021). Analysis of metagenome-assembled viral genomes from the human gut reveals diverse putative CrAss-like phages with unique genomic features. Nature Communications, 12(1), 1044.	Data for "Analysis of metagenome-assembled viral genomes from the human gut reveals diverse putative CrAss-like phages with unique genomic features" | Zenodo
>PolA_zeta_OKWR01000042_172 .	PolA		Yutin, N., Benler, S., Shmakov, S. A., Wolf, Y. I., Tolstoy, I., Rayko, M., ... & Koonin, E. V. (2021). Analysis of metagenome-assembled viral genomes from the human gut reveals diverse putative CrAss-like phages with unique genomic features. Nature Communications, 12(1), 1044.	Data for "Analysis of metagenome-assembled viral genomes from the human gut reveals diverse putative CrAss-like phages with unique genomic features" | Zenodo
>PolA_zeta_OLOE01000004_195_193 .	PolA		Yutin, N., Benler, S., Shmakov, S. A., Wolf, Y. I., Tolstoy, I., Rayko, M., ... & Koonin, E. V. (2021). Analysis of metagenome-assembled viral genomes from the human gut reveals diverse putative CrAss-like phages with unique genomic features. Nature Communications, 12(1), 1044.	Data for "Analysis of metagenome-assembled viral genomes from the human gut reveals diverse putative CrAss-like phages with unique genomic features" | Zenodo
>PolA_zeta_OLSP01000004_85 .	PolA		Yutin, N., Benler, S., Shmakov, S. A., Wolf, Y. I., Tolstoy, I., Rayko, M., ... & Koonin, E. V. (2021). Analysis of metagenome-assembled viral genomes from the human gut reveals diverse putative CrAss-like phages with unique genomic features. Nature Communications, 12(1), 1044.	Data for "Analysis of metagenome-assembled viral genomes from the human gut reveals diverse putative CrAss-like phages with unique genomic features" | Zenodo
>PolA_zeta_OLXR01000011_42 .	PolA		Yutin, N., Benler, S., Shmakov, S. A., Wolf, Y. I., Tolstoy, I., Rayko, M., ... & Koonin, E. V. (2021). Analysis of metagenome-assembled viral genomes from the human gut reveals diverse putative CrAss-like phages with unique genomic features. Nature Communications, 12(1), 1044.	Data for "Analysis of metagenome-assembled viral genomes from the human gut reveals diverse putative CrAss-like phages with unique genomic features" | Zenodo
>PolA_zeta_OLYV01000018_46 .	PolA		Yutin, N., Benler, S., Shmakov, S. A., Wolf, Y. I., Tolstoy, I., Rayko, M., ... & Koonin, E. V. (2021). Analysis of metagenome-assembled viral genomes from the human gut reveals diverse putative CrAss-like phages with unique genomic features. Nature Communications, 12(1), 1044.	Data for "Analysis of metagenome-assembled viral genomes from the human gut reveals diverse putative CrAss-like phages with unique genomic features" | Zenodo
>PolA_zeta_OMAV01000002_102 .	PolA		Yutin, N., Benler, S., Shmakov, S. A., Wolf, Y. I., Tolstoy, I., Rayko, M., ... & Koonin, E. V. (2021). Analysis of metagenome-assembled viral genomes from the human gut reveals diverse putative CrAss-like phages with unique genomic features. Nature Communications, 12(1), 1044.	Data for "Analysis of metagenome-assembled viral genomes from the human gut reveals diverse putative CrAss-like phages with unique genomic features" | Zenodo
>PolA_zeta_OMEV01000014_154 .	PolA		Yutin, N., Benler, S., Shmakov, S. A., Wolf, Y. I., Tolstoy, I., Rayko, M., ... & Koonin, E. V. (2021). Analysis of metagenome-assembled viral genomes from the human gut reveals diverse putative CrAss-like phages with unique genomic features. Nature Communications, 12(1), 1044.	Data for "Analysis of metagenome-assembled viral genomes from the human gut reveals diverse putative CrAss-like phages with unique genomic features" | Zenodo
>PolA_zeta_OMGK01000003_125 .	PolA		Yutin, N., Benler, S., Shmakov, S. A., Wolf, Y. I., Tolstoy, I., Rayko, M., ... & Koonin, E. V. (2021). Analysis of metagenome-assembled viral genomes from the human gut reveals diverse putative CrAss-like phages with unique genomic features. Nature Communications, 12(1), 1044.	Data for "Analysis of metagenome-assembled viral genomes from the human gut reveals diverse putative CrAss-like phages with unique genomic features" | Zenodo
>PolA_zeta_OWII01000011_199_201 .	PolA		Yutin, N., Benler, S., Shmakov, S. A., Wolf, Y. I., Tolstoy, I., Rayko, M., ... & Koonin, E. V. (2021). Analysis of metagenome-assembled viral genomes from the human gut reveals diverse putative CrAss-like phages with unique genomic features. Nature Communications, 12(1), 1044.	Data for "Analysis of metagenome-assembled viral genomes from the human gut reveals diverse putative CrAss-like phages with unique genomic features" | Zenodo
>PolA_zeta_phage_1_35 .	PolA		Yutin, N., Benler, S., Shmakov, S. A., Wolf, Y. I., Tolstoy, I., Rayko, M., ... & Koonin, E. V. (2021). Analysis of metagenome-assembled viral genomes from the human gut reveals diverse putative CrAss-like phages with unique genomic features. Nature Communications, 12(1), 1044.	Data for "Analysis of metagenome-assembled viral genomes from the human gut reveals diverse putative CrAss-like phages with unique genomic features" | Zenodo
>PolA_zeta_phage_2_167 .	PolA		Yutin, N., Benler, S., Shmakov, S. A., Wolf, Y. I., Tolstoy, I., Rayko, M., ... & Koonin, E. V. (2021). Analysis of metagenome-assembled viral genomes from the human gut reveals diverse putative CrAss-like phages with unique genomic features. Nature Communications, 12(1), 1044.	Data for "Analysis of metagenome-assembled viral genomes from the human gut reveals diverse putative CrAss-like phages with unique genomic features" | Zenodo
>PolA_zeta_QWBY01000010_91 .	PolA		Yutin, N., Benler, S., Shmakov, S. A., Wolf, Y. I., Tolstoy, I., Rayko, M., ... & Koonin, E. V. (2021). Analysis of metagenome-assembled viral genomes from the human gut reveals diverse putative CrAss-like phages with unique genomic features. Nature Communications, 12(1), 1044.	Data for "Analysis of metagenome-assembled viral genomes from the human gut reveals diverse putative CrAss-like phages with unique genomic features" | Zenodo
>PolA_zeta_QWCN01000029_85 .	PolA		Yutin, N., Benler, S., Shmakov, S. A., Wolf, Y. I., Tolstoy, I., Rayko, M., ... & Koonin, E. V. (2021). Analysis of metagenome-assembled viral genomes from the human gut reveals diverse putative CrAss-like phages with unique genomic features. Nature Communications, 12(1), 1044.	Data for "Analysis of metagenome-assembled viral genomes from the human gut reveals diverse putative CrAss-like phages with unique genomic features" | Zenodo
>PolB_B_Pr_Arcobacter@WP_076086334 .	PolB		Yutin, N., Benler, S., Shmakov, S. A., Wolf, Y. I., Tolstoy, I., Rayko, M., ... & Koonin, E. V. (2021). Analysis of metagenome-assembled viral genomes from the human gut reveals diverse putative CrAss-like phages with unique genomic features. Nature Communications, 12(1), 1044.	Data for "Analysis of metagenome-assembled viral genomes from the human gut reveals diverse putative CrAss-like phages with unique genomic features" | Zenodo
>PolB_Acinetobacter_phage@YP_009626207 .	PolB		Yutin, N., Benler, S., Shmakov, S. A., Wolf, Y. I., Tolstoy, I., Rayko, M., ... & Koonin, E. V. (2021). Analysis of metagenome-assembled viral genomes from the human gut reveals diverse putative CrAss-like phages with unique genomic features. Nature Communications, 12(1), 1044.	Data for "Analysis of metagenome-assembled viral genomes from the human gut reveals diverse putative CrAss-like phages with unique genomic features" | Zenodo
>PolB_Acinetobacter_phage_BS46@QEP53246 .	PolB		Yutin, N., Benler, S., Shmakov, S. A., Wolf, Y. I., Tolstoy, I., Rayko, M., ... & Koonin, E. V. (2021). Analysis of metagenome-assembled viral genomes from the human gut reveals diverse putative CrAss-like phages with unique genomic features. Nature Communications, 12(1), 1044.	Data for "Analysis of metagenome-assembled viral genomes from the human gut reveals diverse putative CrAss-like phages with unique genomic features" | Zenodo
>PolB_Acinetobacter_phage_vB_AbaM_B9@AWD93193 .	PolB		Yutin, N., Benler, S., Shmakov, S. A., Wolf, Y. I., Tolstoy, I., Rayko, M., ... & Koonin, E. V. (2021). Analysis of metagenome-assembled viral genomes from the human gut reveals diverse putative CrAss-like phages with unique genomic features. Nature Communications, 12(1), 1044.	Data for "Analysis of metagenome-assembled viral genomes from the human gut reveals diverse putative CrAss-like phages with unique genomic features" | Zenodo
>PolB_Agrobacterium@WP_127757049 .	PolB		Yutin, N., Benler, S., Shmakov, S. A., Wolf, Y. I., Tolstoy, I., Rayko, M., ... & Koonin, E. V. (2021). Analysis of metagenome-assembled viral genomes from the human gut reveals diverse putative CrAss-like phages with unique genomic features. Nature Communications, 12(1), 1044.	Data for "Analysis of metagenome-assembled viral genomes from the human gut reveals diverse putative CrAss-like phages with unique genomic features" | Zenodo
>PolB_alpha_OFMB01000041_16 .	PolB		Yutin, N., Benler, S., Shmakov, S. A., Wolf, Y. I., Tolstoy, I., Rayko, M., ... & Koonin, E. V. (2021). Analysis of metagenome-assembled viral genomes from the human gut reveals diverse putative CrAss-like phages with unique genomic features. Nature Communications, 12(1), 1044.	Data for "Analysis of metagenome-assembled viral genomes from the human gut reveals diverse putative CrAss-like phages with unique genomic features" | Zenodo
>PolB_alpha_OGTB01000055_35 .	PolB		Yutin, N., Benler, S., Shmakov, S. A., Wolf, Y. I., Tolstoy, I., Rayko, M., ... & Koonin, E. V. (2021). Analysis of metagenome-assembled viral genomes from the human gut reveals diverse putative CrAss-like phages with unique genomic features. Nature Communications, 12(1), 1044.	Data for "Analysis of metagenome-assembled viral genomes from the human gut reveals diverse putative CrAss-like phages with unique genomic features" | Zenodo
>PolB_alpha_OKSC01000115_91_89 .	PolB		Yutin, N., Benler, S., Shmakov, S. A., Wolf, Y. I., Tolstoy, I., Rayko, M., ... & Koonin, E. V. (2021). Analysis of metagenome-assembled viral genomes from the human gut reveals diverse putative CrAss-like phages with unique genomic features. Nature Communications, 12(1), 1044.	Data for "Analysis of metagenome-assembled viral genomes from the human gut reveals diverse putative CrAss-like phages with unique genomic features" | Zenodo
>PolB_alpha_OLNV01000049_44 .	PolB		Yutin, N., Benler, S., Shmakov, S. A., Wolf, Y. I., Tolstoy, I., Rayko, M., ... & Koonin, E. V. (2021). Analysis of metagenome-assembled viral genomes from the human gut reveals diverse putative CrAss-like phages with unique genomic features. Nature Communications, 12(1), 1044.	Data for "Analysis of metagenome-assembled viral genomes from the human gut reveals diverse putative CrAss-like phages with unique genomic features" | Zenodo
>PolB_alpha_OLXK01000100_73 .	PolB		Yutin, N., Benler, S., Shmakov, S. A., Wolf, Y. I., Tolstoy, I., Rayko, M., ... & Koonin, E. V. (2021). Analysis of metagenome-assembled viral genomes from the human gut reveals diverse putative CrAss-like phages with unique genomic features. Nature Communications, 12(1), 1044.	Data for "Analysis of metagenome-assembled viral genomes from the human gut reveals diverse putative CrAss-like phages with unique genomic features" | Zenodo
>PolB_B_FC_Chitinophaga@SEW20892 .	PolB		Yutin, N., Benler, S., Shmakov, S. A., Wolf, Y. I., Tolstoy, I., Rayko, M., ... & Koonin, E. V. (2021). Analysis of metagenome-assembled viral genomes from the human gut reveals diverse putative CrAss-like phages with unique genomic features. Nature Communications, 12(1), 1044.	Data for "Analysis of metagenome-assembled viral genomes from the human gut reveals diverse putative CrAss-like phages with unique genomic features" | Zenodo
>PolB_B_FC_Chryseobacterium@TXI90757 .	PolB		Yutin, N., Benler, S., Shmakov, S. A., Wolf, Y. I., Tolstoy, I., Rayko, M., ... & Koonin, E. V. (2021). Analysis of metagenome-assembled viral genomes from the human gut reveals diverse putative CrAss-like phages with unique genomic features. Nature Communications, 12(1), 1044.	Data for "Analysis of metagenome-assembled viral genomes from the human gut reveals diverse putative CrAss-like phages with unique genomic features" | Zenodo
>PolB_B_Pr_Bradyrhizobium_pachyrhizi@KRQ11647 .	PolB		Yutin, N., Benler, S., Shmakov, S. A., Wolf, Y. I., Tolstoy, I., Rayko, M., ... & Koonin, E. V. (2021). Analysis of metagenome-assembled viral genomes from the human gut reveals diverse putative CrAss-like phages with unique genomic features. Nature Communications, 12(1), 1044.	Data for "Analysis of metagenome-assembled viral genomes from the human gut reveals diverse putative CrAss-like phages with unique genomic features" | Zenodo
>PolB_B_Pr_Candidatus_Accumulibacter@EXI92403 .	PolB		Yutin, N., Benler, S., Shmakov, S. A., Wolf, Y. I., Tolstoy, I., Rayko, M., ... & Koonin, E. V. (2021). Analysis of metagenome-assembled viral genomes from the human gut reveals diverse putative CrAss-like phages with unique genomic features. Nature Communications, 12(1), 1044.	Data for "Analysis of metagenome-assembled viral genomes from the human gut reveals diverse putative CrAss-like phages with unique genomic features" | Zenodo
>PolB_B_Pr_Labrenzia@ERP95652 .	PolB		Yutin, N., Benler, S., Shmakov, S. A., Wolf, Y. I., Tolstoy, I., Rayko, M., ... & Koonin, E. V. (2021). Analysis of metagenome-assembled viral genomes from the human gut reveals diverse putative CrAss-like phages with unique genomic features. Nature Communications, 12(1), 1044.	Data for "Analysis of metagenome-assembled viral genomes from the human gut reveals diverse putative CrAss-like phages with unique genomic features" | Zenodo
>PolB_B_Pr_Neisseriaceae_bacterium@RTK96917 .	PolB		Yutin, N., Benler, S., Shmakov, S. A., Wolf, Y. I., Tolstoy, I., Rayko, M., ... & Koonin, E. V. (2021). Analysis of metagenome-assembled viral genomes from the human gut reveals diverse putative CrAss-like phages with unique genomic features. Nature Communications, 12(1), 1044.	Data for "Analysis of metagenome-assembled viral genomes from the human gut reveals diverse putative CrAss-like phages with unique genomic features" | Zenodo
>PolB_B_Pr_Novosphingobium_resinovorum@WP_069707924 .	PolB		Yutin, N., Benler, S., Shmakov, S. A., Wolf, Y. I., Tolstoy, I., Rayko, M., ... & Koonin, E. V. (2021). Analysis of metagenome-assembled viral genomes from the human gut reveals diverse putative CrAss-like phages with unique genomic features. Nature Communications, 12(1), 1044.	Data for "Analysis of metagenome-assembled viral genomes from the human gut reveals diverse putative CrAss-like phages with unique genomic features" | Zenodo
>PolB_B_Pr_Phenylobacterium_zucineum@OXE36621 .	PolB		Yutin, N., Benler, S., Shmakov, S. A., Wolf, Y. I., Tolstoy, I., Rayko, M., ... & Koonin, E. V. (2021). Analysis of metagenome-assembled viral genomes from the human gut reveals diverse putative CrAss-like phages with unique genomic features. Nature Communications, 12(1), 1044.	Data for "Analysis of metagenome-assembled viral genomes from the human gut reveals diverse putative CrAss-like phages with unique genomic features" | Zenodo
>PolB_B_Pr_Pseudomonas_aeruginosa@WP_023112070 .	PolB		Yutin, N., Benler, S., Shmakov, S. A., Wolf, Y. I., Tolstoy, I., Rayko, M., ... & Koonin, E. V. (2021). Analysis of metagenome-assembled viral genomes from the human gut reveals diverse putative CrAss-like phages with unique genomic features. Nature Communications, 12(1), 1044.	Data for "Analysis of metagenome-assembled viral genomes from the human gut reveals diverse putative CrAss-like phages with unique genomic features" | Zenodo
>PolB_B_Pr_Sinorhizobium_meliloti@WP_013844425 .	PolB		Yutin, N., Benler, S., Shmakov, S. A., Wolf, Y. I., Tolstoy, I., Rayko, M., ... & Koonin, E. V. (2021). Analysis of metagenome-assembled viral genomes from the human gut reveals diverse putative CrAss-like phages with unique genomic features. Nature Communications, 12(1), 1044.	Data for "Analysis of metagenome-assembled viral genomes from the human gut reveals diverse putative CrAss-like phages with unique genomic features" | Zenodo
>PolB_B_Sp_Spirochaetes_bacterium@TXG86612 .	PolB		Yutin, N., Benler, S., Shmakov, S. A., Wolf, Y. I., Tolstoy, I., Rayko, M., ... & Koonin, E. V. (2021). Analysis of metagenome-assembled viral genomes from the human gut reveals diverse putative CrAss-like phages with unique genomic features. Nature Communications, 12(1), 1044.	Data for "Analysis of metagenome-assembled viral genomes from the human gut reveals diverse putative CrAss-like phages with unique genomic features" | Zenodo
>PolB_B_Te_Aphanizomenon_flos_aquae@OBQ43523 .	PolB		Yutin, N., Benler, S., Shmakov, S. A., Wolf, Y. I., Tolstoy, I., Rayko, M., ... & Koonin, E. V. (2021). Analysis of metagenome-assembled viral genomes from the human gut reveals diverse putative CrAss-like phages with unique genomic features. Nature Communications, 12(1), 1044.	Data for "Analysis of metagenome-assembled viral genomes from the human gut reveals diverse putative CrAss-like phages with unique genomic features" | Zenodo
>PolB_B_Te_Caldisalinibacter_kiritimatiensis@WP_08162798 5.	PolB		Yutin, N., Benler, S., Shmakov, S. A., Wolf, Y. I., Tolstoy, I., Rayko, M., ... & Koonin, E. V. (2021). Analysis of metagenome-assembled viral genomes from the human gut reveals diverse putative CrAss-like phages with unique genomic features. Nature Communications, 12(1), 1044.	Data for "Analysis of metagenome-assembled viral genomes from the human gut reveals diverse putative CrAss-like phages with unique genomic features" | Zenodo
>PolB_B_Te_Flavonifractor_plautii@CUQ16683 .	PolB		Yutin, N., Benler, S., Shmakov, S. A., Wolf, Y. I., Tolstoy, I., Rayko, M., ... & Koonin, E. V. (2021). Analysis of metagenome-assembled viral genomes from the human gut reveals diverse putative CrAss-like phages with unique genomic features. Nature Communications, 12(1), 1044.	Data for "Analysis of metagenome-assembled viral genomes from the human gut reveals diverse putative CrAss-like phages with unique genomic features" | Zenodo
>PolB_B_Te_Listeria_monocytogenees@KXS64558 .	PolB		Yutin, N., Benler, S., Shmakov, S. A., Wolf, Y. I., Tolstoy, I., Rayko, M., ... & Koonin, E. V. (2021). Analysis of metagenome-assembled viral genomes from the human gut reveals diverse putative CrAss-like phages with unique genomic features. Nature Communications, 12(1), 1044.	Data for "Analysis of metagenome-assembled viral genomes from the human gut reveals diverse putative CrAss-like phages with unique genomic features" | Zenodo
>PolB_B_Te_Marinilactibacillus_psychrotolerans@SDC60795 .	PolB		Yutin, N., Benler, S., Shmakov, S. A., Wolf, Y. I., Tolstoy, I., Rayko, M., ... & Koonin, E. V. (2021). Analysis of metagenome-assembled viral genomes from the human gut reveals diverse putative CrAss-like phages with unique genomic features. Nature Communications, 12(1), 1044.	Data for "Analysis of metagenome-assembled viral genomes from the human gut reveals diverse putative CrAss-like phages with unique genomic features" | Zenodo
>PolB_B_Te_Paenibacillus_larvae@WP_036654571 .	PolB		Yutin, N., Benler, S., Shmakov, S. A., Wolf, Y. I., Tolstoy, I., Rayko, M., ... & Koonin, E. V. (2021). Analysis of metagenome-assembled viral genomes from the human gut reveals diverse putative CrAss-like phages with unique genomic features. Nature Communications, 12(1), 1044.	Data for "Analysis of metagenome-assembled viral genomes from the human gut reveals diverse putative CrAss-like phages with unique genomic features" | Zenodo
>PolB_B_Te_Peptostreptococcus@SFE84642 .	PolB		Yutin, N., Benler, S., Shmakov, S. A., Wolf, Y. I., Tolstoy, I., Rayko, M., ... & Koonin, E. V. (2021). Analysis of metagenome-assembled viral genomes from the human gut reveals diverse putative CrAss-like phages with unique genomic features. Nature Communications, 12(1), 1044.	Data for "Analysis of metagenome-assembled viral genomes from the human gut reveals diverse putative CrAss-like phages with unique genomic features" | Zenodo
>PolB_B_un_Candidatus_Dependentiae@RTL03549 .	PolB		Yutin, N., Benler, S., Shmakov, S. A., Wolf, Y. I., Tolstoy, I., Rayko, M., ... & Koonin, E. V. (2021). Analysis of metagenome-assembled viral genomes from the human gut reveals diverse putative CrAss-like phages with unique genomic features. Nature Communications, 12(1), 1044.	Data for "Analysis of metagenome-assembled viral genomes from the human gut reveals diverse putative CrAss-like phages with unique genomic features" | Zenodo
>PolB_B_un_Candidatus_Dependentiae@RTL04702 .	PolB		Yutin, N., Benler, S., Shmakov, S. A., Wolf, Y. I., Tolstoy, I., Rayko, M., ... & Koonin, E. V. (2021). Analysis of metagenome-assembled viral genomes from the human gut reveals diverse putative CrAss-like phages with unique genomic features. Nature Communications, 12(1), 1044.	Data for "Analysis of metagenome-assembled viral genomes from the human gut reveals diverse putative CrAss-like phages with unique genomic features" | Zenodo
>PolB_B_un_Candidatus_Parcubacteria@RJQ27294 .	PolB		Yutin, N., Benler, S., Shmakov, S. A., Wolf, Y. I., Tolstoy, I., Rayko, M., ... & Koonin, E. V. (2021). Analysis of metagenome-assembled viral genomes from the human gut reveals diverse putative CrAss-like phages with unique genomic features. Nature Communications, 12(1), 1044.	Data for "Analysis of metagenome-assembled viral genomes from the human gut reveals diverse putative CrAss-like phages with unique genomic features" | Zenodo
>PolB_Bacillus_flexus@WP_025909319 .	PolB		Yutin, N., Benler, S., Shmakov, S. A., Wolf, Y. I., Tolstoy, I., Rayko, M., ... & Koonin, E. V. (2021). Analysis of metagenome-assembled viral genomes from the human gut reveals diverse putative CrAss-like phages with unique genomic features. Nature Communications, 12(1), 1044.	Data for "Analysis of metagenome-assembled viral genomes from the human gut reveals diverse putative CrAss-like phages with unique genomic features" | Zenodo
>PolB_beta_OHUS01000015_59 .	PolB		Yutin, N., Benler, S., Shmakov, S. A., Wolf, Y. I., Tolstoy, I., Rayko, M., ... & Koonin, E. V. (2021). Analysis of metagenome-assembled viral genomes from the human gut reveals diverse putative CrAss-like phages with unique genomic features. Nature Communications, 12(1), 1044.	Data for "Analysis of metagenome-assembled viral genomes from the human gut reveals diverse putative CrAss-like phages with unique genomic features" | Zenodo
>PolB_Bf_Bacme651955762 .	PolB		Yutin, N., Benler, S., Shmakov, S. A., Wolf, Y. I., Tolstoy, I., Rayko, M., ... & Koonin, E. V. (2021). Analysis of metagenome-assembled viral genomes from the human gut reveals diverse putative CrAss-like phages with unique genomic features. Nature Communications, 12(1), 1044.	Data for "Analysis of metagenome-assembled viral genomes from the human gut reveals diverse putative CrAss-like phages with unique genomic features" | Zenodo
>PolB_Bf_Clost496551705 .	PolB		Yutin, N., Benler, S., Shmakov, S. A., Wolf, Y. I., Tolstoy, I., Rayko, M., ... & Koonin, E. V. (2021). Analysis of metagenome-assembled viral genomes from the human gut reveals diverse putative CrAss-like phages with unique genomic features. Nature Communications, 12(1), 1044.	Data for "Analysis of metagenome-assembled viral genomes from the human gut reveals diverse putative CrAss-like phages with unique genomic features" | Zenodo
>PolB_Bf_Lyssp636839162 .	PolB		Yutin, N., Benler, S., Shmakov, S. A., Wolf, Y. I., Tolstoy, I., Rayko, M., ... & Koonin, E. V. (2021). Analysis of metagenome-assembled viral genomes from the human gut reveals diverse putative CrAss-like phages with unique genomic features. Nature Communications, 12(1), 1044.	Data for "Analysis of metagenome-assembled viral genomes from the human gut reveals diverse putative CrAss-like phages with unique genomic features" | Zenodo
>PolB_Bf_Pepba652507068 .	PolB		Yutin, N., Benler, S., Shmakov, S. A., Wolf, Y. I., Tolstoy, I., Rayko, M., ... & Koonin, E. V. (2021). Analysis of metagenome-assembled viral genomes from the human gut reveals diverse putative CrAss-like phages with unique genomic features. Nature Communications, 12(1), 1044.	Data for "Analysis of metagenome-assembled viral genomes from the human gut reveals diverse putative CrAss-like phages with unique genomic features" | Zenodo
>PolB_Bf_Peprh497933658 .	PolB		Yutin, N., Benler, S., Shmakov, S. A., Wolf, Y. I., Tolstoy, I., Rayko, M., ... & Koonin, E. V. (2021). Analysis of metagenome-assembled viral genomes from the human gut reveals diverse putative CrAss-like phages with unique genomic features. Nature Communications, 12(1), 1044.	Data for "Analysis of metagenome-assembled viral genomes from the human gut reveals diverse putative CrAss-like phages with unique genomic features" | Zenodo
>PolB_Bf_Robsp653043203 .	PolB		Yutin, N., Benler, S., Shmakov, S. A., Wolf, Y. I., Tolstoy, I., Rayko, M., ... & Koonin, E. V. (2021). Analysis of metagenome-assembled viral genomes from the human gut reveals diverse putative CrAss-like phages with unique genomic features. Nature Communications, 12(1), 1044.	Data for "Analysis of metagenome-assembled viral genomes from the human gut reveals diverse putative CrAss-like phages with unique genomic features" | Zenodo
>PolB_Bf_Staau447012336 .	PolB		Yutin, N., Benler, S., Shmakov, S. A., Wolf, Y. I., Tolstoy, I., Rayko, M., ... & Koonin, E. V. (2021). Analysis of metagenome-assembled viral genomes from the human gut reveals diverse putative CrAss-like phages with unique genomic features. Nature Communications, 12(1), 1044.	Data for "Analysis of metagenome-assembled viral genomes from the human gut reveals diverse putative CrAss-like phages with unique genomic features" | Zenodo
>PolB_Bj_Mycag490123584 .	PolB		Yutin, N., Benler, S., Shmakov, S. A., Wolf, Y. I., Tolstoy, I., Rayko, M., ... & Koonin, E. V. (2021). Analysis of metagenome-assembled viral genomes from the human gut reveals diverse putative CrAss-like phages with unique genomic features. Nature Communications, 12(1), 1044.	Data for "Analysis of metagenome-assembled viral genomes from the human gut reveals diverse putative CrAss-like phages with unique genomic features" | Zenodo
>PolB_Bp_Astsp557832149 .	PolB		Yutin, N., Benler, S., Shmakov, S. A., Wolf, Y. I., Tolstoy, I., Rayko, M., ... & Koonin, E. V. (2021). Analysis of metagenome-assembled viral genomes from the human gut reveals diverse putative CrAss-like phages with unique genomic features. Nature Communications, 12(1), 1044.	Data for "Analysis of metagenome-assembled viral genomes from the human gut reveals diverse putative CrAss-like phages with unique genomic features" | Zenodo
>PolB_Brugia_timori@VDO06507 .	PolB		Yutin, N., Benler, S., Shmakov, S. A., Wolf, Y. I., Tolstoy, I., Rayko, M., ... & Koonin, E. V. (2021). Analysis of metagenome-assembled viral genomes from the human gut reveals diverse putative CrAss-like phages with unique genomic features. Nature Communications, 12(1), 1044.	Data for "Analysis of metagenome-assembled viral genomes from the human gut reveals diverse putative CrAss-like phages with unique genomic features" | Zenodo
>PolB_Bu_Fusnu495969030 .	PolB		Yutin, N., Benler, S., Shmakov, S. A., Wolf, Y. I., Tolstoy, I., Rayko, M., ... & Koonin, E. V. (2021). Analysis of metagenome-assembled viral genomes from the human gut reveals diverse putative CrAss-like phages with unique genomic features. Nature Communications, 12(1), 1044.	Data for "Analysis of metagenome-assembled viral genomes from the human gut reveals diverse putative CrAss-like phages with unique genomic features" | Zenodo
>PolB_Chitinophaga@WP_168765844 .	PolB		Yutin, N., Benler, S., Shmakov, S. A., Wolf, Y. I., Tolstoy, I., Rayko, M., ... & Koonin, E. V. (2021). Analysis of metagenome-assembled viral genomes from the human gut reveals diverse putative CrAss-like phages with unique genomic features. Nature Communications, 12(1), 1044.	Data for "Analysis of metagenome-assembled viral genomes from the human gut reveals diverse putative CrAss-like phages with unique genomic features" | Zenodo
>PolB_delta_OATA01000153_52 .	PolB		Yutin, N., Benler, S., Shmakov, S. A., Wolf, Y. I., Tolstoy, I., Rayko, M., ... & Koonin, E. V. (2021). Analysis of metagenome-assembled viral genomes from the human gut reveals diverse putative CrAss-like phages with unique genomic features. Nature Communications, 12(1), 1044.	Data for "Analysis of metagenome-assembled viral genomes from the human gut reveals diverse putative CrAss-like phages with unique genomic features" | Zenodo
>PolB_delta_OAVV01000102_73_75 .	PolB		Yutin, N., Benler, S., Shmakov, S. A., Wolf, Y. I., Tolstoy, I., Rayko, M., ... & Koonin, E. V. (2021). Analysis of metagenome-assembled viral genomes from the human gut reveals diverse putative CrAss-like phages with unique genomic features. Nature Communications, 12(1), 1044.	Data for "Analysis of metagenome-assembled viral genomes from the human gut reveals diverse putative CrAss-like phages with unique genomic features" | Zenodo
>PolB_delta_OBKN01000017_3 .	PolB		Yutin, N., Benler, S., Shmakov, S. A., Wolf, Y. I., Tolstoy, I., Rayko, M., ... & Koonin, E. V. (2021). Analysis of metagenome-assembled viral genomes from the human gut reveals diverse putative CrAss-like phages with unique genomic features. Nature Communications, 12(1), 1044.	Data for "Analysis of metagenome-assembled viral genomes from the human gut reveals diverse putative CrAss-like phages with unique genomic features" | Zenodo
>PolB_delta_OBYQ01000140_76 .	PolB		Yutin, N., Benler, S., Shmakov, S. A., Wolf, Y. I., Tolstoy, I., Rayko, M., ... & Koonin, E. V. (2021). Analysis of metagenome-assembled viral genomes from the human gut reveals diverse putative CrAss-like phages with unique genomic features. Nature Communications, 12(1), 1044.	Data for "Analysis of metagenome-assembled viral genomes from the human gut reveals diverse putative CrAss-like phages with unique genomic features" | Zenodo
>PolB_delta_OCLC01000020_66 .	PolB		Yutin, N., Benler, S., Shmakov, S. A., Wolf, Y. I., Tolstoy, I., Rayko, M., ... & Koonin, E. V. (2021). Analysis of metagenome-assembled viral genomes from the human gut reveals diverse putative CrAss-like phages with unique genomic features. Nature Communications, 12(1), 1044.	Data for "Analysis of metagenome-assembled viral genomes from the human gut reveals diverse putative CrAss-like phages with unique genomic features" | Zenodo
>PolB_delta_OFMV01000048_85 .	PolB		Yutin, N., Benler, S., Shmakov, S. A., Wolf, Y. I., Tolstoy, I., Rayko, M., ... & Koonin, E. V. (2021). Analysis of metagenome-assembled viral genomes from the human gut reveals diverse putative CrAss-like phages with unique genomic features. Nature Communications, 12(1), 1044.	Data for "Analysis of metagenome-assembled viral genomes from the human gut reveals diverse putative CrAss-like phages with unique genomic features" | Zenodo
>PolB_delta_OGXI01000029_95 .	PolB		Yutin, N., Benler, S., Shmakov, S. A., Wolf, Y. I., Tolstoy, I., Rayko, M., ... & Koonin, E. V. (2021). Analysis of metagenome-assembled viral genomes from the human gut reveals diverse putative CrAss-like phages with unique genomic features. Nature Communications, 12(1), 1044.	Data for "Analysis of metagenome-assembled viral genomes from the human gut reveals diverse putative CrAss-like phages with unique genomic features" | Zenodo
>PolB_delta_OGYD01000028_46 .	PolB		Yutin, N., Benler, S., Shmakov, S. A., Wolf, Y. I., Tolstoy, I., Rayko, M., ... & Koonin, E. V. (2021). Analysis of metagenome-assembled viral genomes from the human gut reveals diverse putative CrAss-like phages with unique genomic features. Nature Communications, 12(1), 1044.	Data for "Analysis of metagenome-assembled viral genomes from the human gut reveals diverse putative CrAss-like phages with unique genomic features" | Zenodo
>PolB_delta_OIXH01000142_71_69 .	PolB		Yutin, N., Benler, S., Shmakov, S. A., Wolf, Y. I., Tolstoy, I., Rayko, M., ... & Koonin, E. V. (2021). Analysis of metagenome-assembled viral genomes from the human gut reveals diverse putative CrAss-like phages with unique genomic features. Nature Communications, 12(1), 1044.	Data for "Analysis of metagenome-assembled viral genomes from the human gut reveals diverse putative CrAss-like phages with unique genomic features" | Zenodo
>PolB_delta_OJQC01000022_27 .	PolB		Yutin, N., Benler, S., Shmakov, S. A., Wolf, Y. I., Tolstoy, I., Rayko, M., ... & Koonin, E. V. (2021). Analysis of metagenome-assembled viral genomes from the human gut reveals diverse putative CrAss-like phages with unique genomic features. Nature Communications, 12(1), 1044.	Data for "Analysis of metagenome-assembled viral genomes from the human gut reveals diverse putative CrAss-like phages with unique genomic features" | Zenodo
>PolB_delta_OKRW01000057_66 .	PolB		Yutin, N., Benler, S., Shmakov, S. A., Wolf, Y. I., Tolstoy, I., Rayko, M., ... & Koonin, E. V. (2021). Analysis of metagenome-assembled viral genomes from the human gut reveals diverse putative CrAss-like phages with unique genomic features. Nature Communications, 12(1), 1044.	Data for "Analysis of metagenome-assembled viral genomes from the human gut reveals diverse putative CrAss-like phages with unique genomic features" | Zenodo
>PolB_delta_OLNW01000127_94 .	PolB		Yutin, N., Benler, S., Shmakov, S. A., Wolf, Y. I., Tolstoy, I., Rayko, M., ... & Koonin, E. V. (2021). Analysis of metagenome-assembled viral genomes from the human gut reveals diverse putative CrAss-like phages with unique genomic features. Nature Communications, 12(1), 1044.	Data for "Analysis of metagenome-assembled viral genomes from the human gut reveals diverse putative CrAss-like phages with unique genomic features" | Zenodo
>PolB_delta_OLOZ01000093_47 .	PolB		Yutin, N., Benler, S., Shmakov, S. A., Wolf, Y. I., Tolstoy, I., Rayko, M., ... & Koonin, E. V. (2021). Analysis of metagenome-assembled viral genomes from the human gut reveals diverse putative CrAss-like phages with unique genomic features. Nature Communications, 12(1), 1044.	Data for "Analysis of metagenome-assembled viral genomes from the human gut reveals diverse putative CrAss-like phages with unique genomic features" | Zenodo
>PolB_delta_OLXC01000001_9 .	PolB		Yutin, N., Benler, S., Shmakov, S. A., Wolf, Y. I., Tolstoy, I., Rayko, M., ... & Koonin, E. V. (2021). Analysis of metagenome-assembled viral genomes from the human gut reveals diverse putative CrAss-like phages with unique genomic features. Nature Communications, 12(1), 1044.	Data for "Analysis of metagenome-assembled viral genomes from the human gut reveals diverse putative CrAss-like phages with unique genomic features" | Zenodo
>PolB_delta_OMAC01000093_46 .	PolB		Yutin, N., Benler, S., Shmakov, S. A., Wolf, Y. I., Tolstoy, I., Rayko, M., ... & Koonin, E. V. (2021). Analysis of metagenome-assembled viral genomes from the human gut reveals diverse putative CrAss-like phages with unique genomic features. Nature Communications, 12(1), 1044.	Data for "Analysis of metagenome-assembled viral genomes from the human gut reveals diverse putative CrAss-like phages with unique genomic features" | Zenodo
>PolB_Edwardsiella_phage@YP_008869267 .	PolB		Yutin, N., Benler, S., Shmakov, S. A., Wolf, Y. I., Tolstoy, I., Rayko, M., ... & Koonin, E. V. (2021). Analysis of metagenome-assembled viral genomes from the human gut reveals diverse putative CrAss-like phages with unique genomic features. Nature Communications, 12(1), 1044.	Data for "Analysis of metagenome-assembled viral genomes from the human gut reveals diverse putative CrAss-like phages with unique genomic features" | Zenodo
>PolB_Ensifer_aridi@WP_085044344 .	PolB		Yutin, N., Benler, S., Shmakov, S. A., Wolf, Y. I., Tolstoy, I., Rayko, M., ... & Koonin, E. V. (2021). Analysis of metagenome-assembled viral genomes from the human gut reveals diverse putative CrAss-like phages with unique genomic features. Nature Communications, 12(1), 1044.	Data for "Analysis of metagenome-assembled viral genomes from the human gut reveals diverse putative CrAss-like phages with unique genomic features" | Zenodo
>PolB_Escherichia_phage_Halfdan@AXC34310 .	PolB		Yutin, N., Benler, S., Shmakov, S. A., Wolf, Y. I., Tolstoy, I., Rayko, M., ... & Koonin, E. V. (2021). Analysis of metagenome-assembled viral genomes from the human gut reveals diverse putative CrAss-like phages with unique genomic features. Nature Communications, 12(1), 1044.	Data for "Analysis of metagenome-assembled viral genomes from the human gut reveals diverse putative CrAss-like phages with unique genomic features" | Zenodo
>PolB_Escherichia_phage_Skure@QBZ71662 .	PolB		Yutin, N., Benler, S., Shmakov, S. A., Wolf, Y. I., Tolstoy, I., Rayko, M., ... & Koonin, E. V. (2021). Analysis of metagenome-assembled viral genomes from the human gut reveals diverse putative CrAss-like phages with unique genomic features. Nature Communications, 12(1), 1044.	Data for "Analysis of metagenome-assembled viral genomes from the human gut reveals diverse putative CrAss-like phages with unique genomic features" | Zenodo
>PolB_Escherichia_phage_vB_EcoP_PTXU04@QBQ76649 .	PolB		Yutin, N., Benler, S., Shmakov, S. A., Wolf, Y. I., Tolstoy, I., Rayko, M., ... & Koonin, E. V. (2021). Analysis of metagenome-assembled viral genomes from the human gut reveals diverse putative CrAss-like phages with unique genomic features. Nature Communications, 12(1), 1044.	Data for "Analysis of metagenome-assembled viral genomes from the human gut reveals diverse putative CrAss-like phages with unique genomic features" | Zenodo
>PolB_f1_Burph48697545 .	PolB		Yutin, N., Benler, S., Shmakov, S. A., Wolf, Y. I., Tolstoy, I., Rayko, M., ... & Koonin, E. V. (2021). Analysis of metagenome-assembled viral genomes from the human gut reveals diverse putative CrAss-like phages with unique genomic features. Nature Communications, 12(1), 1044.	Data for "Analysis of metagenome-assembled viral genomes from the human gut reveals diverse putative CrAss-like phages with unique genomic features" | Zenodo
>PolB_f3_Leuph291010740 .	PolB		Yutin, N., Benler, S., Shmakov, S. A., Wolf, Y. I., Tolstoy, I., Rayko, M., ... & Koonin, E. V. (2021). Analysis of metagenome-assembled viral genomes from the human gut reveals diverse putative CrAss-like phages with unique genomic features. Nature Communications, 12(1), 1044.	Data for "Analysis of metagenome-assembled viral genomes from the human gut reveals diverse putative CrAss-like phages with unique genomic features" | Zenodo
>PolB_f3_Leuph399528542 .	PolB		Yutin, N., Benler, S., Shmakov, S. A., Wolf, Y. I., Tolstoy, I., Rayko, M., ... & Koonin, E. V. (2021). Analysis of metagenome-assembled viral genomes from the human gut reveals diverse putative CrAss-like phages with unique genomic features. Nature Communications, 12(1), 1044.	Data for "Analysis of metagenome-assembled viral genomes from the human gut reveals diverse putative CrAss-like phages with unique genomic features" | Zenodo
>PolB_f3_Lisph157325398 .	PolB		Yutin, N., Benler, S., Shmakov, S. A., Wolf, Y. I., Tolstoy, I., Rayko, M., ... & Koonin, E. V. (2021). Analysis of metagenome-assembled viral genomes from the human gut reveals diverse putative CrAss-like phages with unique genomic features. Nature Communications, 12(1), 1044.	Data for "Analysis of metagenome-assembled viral genomes from the human gut reveals diverse putative CrAss-like phages with unique genomic features" | Zenodo
>PolB_f3_Lisph207270805 .	PolB		Yutin, N., Benler, S., Shmakov, S. A., Wolf, Y. I., Tolstoy, I., Rayko, M., ... & Koonin, E. V. (2021). Analysis of metagenome-assembled viral genomes from the human gut reveals diverse putative CrAss-like phages with unique genomic features. Nature Communications, 12(1), 1044.	Data for "Analysis of metagenome-assembled viral genomes from the human gut reveals diverse putative CrAss-like phages with unique genomic features" | Zenodo
>PolB_Flavob_phages_QWCE01000387_72 .	PolB		Yutin, N., Benler, S., Shmakov, S. A., Wolf, Y. I., Tolstoy, I., Rayko, M., ... & Koonin, E. V. (2021). Analysis of metagenome-assembled viral genomes from the human gut reveals diverse putative CrAss-like phages with unique genomic features. Nature Communications, 12(1), 1044.	Data for "Analysis of metagenome-assembled viral genomes from the human gut reveals diverse putative CrAss-like phages with unique genomic features" | Zenodo
>PolB_gamma_OKSB01000084_72 .	PolB		Yutin, N., Benler, S., Shmakov, S. A., Wolf, Y. I., Tolstoy, I., Rayko, M., ... & Koonin, E. V. (2021). Analysis of metagenome-assembled viral genomes from the human gut reveals diverse putative CrAss-like phages with unique genomic features. Nature Communications, 12(1), 1044.	Data for "Analysis of metagenome-assembled viral genomes from the human gut reveals diverse putative CrAss-like phages with unique genomic features" | Zenodo
>PolB_gamma_OLQL01000089_65_67 .	PolB		Yutin, N., Benler, S., Shmakov, S. A., Wolf, Y. I., Tolstoy, I., Rayko, M., ... & Koonin, E. V. (2021). Analysis of metagenome-assembled viral genomes from the human gut reveals diverse putative CrAss-like phages with unique genomic features. Nature Communications, 12(1), 1044.	Data for "Analysis of metagenome-assembled viral genomes from the human gut reveals diverse putative CrAss-like phages with unique genomic features" | Zenodo
>PolB_Gemmobacter_caeni@WP_108129377 .	PolB		Yutin, N., Benler, S., Shmakov, S. A., Wolf, Y. I., Tolstoy, I., Rayko, M., ... & Koonin, E. V. (2021). Analysis of metagenome-assembled viral genomes from the human gut reveals diverse putative CrAss-like phages with unique genomic features. Nature Communications, 12(1), 1044.	Data for "Analysis of metagenome-assembled viral genomes from the human gut reveals diverse putative CrAss-like phages with unique genomic features" | Zenodo
>PolB_Gemmobacter_lutimaris@WP_119134895 .	PolB		Yutin, N., Benler, S., Shmakov, S. A., Wolf, Y. I., Tolstoy, I., Rayko, M., ... & Koonin, E. V. (2021). Analysis of metagenome-assembled viral genomes from the human gut reveals diverse putative CrAss-like phages with unique genomic features. Nature Communications, 12(1), 1044.	Data for "Analysis of metagenome-assembled viral genomes from the human gut reveals diverse putative CrAss-like phages with unique genomic features" | Zenodo
>PolB_genee_12_CDZN01024782 .	PolB		Yutin, N., Benler, S., Shmakov, S. A., Wolf, Y. I., Tolstoy, I., Rayko, M., ... & Koonin, E. V. (2021). Analysis of metagenome-assembled viral genomes from the human gut reveals diverse putative CrAss-like phages with unique genomic features. Nature Communications, 12(1), 1044.	Data for "Analysis of metagenome-assembled viral genomes from the human gut reveals diverse putative CrAss-like phages with unique genomic features" | Zenodo
>PolB_genee_17_crAssphage .	PolB		Yutin, N., Benler, S., Shmakov, S. A., Wolf, Y. I., Tolstoy, I., Rayko, M., ... & Koonin, E. V. (2021). Analysis of metagenome-assembled viral genomes from the human gut reveals diverse putative CrAss-like phages with unique genomic features. Nature Communications, 12(1), 1044.	Data for "Analysis of metagenome-assembled viral genomes from the human gut reveals diverse putative CrAss-like phages with unique genomic features" | Zenodo
>PolB_genee_18x_Cellulophaga_ph_NC_021806 .	PolB		Yutin, N., Benler, S., Shmakov, S. A., Wolf, Y. I., Tolstoy, I., Rayko, M., ... & Koonin, E. V. (2021). Analysis of metagenome-assembled viral genomes from the human gut reveals diverse putative CrAss-like phages with unique genomic features. Nature Communications, 12(1), 1044.	Data for "Analysis of metagenome-assembled viral genomes from the human gut reveals diverse putative CrAss-like phages with unique genomic features" | Zenodo
>PolB_genee_32_CEAZ01003514 .	PolB		Yutin, N., Benler, S., Shmakov, S. A., Wolf, Y. I., Tolstoy, I., Rayko, M., ... & Koonin, E. V. (2021). Analysis of metagenome-assembled viral genomes from the human gut reveals diverse putative CrAss-like phages with unique genomic features. Nature Communications, 12(1), 1044.	Data for "Analysis of metagenome-assembled viral genomes from the human gut reveals diverse putative CrAss-like phages with unique genomic features" | Zenodo
>PolB_genee_35_CEAR01029167 .	PolB		Yutin, N., Benler, S., Shmakov, S. A., Wolf, Y. I., Tolstoy, I., Rayko, M., ... & Koonin, E. V. (2021). Analysis of metagenome-assembled viral genomes from the human gut reveals diverse putative CrAss-like phages with unique genomic features. Nature Communications, 12(1), 1044.	Data for "Analysis of metagenome-assembled viral genomes from the human gut reveals diverse putative CrAss-like phages with unique genomic features" | Zenodo
>PolB_genee_38_CDZH01002743 .	PolB		Yutin, N., Benler, S., Shmakov, S. A., Wolf, Y. I., Tolstoy, I., Rayko, M., ... & Koonin, E. V. (2021). Analysis of metagenome-assembled viral genomes from the human gut reveals diverse putative CrAss-like phages with unique genomic features. Nature Communications, 12(1), 1044.	Data for "Analysis of metagenome-assembled viral genomes from the human gut reveals diverse putative CrAss-like phages with unique genomic features" | Zenodo
>PolB_genee_48_LSPZ01000006 .	PolB		Yutin, N., Benler, S., Shmakov, S. A., Wolf, Y. I., Tolstoy, I., Rayko, M., ... & Koonin, E. V. (2021). Analysis of metagenome-assembled viral genomes from the human gut reveals diverse putative CrAss-like phages with unique genomic features. Nature Communications, 12(1), 1044.	Data for "Analysis of metagenome-assembled viral genomes from the human gut reveals diverse putative CrAss-like phages with unique genomic features" | Zenodo
>PolB_genee_64_CDZK01015469 .	PolB		Yutin, N., Benler, S., Shmakov, S. A., Wolf, Y. I., Tolstoy, I., Rayko, M., ... & Koonin, E. V. (2021). Analysis of metagenome-assembled viral genomes from the human gut reveals diverse putative CrAss-like phages with unique genomic features. Nature Communications, 12(1), 1044.	Data for "Analysis of metagenome-assembled viral genomes from the human gut reveals diverse putative CrAss-like phages with unique genomic features" | Zenodo
>PolB_genee_74_Flavobact_ph_NC_031904 .	PolB		Yutin, N., Benler, S., Shmakov, S. A., Wolf, Y. I., Tolstoy, I., Rayko, M., ... & Koonin, E. V. (2021). Analysis of metagenome-assembled viral genomes from the human gut reveals diverse putative CrAss-like phages with unique genomic features. Nature Communications, 12(1), 1044.	Data for "Analysis of metagenome-assembled viral genomes from the human gut reveals diverse putative CrAss-like phages with unique genomic features" | Zenodo
>PolB_MAO23561 .	PolB		Yutin, N., Benler, S., Shmakov, S. A., Wolf, Y. I., Tolstoy, I., Rayko, M., ... & Koonin, E. V. (2021). Analysis of metagenome-assembled viral genomes from the human gut reveals diverse putative CrAss-like phages with unique genomic features. Nature Communications, 12(1), 1044.	Data for "Analysis of metagenome-assembled viral genomes from the human gut reveals diverse putative CrAss-like phages with unique genomic features" | Zenodo
>PolB_Mesorhizobium@RWF33783 .	PolB		Yutin, N., Benler, S., Shmakov, S. A., Wolf, Y. I., Tolstoy, I., Rayko, M., ... & Koonin, E. V. (2021). Analysis of metagenome-assembled viral genomes from the human gut reveals diverse putative CrAss-like phages with unique genomic features. Nature Communications, 12(1), 1044.	Data for "Analysis of metagenome-assembled viral genomes from the human gut reveals diverse putative CrAss-like phages with unique genomic features" | Zenodo
>PolB_Mesorhizobium@RWO06348 .	PolB		Yutin, N., Benler, S., Shmakov, S. A., Wolf, Y. I., Tolstoy, I., Rayko, M., ... & Koonin, E. V. (2021). Analysis of metagenome-assembled viral genomes from the human gut reveals diverse putative CrAss-like phages with unique genomic features. Nature Communications, 12(1), 1044.	Data for "Analysis of metagenome-assembled viral genomes from the human gut reveals diverse putative CrAss-like phages with unique genomic features" | Zenodo
>PolB_Mesorhizobium@WP_140838457 .	PolB		Yutin, N., Benler, S., Shmakov, S. A., Wolf, Y. I., Tolstoy, I., Rayko, M., ... & Koonin, E. V. (2021). Analysis of metagenome-assembled viral genomes from the human gut reveals diverse putative CrAss-like phages with unique genomic features. Nature Communications, 12(1), 1044.	Data for "Analysis of metagenome-assembled viral genomes from the human gut reveals diverse putative CrAss-like phages with unique genomic features" | Zenodo
>PolB_Myoviridae@QHJ80461 .	PolB		Yutin, N., Benler, S., Shmakov, S. A., Wolf, Y. I., Tolstoy, I., Rayko, M., ... & Koonin, E. V. (2021). Analysis of metagenome-assembled viral genomes from the human gut reveals diverse putative CrAss-like phages with unique genomic features. Nature Communications, 12(1), 1044.	Data for "Analysis of metagenome-assembled viral genomes from the human gut reveals diverse putative CrAss-like phages with unique genomic features" | Zenodo
>PolB_Myoviridae@QHJ84235 .	PolB		Yutin, N., Benler, S., Shmakov, S. A., Wolf, Y. I., Tolstoy, I., Rayko, M., ... & Koonin, E. V. (2021). Analysis of metagenome-assembled viral genomes from the human gut reveals diverse putative CrAss-like phages with unique genomic features. Nature Communications, 12(1), 1044.	Data for "Analysis of metagenome-assembled viral genomes from the human gut reveals diverse putative CrAss-like phages with unique genomic features" | Zenodo
>PolB_NBO98839 .	PolB		Yutin, N., Benler, S., Shmakov, S. A., Wolf, Y. I., Tolstoy, I., Rayko, M., ... & Koonin, E. V. (2021). Analysis of metagenome-assembled viral genomes from the human gut reveals diverse putative CrAss-like phages with unique genomic features. Nature Communications, 12(1), 1044.	Data for "Analysis of metagenome-assembled viral genomes from the human gut reveals diverse putative CrAss-like phages with unique genomic features" | Zenodo
>PolB_NBO99567 .	PolB		Yutin, N., Benler, S., Shmakov, S. A., Wolf, Y. I., Tolstoy, I., Rayko, M., ... & Koonin, E. V. (2021). Analysis of metagenome-assembled viral genomes from the human gut reveals diverse putative CrAss-like phages with unique genomic features. Nature Communications, 12(1), 1044.	Data for "Analysis of metagenome-assembled viral genomes from the human gut reveals diverse putative CrAss-like phages with unique genomic features" | Zenodo
>PolB_NBP70489 .	PolB		Yutin, N., Benler, S., Shmakov, S. A., Wolf, Y. I., Tolstoy, I., Rayko, M., ... & Koonin, E. V. (2021). Analysis of metagenome-assembled viral genomes from the human gut reveals diverse putative CrAss-like phages with unique genomic features. Nature Communications, 12(1), 1044.	Data for "Analysis of metagenome-assembled viral genomes from the human gut reveals diverse putative CrAss-like phages with unique genomic features" | Zenodo
>PolB_NCV79718 .	PolB		Yutin, N., Benler, S., Shmakov, S. A., Wolf, Y. I., Tolstoy, I., Rayko, M., ... & Koonin, E. V. (2021). Analysis of metagenome-assembled viral genomes from the human gut reveals diverse putative CrAss-like phages with unique genomic features. Nature Communications, 12(1), 1044.	Data for "Analysis of metagenome-assembled viral genomes from the human gut reveals diverse putative CrAss-like phages with unique genomic features" | Zenodo
>PolB_NDB81450 .	PolB		Yutin, N., Benler, S., Shmakov, S. A., Wolf, Y. I., Tolstoy, I., Rayko, M., ... & Koonin, E. V. (2021). Analysis of metagenome-assembled viral genomes from the human gut reveals diverse putative CrAss-like phages with unique genomic features. Nature Communications, 12(1), 1044.	Data for "Analysis of metagenome-assembled viral genomes from the human gut reveals diverse putative CrAss-like phages with unique genomic features" | Zenodo
>PolB_NDC95674 .	PolB		Yutin, N., Benler, S., Shmakov, S. A., Wolf, Y. I., Tolstoy, I., Rayko, M., ... & Koonin, E. V. (2021). Analysis of metagenome-assembled viral genomes from the human gut reveals diverse putative CrAss-like phages with unique genomic features. Nature Communications, 12(1), 1044.	Data for "Analysis of metagenome-assembled viral genomes from the human gut reveals diverse putative CrAss-like phages with unique genomic features" | Zenodo
>PolB_NKC02001 .	PolB		Yutin, N., Benler, S., Shmakov, S. A., Wolf, Y. I., Tolstoy, I., Rayko, M., ... & Koonin, E. V. (2021). Analysis of metagenome-assembled viral genomes from the human gut reveals diverse putative CrAss-like phages with unique genomic features. Nature Communications, 12(1), 1044.	Data for "Analysis of metagenome-assembled viral genomes from the human gut reveals diverse putative CrAss-like phages with unique genomic features" | Zenodo
>PolB_Oceanicola@WP_024812758 .	PolB		Yutin, N., Benler, S., Shmakov, S. A., Wolf, Y. I., Tolstoy, I., Rayko, M., ... & Koonin, E. V. (2021). Analysis of metagenome-assembled viral genomes from the human gut reveals diverse putative CrAss-like phages with unique genomic features. Nature Communications, 12(1), 1044.	Data for "Analysis of metagenome-assembled viral genomes from the human gut reveals diverse putative CrAss-like phages with unique genomic features" | Zenodo
>PolB_Pantoea_phage@YP_009624343 .	PolB		Yutin, N., Benler, S., Shmakov, S. A., Wolf, Y. I., Tolstoy, I., Rayko, M., ... & Koonin, E. V. (2021). Analysis of metagenome-assembled viral genomes from the human gut reveals diverse putative CrAss-like phages with unique genomic features. Nature Communications, 12(1), 1044.	Data for "Analysis of metagenome-assembled viral genomes from the human gut reveals diverse putative CrAss-like phages with unique genomic features" | Zenodo
>PolB_Pantoea_phage_vB_PagM_AAM22@QDH45632 .	PolB		Yutin, N., Benler, S., Shmakov, S. A., Wolf, Y. I., Tolstoy, I., Rayko, M., ... & Koonin, E. V. (2021). Analysis of metagenome-assembled viral genomes from the human gut reveals diverse putative CrAss-like phages with unique genomic features. Nature Communications, 12(1), 1044.	Data for "Analysis of metagenome-assembled viral genomes from the human gut reveals diverse putative CrAss-like phages with unique genomic features" | Zenodo
>PolB_Prokaryotic_dsDNA_virus@QDP48865 .	PolB		Yutin, N., Benler, S., Shmakov, S. A., Wolf, Y. I., Tolstoy, I., Rayko, M., ... & Koonin, E. V. (2021). Analysis of metagenome-assembled viral genomes from the human gut reveals diverse putative CrAss-like phages with unique genomic features. Nature Communications, 12(1), 1044.	Data for "Analysis of metagenome-assembled viral genomes from the human gut reveals diverse putative CrAss-like phages with unique genomic features" | Zenodo
>PolB_Prokaryotic_dsDNA_virus@QDP50276 .	PolB		Yutin, N., Benler, S., Shmakov, S. A., Wolf, Y. I., Tolstoy, I., Rayko, M., ... & Koonin, E. V. (2021). Analysis of metagenome-assembled viral genomes from the human gut reveals diverse putative CrAss-like phages with unique genomic features. Nature Communications, 12(1), 1044.	Data for "Analysis of metagenome-assembled viral genomes from the human gut reveals diverse putative CrAss-like phages with unique genomic features" | Zenodo
>PolB_Prokaryotic_dsDNA_virus@QDP52379 .	PolB		Yutin, N., Benler, S., Shmakov, S. A., Wolf, Y. I., Tolstoy, I., Rayko, M., ... & Koonin, E. V. (2021). Analysis of metagenome-assembled viral genomes from the human gut reveals diverse putative CrAss-like phages with unique genomic features. Nature Communications, 12(1), 1044.	Data for "Analysis of metagenome-assembled viral genomes from the human gut reveals diverse putative CrAss-like phages with unique genomic features" | Zenodo
>PolB_Prokaryotic_dsDNA_virus@QDP56505 .	PolB		Yutin, N., Benler, S., Shmakov, S. A., Wolf, Y. I., Tolstoy, I., Rayko, M., ... & Koonin, E. V. (2021). Analysis of metagenome-assembled viral genomes from the human gut reveals diverse putative CrAss-like phages with unique genomic features. Nature Communications, 12(1), 1044.	Data for "Analysis of metagenome-assembled viral genomes from the human gut reveals diverse putative CrAss-like phages with unique genomic features" | Zenodo
>PolB_Pseudo_nitzschia@AYD75908 .	PolB		Yutin, N., Benler, S., Shmakov, S. A., Wolf, Y. I., Tolstoy, I., Rayko, M., ... & Koonin, E. V. (2021). Analysis of metagenome-assembled viral genomes from the human gut reveals diverse putative CrAss-like phages with unique genomic features. Nature Communications, 12(1), 1044.	Data for "Analysis of metagenome-assembled viral genomes from the human gut reveals diverse putative CrAss-like phages with unique genomic features" | Zenodo
>PolB_Pseudoalteromonas_phage_PHS21@AQN32315 .	PolB		Yutin, N., Benler, S., Shmakov, S. A., Wolf, Y. I., Tolstoy, I., Rayko, M., ... & Koonin, E. V. (2021). Analysis of metagenome-assembled viral genomes from the human gut reveals diverse putative CrAss-like phages with unique genomic features. Nature Communications, 12(1), 1044.	Data for "Analysis of metagenome-assembled viral genomes from the human gut reveals diverse putative CrAss-like phages with unique genomic features" | Zenodo
>PolB_Pseudomonas_phage_KP1@QBZ71734 .	PolB		Yutin, N., Benler, S., Shmakov, S. A., Wolf, Y. I., Tolstoy, I., Rayko, M., ... & Koonin, E. V. (2021). Analysis of metagenome-assembled viral genomes from the human gut reveals diverse putative CrAss-like phages with unique genomic features. Nature Communications, 12(1), 1044.	Data for "Analysis of metagenome-assembled viral genomes from the human gut reveals diverse putative CrAss-like phages with unique genomic features" | Zenodo
>PolB_Rheinheimera_phage_vB_RspM_Barba19A@QCQ61866 .	PolB		Yutin, N., Benler, S., Shmakov, S. A., Wolf, Y. I., Tolstoy, I., Rayko, M., ... & Koonin, E. V. (2021). Analysis of metagenome-assembled viral genomes from the human gut reveals diverse putative CrAss-like phages with unique genomic features. Nature Communications, 12(1), 1044.	Data for "Analysis of metagenome-assembled viral genomes from the human gut reveals diverse putative CrAss-like phages with unique genomic features" | Zenodo
>PolB_Rhizobium_azibense@WP_133940372 .	PolB		Yutin, N., Benler, S., Shmakov, S. A., Wolf, Y. I., Tolstoy, I., Rayko, M., ... & Koonin, E. V. (2021). Analysis of metagenome-assembled viral genomes from the human gut reveals diverse putative CrAss-like phages with unique genomic features. Nature Communications, 12(1), 1044.	Data for "Analysis of metagenome-assembled viral genomes from the human gut reveals diverse putative CrAss-like phages with unique genomic features" | Zenodo
>PolB_Siphoviridae_sp_ctdc_1@AXH72174 .	PolB		Yutin, N., Benler, S., Shmakov, S. A., Wolf, Y. I., Tolstoy, I., Rayko, M., ... & Koonin, E. V. (2021). Analysis of metagenome-assembled viral genomes from the human gut reveals diverse putative CrAss-like phages with unique genomic features. Nature Communications, 12(1), 1044.	Data for "Analysis of metagenome-assembled viral genomes from the human gut reveals diverse putative CrAss-like phages with unique genomic features" | Zenodo
>PolB_Sphingobium_barthaii@WP_133654075 .	PolB		Yutin, N., Benler, S., Shmakov, S. A., Wolf, Y. I., Tolstoy, I., Rayko, M., ... & Koonin, E. V. (2021). Analysis of metagenome-assembled viral genomes from the human gut reveals diverse putative CrAss-like phages with unique genomic features. Nature Communications, 12(1), 1044.	Data for "Analysis of metagenome-assembled viral genomes from the human gut reveals diverse putative CrAss-like phages with unique genomic features" | Zenodo
>PolB_unclassified@RPG34605 .	PolB		Yutin, N., Benler, S., Shmakov, S. A., Wolf, Y. I., Tolstoy, I., Rayko, M., ... & Koonin, E. V. (2021). Analysis of metagenome-assembled viral genomes from the human gut reveals diverse putative CrAss-like phages with unique genomic features. Nature Communications, 12(1), 1044.	Data for "Analysis of metagenome-assembled viral genomes from the human gut reveals diverse putative CrAss-like phages with unique genomic features" | Zenodo
>PolB_unclassified@WP_138151163 .	PolB		Yutin, N., Benler, S., Shmakov, S. A., Wolf, Y. I., Tolstoy, I., Rayko, M., ... & Koonin, E. V. (2021). Analysis of metagenome-assembled viral genomes from the human gut reveals diverse putative CrAss-like phages with unique genomic features. Nature Communications, 12(1), 1044.	Data for "Analysis of metagenome-assembled viral genomes from the human gut reveals diverse putative CrAss-like phages with unique genomic features" | Zenodo
>PolB_unclassified_Marinobacter@WP_152437815 .	PolB		Yutin, N., Benler, S., Shmakov, S. A., Wolf, Y. I., Tolstoy, I., Rayko, M., ... & Koonin, E. V. (2021). Analysis of metagenome-assembled viral genomes from the human gut reveals diverse putative CrAss-like phages with unique genomic features. Nature Communications, 12(1), 1044.	Data for "Analysis of metagenome-assembled viral genomes from the human gut reveals diverse putative CrAss-like phages with unique genomic features" | Zenodo
>PolB_V_Ca_Agrobacterium_phage_7_7_1@YP_007006473 .	PolB		Yutin, N., Benler, S., Shmakov, S. A., Wolf, Y. I., Tolstoy, I., Rayko, M., ... & Koonin, E. V. (2021). Analysis of metagenome-assembled viral genomes from the human gut reveals diverse putative CrAss-like phages with unique genomic features. Nature Communications, 12(1), 1044.	Data for "Analysis of metagenome-assembled viral genomes from the human gut reveals diverse putative CrAss-like phages with unique genomic features" | Zenodo
>PolB_V_Ca_Curvibacter_phage_P26059A@ASJ79207 .	PolB		Yutin, N., Benler, S., Shmakov, S. A., Wolf, Y. I., Tolstoy, I., Rayko, M., ... & Koonin, E. V. (2021). Analysis of metagenome-assembled viral genomes from the human gut reveals diverse putative CrAss-like phages with unique genomic features. Nature Communications, 12(1), 1044.	Data for "Analysis of metagenome-assembled viral genomes from the human gut reveals diverse putative CrAss-like phages with unique genomic features" | Zenodo
>PolB_V_Ca_Klebsiella_phage_JD001@YP_007392876 .	PolB		Yutin, N., Benler, S., Shmakov, S. A., Wolf, Y. I., Tolstoy, I., Rayko, M., ... & Koonin, E. V. (2021). Analysis of metagenome-assembled viral genomes from the human gut reveals diverse putative CrAss-like phages with unique genomic features. Nature Communications, 12(1), 1044.	Data for "Analysis of metagenome-assembled viral genomes from the human gut reveals diverse putative CrAss-like phages with unique genomic features" | Zenodo
>PolB_V_Ca_Proteus_phage_VB_PmiS_Isfahan@YP_009600640 .	PolB		Yutin, N., Benler, S., Shmakov, S. A., Wolf, Y. I., Tolstoy, I., Rayko, M., ... & Koonin, E. V. (2021). Analysis of metagenome-assembled viral genomes from the human gut reveals diverse putative CrAss-like phages with unique genomic features. Nature Communications, 12(1), 1044.	Data for "Analysis of metagenome-assembled viral genomes from the human gut reveals diverse putative CrAss-like phages with unique genomic features" | Zenodo
>PolB_V_Ca_Rhizobium_phage_vB_RglS_P106B@YP_009005974 .	PolB		Yutin, N., Benler, S., Shmakov, S. A., Wolf, Y. I., Tolstoy, I., Rayko, M., ... & Koonin, E. V. (2021). Analysis of metagenome-assembled viral genomes from the human gut reveals diverse putative CrAss-like phages with unique genomic features. Nature Communications, 12(1), 1044.	Data for "Analysis of metagenome-assembled viral genomes from the human gut reveals diverse putative CrAss-like phages with unique genomic features" | Zenodo
>PolB_V_Ca_Siphoviridae@AXF53124 .	PolB		Yutin, N., Benler, S., Shmakov, S. A., Wolf, Y. I., Tolstoy, I., Rayko, M., ... & Koonin, E. V. (2021). Analysis of metagenome-assembled viral genomes from the human gut reveals diverse putative CrAss-like phages with unique genomic features. Nature Communications, 12(1), 1044.	Data for "Analysis of metagenome-assembled viral genomes from the human gut reveals diverse putative CrAss-like phages with unique genomic features" | Zenodo
>PolB_V_ds_Achromobacter_phage_phiAxp_1@YP_009220363 .	PolB		Yutin, N., Benler, S., Shmakov, S. A., Wolf, Y. I., Tolstoy, I., Rayko, M., ... & Koonin, E. V. (2021). Analysis of metagenome-assembled viral genomes from the human gut reveals diverse putative CrAss-like phages with unique genomic features. Nature Communications, 12(1), 1044.	Data for "Analysis of metagenome-assembled viral genomes from the human gut reveals diverse putative CrAss-like phages with unique genomic features" | Zenodo
>PolB_V_ds_Burkholderia_phage_AH2@YP_006561157 .	PolB		Yutin, N., Benler, S., Shmakov, S. A., Wolf, Y. I., Tolstoy, I., Rayko, M., ... & Koonin, E. V. (2021). Analysis of metagenome-assembled viral genomes from the human gut reveals diverse putative CrAss-like phages with unique genomic features. Nature Communications, 12(1), 1044.	Data for "Analysis of metagenome-assembled viral genomes from the human gut reveals diverse putative CrAss-like phages with unique genomic features" | Zenodo
>PolB_V_ds_Burkholderia_phage_BcepGomr@YP_001210246 .	PolB		Yutin, N., Benler, S., Shmakov, S. A., Wolf, Y. I., Tolstoy, I., Rayko, M., ... & Koonin, E. V. (2021). Analysis of metagenome-assembled viral genomes from the human gut reveals diverse putative CrAss-like phages with unique genomic features. Nature Communications, 12(1), 1044.	Data for "Analysis of metagenome-assembled viral genomes from the human gut reveals diverse putative CrAss-like phages with unique genomic features" | Zenodo
>PolB_V_ds_Enterobacteria_phage_JenP1@YP_009220000 .	PolB		Yutin, N., Benler, S., Shmakov, S. A., Wolf, Y. I., Tolstoy, I., Rayko, M., ... & Koonin, E. V. (2021). Analysis of metagenome-assembled viral genomes from the human gut reveals diverse putative CrAss-like phages with unique genomic features. Nature Communications, 12(1), 1044.	Data for "Analysis of metagenome-assembled viral genomes from the human gut reveals diverse putative CrAss-like phages with unique genomic features" | Zenodo
>PolB_V_ds_Loktanella_phage_pCB2051_A@YP_007674913 .	PolB		Yutin, N., Benler, S., Shmakov, S. A., Wolf, Y. I., Tolstoy, I., Rayko, M., ... & Koonin, E. V. (2021). Analysis of metagenome-assembled viral genomes from the human gut reveals diverse putative CrAss-like phages with unique genomic features. Nature Communications, 12(1), 1044.	Data for "Analysis of metagenome-assembled viral genomes from the human gut reveals diverse putative CrAss-like phages with unique genomic features" | Zenodo
>PolB_V_ds_Nitrincola_zeta_phage_1M3_16@YP_009037283 .	PolB		Yutin, N., Benler, S., Shmakov, S. A., Wolf, Y. I., Tolstoy, I., Rayko, M., ... & Koonin, E. V. (2021). Analysis of metagenome-assembled viral genomes from the human gut reveals diverse putative CrAss-like phages with unique genomic features. Nature Communications, 12(1), 1044.	Data for "Analysis of metagenome-assembled viral genomes from the human gut reveals diverse putative CrAss-like phages with unique genomic features" | Zenodo
>PolB_V_ds_Pseudoalteromonas_phage_B8b@AII27474 .	PolB		Yutin, N., Benler, S., Shmakov, S. A., Wolf, Y. I., Tolstoy, I., Rayko, M., ... & Koonin, E. V. (2021). Analysis of metagenome-assembled viral genomes from the human gut reveals diverse putative CrAss-like phages with unique genomic features. Nature Communications, 12(1), 1044.	Data for "Analysis of metagenome-assembled viral genomes from the human gut reveals diverse putative CrAss-like phages with unique genomic features" | Zenodo
>PolB_V_ds_Pseudomonas_phage_PaMx25@ALH23797 .	PolB		Yutin, N., Benler, S., Shmakov, S. A., Wolf, Y. I., Tolstoy, I., Rayko, M., ... & Koonin, E. V. (2021). Analysis of metagenome-assembled viral genomes from the human gut reveals diverse putative CrAss-like phages with unique genomic features. Nature Communications, 12(1), 1044.	Data for "Analysis of metagenome-assembled viral genomes from the human gut reveals diverse putative CrAss-like phages with unique genomic features" | Zenodo
>PolB_V_ds_Pseudomonas_phage_phiPMW@ANA49321 .	PolB		Yutin, N., Benler, S., Shmakov, S. A., Wolf, Y. I., Tolstoy, I., Rayko, M., ... & Koonin, E. V. (2021). Analysis of metagenome-assembled viral genomes from the human gut reveals diverse putative CrAss-like phages with unique genomic features. Nature Communications, 12(1), 1044.	Data for "Analysis of metagenome-assembled viral genomes from the human gut reveals diverse putative CrAss-like phages with unique genomic features" | Zenodo
>PolB_V_ds_Rhizobium_phage_RHEph06@YP_009145906 .	PolB		Yutin, N., Benler, S., Shmakov, S. A., Wolf, Y. I., Tolstoy, I., Rayko, M., ... & Koonin, E. V. (2021). Analysis of metagenome-assembled viral genomes from the human gut reveals diverse putative CrAss-like phages with unique genomic features. Nature Communications, 12(1), 1044.	Data for "Analysis of metagenome-assembled viral genomes from the human gut reveals diverse putative CrAss-like phages with unique genomic features" | Zenodo
>PolB_V_ds_Rhodobacter_phage_RcSpartan@AKU43211 .	PolB		Yutin, N., Benler, S., Shmakov, S. A., Wolf, Y. I., Tolstoy, I., Rayko, M., ... & Koonin, E. V. (2021). Analysis of metagenome-assembled viral genomes from the human gut reveals diverse putative CrAss-like phages with unique genomic features. Nature Communications, 12(1), 1044.	Data for "Analysis of metagenome-assembled viral genomes from the human gut reveals diverse putative CrAss-like phages with unique genomic features" | Zenodo
>PolB_V_ds_Salmonella_phage_9NA@YP_009101235 .	PolB		Yutin, N., Benler, S., Shmakov, S. A., Wolf, Y. I., Tolstoy, I., Rayko, M., ... & Koonin, E. V. (2021). Analysis of metagenome-assembled viral genomes from the human gut reveals diverse putative CrAss-like phages with unique genomic features. Nature Communications, 12(1), 1044.	Data for "Analysis of metagenome-assembled viral genomes from the human gut reveals diverse putative CrAss-like phages with unique genomic features" | Zenodo
>PolB_V_ds_Salmonella_phage_FSL_SP_062@AGF89344 .	PolB		Yutin, N., Benler, S., Shmakov, S. A., Wolf, Y. I., Tolstoy, I., Rayko, M., ... & Koonin, E. V. (2021). Analysis of metagenome-assembled viral genomes from the human gut reveals diverse putative CrAss-like phages with unique genomic features. Nature Communications, 12(1), 1044.	Data for "Analysis of metagenome-assembled viral genomes from the human gut reveals diverse putative CrAss-like phages with unique genomic features" | Zenodo
>PolB_V_un_CrAssphage@AXF52210 .	PolB		Yutin, N., Benler, S., Shmakov, S. A., Wolf, Y. I., Tolstoy, I., Rayko, M., ... & Koonin, E. V. (2021). Analysis of metagenome-assembled viral genomes from the human gut reveals diverse putative CrAss-like phages with unique genomic features. Nature Communications, 12(1), 1044.	Data for "Analysis of metagenome-assembled viral genomes from the human gut reveals diverse putative CrAss-like phages with unique genomic features" | Zenodo
>PolB_V_un_CrAssphage@AXH74552 .	PolB		Yutin, N., Benler, S., Shmakov, S. A., Wolf, Y. I., Tolstoy, I., Rayko, M., ... & Koonin, E. V. (2021). Analysis of metagenome-assembled viral genomes from the human gut reveals diverse putative CrAss-like phages with unique genomic features. Nature Communications, 12(1), 1044.	Data for "Analysis of metagenome-assembled viral genomes from the human gut reveals diverse putative CrAss-like phages with unique genomic features" | Zenodo
>PolB_V_un_unidentified_phage@QHJ81539 .	PolB		Yutin, N., Benler, S., Shmakov, S. A., Wolf, Y. I., Tolstoy, I., Rayko, M., ... & Koonin, E. V. (2021). Analysis of metagenome-assembled viral genomes from the human gut reveals diverse putative CrAss-like phages with unique genomic features. Nature Communications, 12(1), 1044.	Data for "Analysis of metagenome-assembled viral genomes from the human gut reveals diverse putative CrAss-like phages with unique genomic features" | Zenodo
>PolB_Vibrio_phage_CP_T1@YP_007003043 .	PolB		Yutin, N., Benler, S., Shmakov, S. A., Wolf, Y. I., Tolstoy, I., Rayko, M., ... & Koonin, E. V. (2021). Analysis of metagenome-assembled viral genomes from the human gut reveals diverse putative CrAss-like phages with unique genomic features. Nature Communications, 12(1), 1044.	Data for "Analysis of metagenome-assembled viral genomes from the human gut reveals diverse putative CrAss-like phages with unique genomic features" | Zenodo
>PolB_Vibrio_phage_LP_1@AZU97909 .	PolB		Yutin, N., Benler, S., Shmakov, S. A., Wolf, Y. I., Tolstoy, I., Rayko, M., ... & Koonin, E. V. (2021). Analysis of metagenome-assembled viral genomes from the human gut reveals diverse putative CrAss-like phages with unique genomic features. Nature Communications, 12(1), 1044.	Data for "Analysis of metagenome-assembled viral genomes from the human gut reveals diverse putative CrAss-like phages with unique genomic features" | Zenodo
>PolB_Vibrio_phage_vB_VhaS_tm@ANO57495 .	PolB		Yutin, N., Benler, S., Shmakov, S. A., Wolf, Y. I., Tolstoy, I., Rayko, M., ... & Koonin, E. V. (2021). Analysis of metagenome-assembled viral genomes from the human gut reveals diverse putative CrAss-like phages with unique genomic features. Nature Communications, 12(1), 1044.	Data for "Analysis of metagenome-assembled viral genomes from the human gut reveals diverse putative CrAss-like phages with unique genomic features" | Zenodo
>PolB_Vibrio_phage_vB_VpS_CA8@QEA10949 .	PolB		Yutin, N., Benler, S., Shmakov, S. A., Wolf, Y. I., Tolstoy, I., Rayko, M., ... & Koonin, E. V. (2021). Analysis of metagenome-assembled viral genomes from the human gut reveals diverse putative CrAss-like phages with unique genomic features. Nature Communications, 12(1), 1044.	Data for "Analysis of metagenome-assembled viral genomes from the human gut reveals diverse putative CrAss-like phages with unique genomic features" | Zenodo
>PolB_Vibrio_zeta_phage_1_017_O_10N_286_55_C11@AUR82035 .	PolB		Yutin, N., Benler, S., Shmakov, S. A., Wolf, Y. I., Tolstoy, I., Rayko, M., ... & Koonin, E. V. (2021). Analysis of metagenome-assembled viral genomes from the human gut reveals diverse putative CrAss-like phages with unique genomic features. Nature Communications, 12(1), 1044.	Data for "Analysis of metagenome-assembled viral genomes from the human gut reveals diverse putative CrAss-like phages with unique genomic features" | Zenodo
>PolB_Vibrio_zeta_phage_1_084_O_10N_261_49_F5@AUR86405 .	PolB		Yutin, N., Benler, S., Shmakov, S. A., Wolf, Y. I., Tolstoy, I., Rayko, M., ... & Koonin, E. V. (2021). Analysis of metagenome-assembled viral genomes from the human gut reveals diverse putative CrAss-like phages with unique genomic features. Nature Communications, 12(1), 1044.	Data for "Analysis of metagenome-assembled viral genomes from the human gut reveals diverse putative CrAss-like phages with unique genomic features" | Zenodo
>PolB_Vibrio_zeta_phage_1_185_O_10N_286_49_C2@AUR93215 .	PolB		Yutin, N., Benler, S., Shmakov, S. A., Wolf, Y. I., Tolstoy, I., Rayko, M., ... & Koonin, E. V. (2021). Analysis of metagenome-assembled viral genomes from the human gut reveals diverse putative CrAss-like phages with unique genomic features. Nature Communications, 12(1), 1044.	Data for "Analysis of metagenome-assembled viral genomes from the human gut reveals diverse putative CrAss-like phages with unique genomic features" | Zenodo
>PolB_Vibrio_zeta_phage_1_251_O_10N_261_55_E5@AUR98495 .	PolB		Yutin, N., Benler, S., Shmakov, S. A., Wolf, Y. I., Tolstoy, I., Rayko, M., ... & Koonin, E. V. (2021). Analysis of metagenome-assembled viral genomes from the human gut reveals diverse putative CrAss-like phages with unique genomic features. Nature Communications, 12(1), 1044.	Data for "Analysis of metagenome-assembled viral genomes from the human gut reveals diverse putative CrAss-like phages with unique genomic features" | Zenodo
>PolB_Xanthomonas_phage_XAJ2@AMW36143 .	PolB		Yutin, N., Benler, S., Shmakov, S. A., Wolf, Y. I., Tolstoy, I., Rayko, M., ... & Koonin, E. V. (2021). Analysis of metagenome-assembled viral genomes from the human gut reveals diverse putative CrAss-like phages with unique genomic features. Nature Communications, 12(1), 1044.	Data for "Analysis of metagenome-assembled viral genomes from the human gut reveals diverse putative CrAss-like phages with unique genomic features" | Zenodo
>PolB_Yersinia_phage_fEV_1@SPL81339 .	PolB		Yutin, N., Benler, S., Shmakov, S. A., Wolf, Y. I., Tolstoy, I., Rayko, M., ... & Koonin, E. V. (2021). Analysis of metagenome-assembled viral genomes from the human gut reveals diverse putative CrAss-like phages with unique genomic features. Nature Communications, 12(1), 1044.	Data for "Analysis of metagenome-assembled viral genomes from the human gut reveals diverse putative CrAss-like phages with unique genomic features" | Zenodo
>PolB_zeta_OBKV01000026_21 .	PolB		Yutin, N., Benler, S., Shmakov, S. A., Wolf, Y. I., Tolstoy, I., Rayko, M., ... & Koonin, E. V. (2021). Analysis of metagenome-assembled viral genomes from the human gut reveals diverse putative CrAss-like phages with unique genomic features. Nature Communications, 12(1), 1044.	Data for "Analysis of metagenome-assembled viral genomes from the human gut reveals diverse putative CrAss-like phages with unique genomic features" | Zenodo
>PolB_zeta_OIJI01000001_3_5_7 .	PolB		Yutin, N., Benler, S., Shmakov, S. A., Wolf, Y. I., Tolstoy, I., Rayko, M., ... & Koonin, E. V. (2021). Analysis of metagenome-assembled viral genomes from the human gut reveals diverse putative CrAss-like phages with unique genomic features. Nature Communications, 12(1), 1044.	Data for "Analysis of metagenome-assembled viral genomes from the human gut reveals diverse putative CrAss-like phages with unique genomic features" | Zenodo
>PolB_zeta_OIXA01000019_11 .	PolB		Yutin, N., Benler, S., Shmakov, S. A., Wolf, Y. I., Tolstoy, I., Rayko, M., ... & Koonin, E. V. (2021). Analysis of metagenome-assembled viral genomes from the human gut reveals diverse putative CrAss-like phages with unique genomic features. Nature Communications, 12(1), 1044.	Data for "Analysis of metagenome-assembled viral genomes from the human gut reveals diverse putative CrAss-like phages with unique genomic features" | Zenodo
>PolB_zeta_OJMP01000008_100 .	PolB		Yutin, N., Benler, S., Shmakov, S. A., Wolf, Y. I., Tolstoy, I., Rayko, M., ... & Koonin, E. V. (2021). Analysis of metagenome-assembled viral genomes from the human gut reveals diverse putative CrAss-like phages with unique genomic features. Nature Communications, 12(1), 1044.	Data for "Analysis of metagenome-assembled viral genomes from the human gut reveals diverse putative CrAss-like phages with unique genomic features" | Zenodo
>PolB_zeta_OLFV01000031_95_96_98 .	PolB		Yutin, N., Benler, S., Shmakov, S. A., Wolf, Y. I., Tolstoy, I., Rayko, M., ... & Koonin, E. V. (2021). Analysis of metagenome-assembled viral genomes from the human gut reveals diverse putative CrAss-like phages with unique genomic features. Nature Communications, 12(1), 1044.	Data for "Analysis of metagenome-assembled viral genomes from the human gut reveals diverse putative CrAss-like phages with unique genomic features" | Zenodo
>PolB_zeta_OLGM01000006_19 .	PolB		Yutin, N., Benler, S., Shmakov, S. A., Wolf, Y. I., Tolstoy, I., Rayko, M., ... & Koonin, E. V. (2021). Analysis of metagenome-assembled viral genomes from the human gut reveals diverse putative CrAss-like phages with unique genomic features. Nature Communications, 12(1), 1044.	Data for "Analysis of metagenome-assembled viral genomes from the human gut reveals diverse putative CrAss-like phages with unique genomic features" | Zenodo
>PolB_zeta_OLRF01000054_33_32 .	PolB		Yutin, N., Benler, S., Shmakov, S. A., Wolf, Y. I., Tolstoy, I., Rayko, M., ... & Koonin, E. V. (2021). Analysis of metagenome-assembled viral genomes from the human gut reveals diverse putative CrAss-like phages with unique genomic features. Nature Communications, 12(1), 1044.	Data for "Analysis of metagenome-assembled viral genomes from the human gut reveals diverse putative CrAss-like phages with unique genomic features" | Zenodo
>PolB_zeta_OLWB01000021_109_108_106_104 .	PolB		Yutin, N., Benler, S., Shmakov, S. A., Wolf, Y. I., Tolstoy, I., Rayko, M., ... & Koonin, E. V. (2021). Analysis of metagenome-assembled viral genomes from the human gut reveals diverse putative CrAss-like phages with unique genomic features. Nature Communications, 12(1), 1044.	Data for "Analysis of metagenome-assembled viral genomes from the human gut reveals diverse putative CrAss-like phages with unique genomic features" | Zenodo
>PolB_zeta_OLZQ01000009_38_37_35 .	PolB		Yutin, N., Benler, S., Shmakov, S. A., Wolf, Y. I., Tolstoy, I., Rayko, M., ... & Koonin, E. V. (2021). Analysis of metagenome-assembled viral genomes from the human gut reveals diverse putative CrAss-like phages with unique genomic features. Nature Communications, 12(1), 1044.	Data for "Analysis of metagenome-assembled viral genomes from the human gut reveals diverse putative CrAss-like phages with unique genomic features" | Zenodo
>PolB_zeta_QRFC01000022_42 .	PolB		Yutin, N., Benler, S., Shmakov, S. A., Wolf, Y. I., Tolstoy, I., Rayko, M., ... & Koonin, E. V. (2021). Analysis of metagenome-assembled viral genomes from the human gut reveals diverse putative CrAss-like phages with unique genomic features. Nature Communications, 12(1), 1044.	Data for "Analysis of metagenome-assembled viral genomes from the human gut reveals diverse putative CrAss-like phages with unique genomic features" | Zenodo
>PolB_zeta_zeta_phage_15_203_205 .	PolB		Yutin, N., Benler, S., Shmakov, S. A., Wolf, Y. I., Tolstoy, I., Rayko, M., ... & Koonin, E. V. (2021). Analysis of metagenome-assembled viral genomes from the human gut reveals diverse putative CrAss-like phages with unique genomic features. Nature Communications, 12(1), 1044.	Data for "Analysis of metagenome-assembled viral genomes from the human gut reveals diverse putative CrAss-like phages with unique genomic features" | Zenodo
			Yutin, N., Benler, S., Shmakov, S. A., Wolf, Y. I., Tolstoy, I., Rayko, M., ... & Koonin, E. V. (2021). Analysis of metagenome-assembled viral genomes from the human gut reveals diverse putative CrAss-like phages with unique genomic features. Nature Communications, 12(1), 1044.	Data for "Analysis of metagenome-assembled viral genomes from the human gut reveals diverse putative CrAss-like phages with unique genomic features" | Zenodo

## Sheet: Tail spike protein
Gene description	Gene fuction	Accession no.	Reference	Sequence link
>PhiCrAssBcn1_gene_36	virion structural protein	OQ221536	This study	Current work
>PhiCrAssBcn2_gene_58	virion structural protein	OQ221537	This study	Current work
>PhiCrAssBcn3_gene_101	virion structural protein	OQ221538	This study	Current work
>PhiCrAssBcn4_gene_18	virion structural protein	OQ221539	This study	Current work
>PhiCrAssBcn5_gene_63	virion structural protein	OQ221540	This study	Current work
>PhiCrAssBcn6_gene_23	virion structural protein	OQ221541	This study	Current work
>PhiCrAssBcn7_gene_56	virion structural protein	OQ221542	This study	Current work
>PhiCrAssBcn8_gene_51	virion structural protein	OQ221543	This study	Current work
>PhiCrAssBcn9_gene_32	virion structural protein	OQ221544	This study	Current work
>PhiCrAssBcn10_gene_76	virion structural protein	OQ221545	This study	Current work
>PhiCrAssBcn11_gene_33	virion structural protein	OQ221546	This study	Current work
>PhiCrAssBcn12_gene_31	virion structural protein	OQ221547	This study	Current work
>PhiCrAssBcn13_gene_48	virion structural protein	OQ221548	This study	Current work
>PhiCrAssBcn14_gene_59	virion structural protein	OQ221549	This study	Current work
>PhiCrAssBcn15_gene_21	virion structural protein	OQ221550	This study	Current work
>PhiCrAssBcn16_gene_24	virion structural protein	OQ221551	This study	Current work
>PhiCrAssBcn17_gene_51	virion structural protein	OQ221552	This study	Current work
>PhiCrAssBcn18_gene_47	virion structural protein	OQ221553	This study	Current work
>PhiCrAssBcn19_gene_95	virion structural protein	OQ221554	This study	Current work
>PhiCrAssBcn20_gene_331	virion structural protein	OQ221555	This study	Current work
>PhiCrAssBcn21_gene_50	virion structural protein	OQ221556	This study	Current work
>PhiCrAssBcn22_gene_72	virion structural protein	OQ221557	This study	Current work
>PhiCrAssBcn23_gene_36	virion structural protein	OQ221558	This study	Current work
>PhiCrAssBcn24_gene_55	virion structural protein	OQ221559	This study	Current work
CrAss001_genee_23	virion structural protein	YP_009910763.1	Shkoporov, A. N., Khokhlova, E. V., Fitzgerald, C. B., Stockdale, S. R., Draper, L. A., Ross, R. P., & Hill, C. (2018). ΦCrAss001 represents the most abundant bacteriophage family in the human gut and infects Bacteroides intestinalis. Nature communications, 9(1), 4781.
CrAss-like virus sp.	TPA: hypothetical protein	DAK92192.1	Tisza, M. J., & Buck, C. B. (2021). A catalog of tens of thousands of viruses from human metagenomes reveals hidden associations with chronic diseases. Proceedings of the National Academy of Sciences, 118(23), e2023202118.	www.ncbi.nlm.nih.gov/protein/DAK92192.1?report=genbank&log$=prottop&blast_rank=1&RID=51M5DD46016","DAK92192.1
Bacteroides phage crAss001	virion structural protein	YP_009910763.1	Shkoporov et al 2020 (Unpublished) (Update January 2023)	https://www.ncbi.nlm.nih.gov/protein/YP_009910763.1?report=genbank&log$=prottop&blast_rank=2&RID=51M5DD46016","YP_009910763.1
Bacteroides uniformis	hypothetical protein	WP_202192596.1	Unpublished	https://www.ncbi.nlm.nih.gov/protein/WP_202192596.1?report=genbank&log$=prottop&blast_rank=3&RID=51M5DD46016","WP_202192596.1
CrAss-like virus sp.	TPA: tailspike protein	DAG87534.1	Tisza, M. J., & Buck, C. B. (2021). A catalog of tens of thousands of viruses from human metagenomes reveals hidden associations with chronic diseases. Proceedings of the National Academy of Sciences, 118(23), e2023202118.	www.ncbi.nlm.nih.gov/protein/DAG87534.1?report=genbank&log$=prottop&blast_rank=4&RID=51M5DD46016","DAG87534.1
Paludibacteraceae bacterium	hypothetical protein	MBR5573728.1	Xie,F. A highly-resolved spatial and functional map of the ruminant gastrointestinal microbiome	https://www.ncbi.nlm.nih.gov/protein/MBR5573728.1?report=genbank&log$=prottop&blast_rank=5&RID=51M5DD46016","MBR5573728.1
CrAss-like virus sp.	TPA: Preneck appendage protein helix, VIRAL PROTEIN.05A	DAI59002.1	Tisza, M. J., & Buck, C. B. (2021). A catalog of tens of thousands of viruses from human metagenomes reveals hidden associations with chronic diseases. Proceedings of the National Academy of Sciences, 118(23), e2023202118.	https://www.ncbi.nlm.nih.gov/protein/DAI59002.1?report=genbank&log$=prottop&blast_rank=6&RID=51M5DD46016","DAI59002.1
CrAss-like virus sp.	TPA: hypothetical protein	DAG97427.1	Tisza, M. J., & Buck, C. B. (2021). A catalog of tens of thousands of viruses from human metagenomes reveals hidden associations with chronic diseases. Proceedings of the National Academy of Sciences, 118(23), e2023202118.	https://www.ncbi.nlm.nih.gov/protein/DAG97427.1?report=genbank&log$=prottop&blast_rank=7&RID=51M5DD46016","DAG97427.1
CrAss-like virus sp.	TPA: tailspike protein	DAG87869.1	Tisza, M. J., & Buck, C. B. (2021). A catalog of tens of thousands of viruses from human metagenomes reveals hidden associations with chronic diseases. Proceedings of the National Academy of Sciences, 118(23), e2023202118.	www.ncbi.nlm.nih.gov/protein/DAG87869.1?report=genbank&log$=prottop&blast_rank=8&RID=51M5DD46016","DAG87869.1
uncultured phage cr151_1	hypothetical protein M1M46_gp091	YP_010359028.1	Shkoporov et al 2020 (Unpublished) (Update January 2023)	https://www.ncbi.nlm.nih.gov/protein/YP_010359028.1?report=genbank&log$=prottop&blast_rank=9&RID=51M5DD46016","YP_010359028.1
Candidatus Melainabacteria bacterium LEY3_CP_29_8	hypothetical protein BHW64_07035	OLA93332.1	Brown, C. T., Olm, M. R., Thomas, B. C., & Banfield, J. F. (2016). Measurement of bacterial replication rates in microbial communities. Nature biotechnology, 34(12), 1256-1263.	www.ncbi.nlm.nih.gov/protein/OLA93332.1?report=genbank&log$=prottop&blast_rank=10&RID=51M5DD46016","OLA93332.1
Bacteroides phage DAC15	virion structural protein	YP_010106268.1	Hryckowian, A. J., Merrill, B. D., Porter, N. T., Van Treuren, W., Nelson, E. J., Garlena, R. A., ... & Sonnenburg, J. L. (2020). Bacteroides thetaiotaomicron-infecting bacteriophage isolates inform sequence-based host range predictions. Cell Host & Microbe, 28(3), 371-379.	www.ncbi.nlm.nih.gov/protein/YP_010106268.1?report=genbank&log$=prottop&blast_rank=11&RID=51M5DD46016","YP_010106268.1
polygalacturonase/tailspike protein [Bacteroides phage crAss001]	Select seq ref|YP_009910762.1|	YP_009910762.1	Shkoporov et al 2020 (Unpublished) (Update January 2023)	https://www.ncbi.nlm.nih.gov/protein/YP_009910762.1
CrAss-like virus sp.	TPA: cell wall surface anchor family protein	DAS84795.1	Tisza, M. J., & Buck, C. B. (2021). A catalog of tens of thousands of viruses from human metagenomes reveals hidden associations with chronic diseases. Proceedings of the National Academy of Sciences, 118(23), e2023202118.	https://www.ncbi.nlm.nih.gov/protein/DAS84795.1?report=genbank&log$=prottop&blast_rank=18&RID=51M5DD46016","DAS84795.1
CrAss-like virus sp.	TPA: Pectate lyase	DAP71778.1	Tisza, M. J., & Buck, C. B. (2021). A catalog of tens of thousands of viruses from human metagenomes reveals hidden associations with chronic diseases. Proceedings of the National Academy of Sciences, 118(23), e2023202118.	https://www.ncbi.nlm.nih.gov/protein/DAP71778.1?report=genbank&log$=prottop&blast_rank=27&RID=51M5DD46016","DAP71778.1

## Sheet: Tail
Gene description	Gene fuction	Accession no.	Reference	Sequence link
>PhiCrAssBcn1_gene_35	Tail	OQ221536	This study	Current work
>PhiCrAssBcn2_gene_59	Tail	OQ221537	This study	Current work
>PhiCrAssBcn3_gene_102	Tail	OQ221538	This study	Current work
>PhiCrAssBcn4_gene_19	Tail	OQ221539	This study	Current work
>PhiCrAssBcn5_gene_62	Tail	OQ221540	This study	Current work
>PhiCrAssBcn6_gene_22	Tail	OQ221541	This study	Current work
>PhiCrAssBcn7_gene_57	Tail	OQ221542	This study	Current work
>PhiCrAssBcn8_gene_50	Tail	OQ221543	This study	Current work
>PhiCrAssBcn9_gene_bdl	Bdl	OQ221544	This study	Current work
>PhiCrAssBcn10_gene_60	Tail	OQ221545	This study	Current work
>PhiCrAssBcn11_gene_bdl	Bdl	OQ221546	This study	Current work
>PhiCrAssBcn12_gene_bdl	Bdl	OQ221547	This study	Current work
>PhiCrAssBcn13_gene_bdl	Bdl	OQ221548	This study	Current work
>PhiCrAssBcn14_gene_bdl	Bdl	OQ221549	This study	Current work
>PhiCrAssBcn15_gene_bdl	Bdl	OQ221550	This study	Current work
>PhiCrAssBcn16_gene_bdl	Bdl	OQ221551	This study	Current work
>PhiCrAssBcn17_gene_50	Tail	OQ221552	This study	Current work
>PhiCrAssBcn18_gene_bdl	Bdl	OQ221553	This study	Current work
>PhiCrAssBcn19_gene_bdl	Bdl	OQ221554	This study	Current work
>PhiCrAssBcn20_gene_29	Tail	OQ221555	This study	Current work
>PhiCrAssBcn21_gene_bdl	Bdl	OQ221556	This study	Current work
>PhiCrAssBcn22_gene_bdl	Bdl	OQ221557	This study	Current work
>PhiCrAssBcn23_gene_bdl	Bdl	OQ221558	This study	Current work
>PhiCrAssBcn24_gene_bdl	Bdl	OQ221559	This study	Current work
CrAss001_gene_99	Tail	YP_009910763.1	Shkoporov, A. N., Khokhlova, E. V., Fitzgerald, C. B., Stockdale, S. R., Draper, L. A., Ross, R. P., & Hill, C. (2018). ΦCrAss001 represents the most abundant bacteriophage family in the human gut and infects Bacteroides intestinalis. Nature communications, 9(1), 4781.
Bacteroides phage crAss001]	hydrolase	YP_009910765.1	Shkoporov, A. N., Khokhlova, E. V., Fitzgerald, C. B., Stockdale, S. R., Draper, L. A., Ross, R. P., & Hill, C. (2018). ΦCrAss001 represents the most abundant bacteriophage family in the human gut and infects Bacteroides intestinalis. Nature communications, 9(1), 4781.	https://www.ncbi.nlm.nih.gov/protein/YP_009910765.1?report=genbank&log$=prottop&blast_rank=1&RID=529ZVDR0013","YP_009910765.1
Clostridia bacterium]	hypothetical protein	MBO5931302.1		https://www.ncbi.nlm.nih.gov/protein/MBO5931302.1?report=genbank&log$=prottop&blast_rank=2&RID=529ZVDR0013","MBO5931302.1
Flavobacterium cupreum]	SGNH/GDSL hydrolase family protein	WP_127336956.1	Anderson, A. C., Stangherlin, S., Pimentel, K. N., Weadge, J. T., & Clarke, A. J. (2022). The SGNH hydrolase family: a template for carbohydrate diversity. Glycobiology, 32(10), 826-848.	https://www.ncbi.nlm.nih.gov/protein/WP_127336956.1?report=genbank&log$=prottop&blast_rank=3&RID=529ZVDR0013","WP_127336956.1
Flavobacterium sp. ENC]	SGNH/GDSL hydrolase family protein	WP_230702109.1	Anderson, A. C., Stangherlin, S., Pimentel, K. N., Weadge, J. T., & Clarke, A. J. (2022). The SGNH hydrolase family: a template for carbohydrate diversity. Glycobiology, 32(10), 826-848.	https://www.ncbi.nlm.nih.gov/protein/WP_230702109.1?report=genbank&log$=prottop&blast_rank=4&RID=529ZVDR0013","WP_230702109.1
CrAss-like virus sp.]	TPA: hyaluronidase	DAI58954.1	Shkoporov, A. N., Khokhlova, E. V., Fitzgerald, C. B., Stockdale, S. R., Draper, L. A., Ross, R. P., & Hill, C. (2018). ΦCrAss001 represents the most abundant bacteriophage family in the human gut and infects Bacteroides intestinalis. Nature communications, 9(1), 4781.	https://www.ncbi.nlm.nih.gov/protein/DAI58954.1?report=genbank&log$=prottop&blast_rank=5&RID=529ZVDR0013","DAI58954.1
CrAss-like virus sp.]	TPA: hyaluronidase	DAG87854.1	Tisza, M. J., & Buck, C. B. (2021). A catalog of tens of thousands of viruses from human metagenomes reveals hidden associations with chronic diseases. Proceedings of the National Academy of Sciences, 118(23), e2023202118.	https://www.ncbi.nlm.nih.gov/protein/DAG87854.1?report=genbank&log$=prottop&blast_rank=6&RID=529ZVDR0013","DAG87854.1
CrAss-like virus sp.]	L SHAPED TAIL FIBER PROTEIN	DAR01830.1	Tisza, M. J., & Buck, C. B. (2021). A catalog of tens of thousands of viruses from human metagenomes reveals hidden associations with chronic diseases. Proceedings of the National Academy of Sciences, 118(23), e2023202118.	MAG TPA: L SHAPED TAIL FIBER PROTEIN [CrAss-like virus sp.] - Protein - NCBI (nih.gov)

## Sheet: Head protein
Gene description	Gene fuction	Accession no.	Reference	Sequence link
>PhiCrAssBcn1_gene_38	Head protein	OQ221536	This study	Current work
>PhiCrAssBcn2_gene_56	Head protein	OQ221537	This study	Current work
>PhiCrAssBcn3_gene_99	Head protein	OQ221538	This study	Current work
>PhiCrAssBcn4_gene_16	Head protein	OQ221539	This study	Current work
>PhiCrAssBcn5_gene_65	Head protein	OQ221540	This study	Current work
>PhiCrAssBcn6_gene_25	Head protein	OQ221541	This study	Current work
>PhiCrAssBcn7_gene_54	Head protein	OQ221542	This study	Current work
>PhiCrAssBcn8_gene_53	Head protein	OQ221543	This study	Current work
>PhiCrAssBcn9_gene_30	Head protein	OQ221544	This study	Current work
>PhiCrAssBcn10_gene_78	Head protein	OQ221545	This study	Current work
>PhiCrAssBcn11_gene_31	Head protein	OQ221546	This study	Current work
>PhiCrAssBcn12_gene_30	Head protein	OQ221547	This study	Current work
>PhiCrAssBcn13_gene_50	Head protein	OQ221548	This study	Current work
>PhiCrAssBcn14_gene_61	Head protein	OQ221549	This study	Current work
>PhiCrAssBcn15_gene_23	Head protein	OQ221550	This study	Current work
>PhiCrAssBcn16_gene_22	Head protein	OQ221551	This study	Current work
>PhiCrAssBcn17_gene_53	Head protein	OQ221552	This study	Current work
>PhiCrAssBcn18_gene_49	Head protein	OQ221553	This study	Current work
>PhiCrAssBcn19_gene_93	Head protein	OQ221554	This study	Current work
>PhiCrAssBcn20_gene_33	Head protein	OQ221555	This study	Current work
>PhiCrAssBcn21_gene_52	Head protein	OQ221556	This study	Current work
>PhiCrAssBcn22_gene_74	Head protein	OQ221557	This study	Current work
>PhiCrAssBcn23_gene_38	Head protein	OQ221558	This study	Current work
>PhiCrAssBcn24_gene_53	Head protein	OQ221559	This study	Current work
CrAss001_genee_21	Head protein	YP_009910763.1	Shkoporov, A. N., Khokhlova, E. V., Fitzgerald, C. B., Stockdale, S. R., Draper, L. A., Ross, R. P., & Hill, C. (2018). ΦCrAss001 represents the most abundant bacteriophage family in the human gut and infects Bacteroides intestinalis. Nature communications, 9(1), 4781.
[Bacteroides phage crAss001]	Head fiber protein	YP_009910761.1	Shkoporov et al 2021 (Unpublished) (Update January 2023)	https://www.ncbi.nlm.nih.gov/protein/YP_009910761.1?report=genbank&log$=prottop&blast_rank=1&RID=54DVEVC4013","YP_009910761.1
MAG TPA: [CrAss-like virus sp.]	Head fiber protein	DAG97411.1	Tisza, M. J., & Buck, C. B. (2021). A catalog of tens of thousands of viruses from human metagenomes reveals hidden associations with chronic diseases. Proceedings of the National Academy of Sciences, 118(23), e2023202118.	https://www.ncbi.nlm.nih.gov/protein/DAG97411.1?report=genbank&log$=prottop&blast_rank=2&RID=54DVEVC4013","DAG97411.1
MAG TPA: [CrAss-like virus sp.]	Head fiber protein	DAI58955.1	Tisza, M. J., & Buck, C. B. (2021). A catalog of tens of thousands of viruses from human metagenomes reveals hidden associations with chronic diseases. Proceedings of the National Academy of Sciences, 118(23), e2023202118.	https://www.ncbi.nlm.nih.gov/protein/DAI58955.1?report=genbank&log$=prottop&blast_rank=3&RID=54DVEVC4013","DAI58955.1
MAG TPA: [CrAss-like virus sp.]	Head fiber protein	DAG93481.1	Tisza, M. J., & Buck, C. B. (2021). A catalog of tens of thousands of viruses from human metagenomes reveals hidden associations with chronic diseases. Proceedings of the National Academy of Sciences, 118(23), e2023202118.	https://www.ncbi.nlm.nih.gov/protein/DAG87855.1?report=genbank&log$=prottop&blast_rank=4&RID=54DVEVC4013","DAG87855.1
CrAss-like virus sp.	Head fiber protein	DAI58955.1	Tisza, M. J., & Buck, C. B. (2021). A catalog of tens of thousands of viruses from human metagenomes reveals hidden associations with chronic diseases. Proceedings of the National Academy of Sciences, 118(23), e2023202118.	https://www.ncbi.nlm.nih.gov/protein/DAI58955.1?report=genbank&log$=prottop&blast_rank=3&RID=54DVEVC4013","DAI58955.1
CrAss-like virus sp.	Head fiber protein	DAG93481.1	Tisza, M. J., & Buck, C. B. (2021). A catalog of tens of thousands of viruses from human metagenomes reveals hidden associations with chronic diseases. Proceedings of the National Academy of Sciences, 118(23), e2023202118.	https://www.ncbi.nlm.nih.gov/protein/DAG93481.1?report=genbank&log$=prottop&blast_rank=5&RID=54DVEVC4013","DAG93481.1
CrAss-like virus sp.	Head fiber protein	DAP71780.1	Tisza, M. J., & Buck, C. B. (2021). A catalog of tens of thousands of viruses from human metagenomes reveals hidden associations with chronic diseases. Proceedings of the National Academy of Sciences, 118(23), e2023202118.	https://www.ncbi.nlm.nih.gov/protein/DAP71780.1?report=genbank&log$=prottop&blast_rank=6&RID=54DVEVC4013","DAP71780.1
CrAss-like virus sp.	Head fiber protein	DAG90808.1	Tisza, M. J., & Buck, C. B. (2021). A catalog of tens of thousands of viruses from human metagenomes reveals hidden associations with chronic diseases. Proceedings of the National Academy of Sciences, 118(23), e2023202118.	https://www.ncbi.nlm.nih.gov/protein/DAG90808.1?report=genbank&log$=prottop&blast_rank=7&RID=54DVEVC4013","DAG90808.1
CrAss-like virus sp.	Head fiber protein	DAH00588.1	Tisza, M. J., & Buck, C. B. (2021). A catalog of tens of thousands of viruses from human metagenomes reveals hidden associations with chronic diseases. Proceedings of the National Academy of Sciences, 118(23), e2023202118.	https://www.ncbi.nlm.nih.gov/protein/DAH00588.1?report=genbank&log$=prottop&blast_rank=8&RID=54DVEVC4013","DAH00588.1
CrAss-like virus sp.	Head fiber protein	DAH69558.1	Tisza, M. J., & Buck, C. B. (2021). A catalog of tens of thousands of viruses from human metagenomes reveals hidden associations with chronic diseases. Proceedings of the National Academy of Sciences, 118(23), e2023202118.	https://www.ncbi.nlm.nih.gov/protein/DAH69558.1?report=genbank&log$=prottop&blast_rank=9&RID=54DVEVC4013","DAH69558.1
CrAss-like virus sp.	Head fiber protein	DAR01814.1	Tisza, M. J., & Buck, C. B. (2021). A catalog of tens of thousands of viruses from human metagenomes reveals hidden associations with chronic diseases. Proceedings of the National Academy of Sciences, 118(23), e2023202118.	https://www.ncbi.nlm.nih.gov/protein/DAR01814.1?report=genbank&log$=prottop&blast_rank=10&RID=54DVEVC4013","DAR01814.1
CrAss-like virus sp.	Head fiber protein	DAK92165.1	Tisza, M. J., & Buck, C. B. (2021). A catalog of tens of thousands of viruses from human metagenomes reveals hidden associations with chronic diseases. Proceedings of the National Academy of Sciences, 118(23), e2023202118.	https://www.ncbi.nlm.nih.gov/protein/DAK92165.1?report=genbank&log$=prottop&blast_rank=11&RID=54DVEVC4013","DAK92165.1
CrAss-like virus sp.	Head fiber protein	DAP18802.1	Tisza, M. J., & Buck, C. B. (2021). A catalog of tens of thousands of viruses from human metagenomes reveals hidden associations with chronic diseases. Proceedings of the National Academy of Sciences, 118(23), e2023202118.	https://www.ncbi.nlm.nih.gov/protein/DAP18802.1?report=genbank&log$=prottop&blast_rank=12&RID=54DVEVC4013","DAP18802.1
uncultured phage cr126_1	Head fiber protein	YP_010111775.1	Shkoporov et al 2021 (Unpublished) (Update January 2023)	https://www.ncbi.nlm.nih.gov/protein/YP_010111775.1?report=genbank&log$=prottop&blast_rank=13&RID=54DVEVC4013","YP_010111775.1
MAG TPA: [CrAss-like virus sp.]	Head fiber protein	DAK92165.2	Tisza, M. J., & Buck, C. B. (2021). A catalog of tens of thousands of viruses from human metagenomes reveals hidden associations with chronic diseases. Proceedings of the National Academy of Sciences, 118(23), e2023202118.	MAG TPA: Head fiber protein [CrAss-like virus sp.] - Protein - NCBI (nih.gov)

## Sheet: Lysis regulatory-Holin
Gene description	Gene fuction	Accession no.	Reference	Sequence link
>PhiCrAssBcn1_gene_33	Lysis regulatory protein/holin	OQ221536	This study	Current work
>PhiCrAssBcn2_gene_61	Lysis regulatory protein/holin	OQ221537	This study	Current work
>PhiCrAssBcn3_gene_3	Lysis regulatory protein/holin	OQ221538	This study	Current work
>PhiCrAssBcn4_gene_21	Lysis regulatory protein/holin	OQ221539	This study	Current work
>PhiCrAssBcn5_gene_60	Lysis regulatory protein/holin	OQ221540	This study	Current work
>PhiCrAssBcn6_gene_20	Lysis regulatory protein/holin	OQ221541	This study	Current work
>PhiCrAssBcn7_gene_59	Lysis regulatory protein/holin	OQ221542	This study	Current work
>PhiCrAssBcn8_gene_48	Lysis regulatory protein/holin	OQ221543	This study	Current work
>PhiCrAssBcn9_gene_35	Lysis regulatory protein/holin	OQ221544	This study	Current work
>PhiCrAssBcn10_gene_73	Lysis regulatory protein/holin	OQ221545	This study	Current work
>PhiCrAssBcn11_gene_36	Lysis regulatory protein/holin	OQ221546	This study	Current work
>PhiCrAssBcn12_gene_35	Lysis regulatory protein/holin	OQ221547	This study	Current work
>PhiCrAssBcn13_gene_45	Lysis regulatory protein/holin	OQ221548	This study	Current work
>PhiCrAssBcn14_gene_55	Lysis regulatory protein/holin	OQ221549	This study	Current work
>PhiCrAssBcn15_gene_17	Lysis regulatory protein/holin	OQ221550	This study	Current work
>PhiCrAssBcn16_gene_28	Lysis regulatory protein/holin	OQ221551	This study	Current work
>PhiCrAssBcn17_gene_48	Lysis regulatory protein/holin	OQ221552	This study	Current work
>PhiCrAssBcn18_gene_43	Lysis regulatory protein/holin	OQ221553	This study	Current work
>PhiCrAssBcn19_gene_98	Lysis regulatory protein/holin	OQ221554	This study	Current work
>PhiCrAssBcn20_gene_26	Lysis regulatory protein/holin	OQ221555	This study	Current work
>PhiCrAssBcn21_gene_47	Lysis regulatory protein/holin	OQ221556	This study	Current work
>PhiCrAssBcn22_gene_69	Lysis regulatory protein/holin	OQ221557	This study	Current work
>PhiCrAssBcn23_gene_33	Lysis regulatory protein/holin	OQ221558	This study	Current work
>PhiCrAssBcn24_gene_58	Lysis regulatory protein/holin	OQ221559	This study	Current work
CrAss001_gene_28	Lysis regulatory protein/holin	YP_009910763.1	Shkoporov, A. N., Khokhlova, E. V., Fitzgerald, C. B., Stockdale, S. R., Draper, L. A., Ross, R. P., & Hill, C. (2018). ΦCrAss001 represents the most abundant bacteriophage family in the human gut and infects Bacteroides intestinalis. Nature communications, 9(1), 4781.
Bacteroides phage crAss001	Lysis regulatory protein/holin	YP_009910768.1	Shkoporov, A. N., Khokhlova, E. V., Fitzgerald, C. B., Stockdale, S. R., Draper, L. A., Ross, R. P., & Hill, C. (2018). ΦCrAss001 represents the most abundant bacteriophage family in the human gut and infects Bacteroides intestinalis. Nature communications, 9(1), 4781.	https://www.ncbi.nlm.nih.gov/protein/YP_009910768.1?report=genbank&log$=prottop&blast_rank=1&RID=52G36VG1013","YP_009910768.1
CrAss-like virus sp.	TPA: hypothetical protein	DAI58999.1	Tisza, M. J., & Buck, C. B. (2021). A catalog of tens of thousands of viruses from human metagenomes reveals hidden associations with chronic diseases. Proceedings of the National Academy of Sciences, 118(23), e2023202118.	https://www.ncbi.nlm.nih.gov/protein/DAI58999.1?report=genbank&log$=prottop&blast_rank=2&RID=52G36VG1013","DAI58999.1
CrAss-like virus sp.	TPA: hypothetical protein	DAU04184.1	Tisza, M. J., & Buck, C. B. (2021). A catalog of tens of thousands of viruses from human metagenomes reveals hidden associations with chronic diseases. Proceedings of the National Academy of Sciences, 118(23), e2023202118.	https://www.ncbi.nlm.nih.gov/protein/DAU04184.1?report=genbank&log$=prottop&blast_rank=3&RID=52G36VG1013","DAU04184.1
CrAss-like virus sp.	TPA: YtxH-like protein	DAE36401.1	Tisza, M. J., & Buck, C. B. (2021). A catalog of tens of thousands of viruses from human metagenomes reveals hidden associations with chronic diseases. Proceedings of the National Academy of Sciences, 118(23), e2023202118.	https://www.ncbi.nlm.nih.gov/protein/DAE36401.1?report=genbank&log$=prottop&blast_rank=4&RID=52G36VG1013","DAE36401.1
CrAss-like virus sp.	TPA: Heat shock factor binding protein 1	DAQ12947.1	Tisza, M. J., & Buck, C. B. (2021). A catalog of tens of thousands of viruses from human metagenomes reveals hidden associations with chronic diseases. Proceedings of the National Academy of Sciences, 118(23), e2023202118.	https://www.ncbi.nlm.nih.gov/protein/DAQ12947.1?report=genbank&log$=prottop&blast_rank=5&RID=52G36VG1013","DAQ12947.1
CrAss-like virus sp.	TPA: Protein of unknown function (DUF1043)	DAW71729.1	Tisza, M. J., & Buck, C. B. (2021). A catalog of tens of thousands of viruses from human metagenomes reveals hidden associations with chronic diseases. Proceedings of the National Academy of Sciences, 118(23), e2023202118.	https://www.ncbi.nlm.nih.gov/protein/DAW71729.1?report=genbank&log$=prottop&blast_rank=6&RID=52G36VG1013","DAW71729.1
uncultured phage cr112_1	Lysis regulatory protein/holin	YP_010111406.1	Shkoporov et al 2020 (Unpublished) (Update January 2023)	https://www.ncbi.nlm.nih.gov/protein/YP_010111406.1?report=genbank&log$=prottop&blast_rank=12&RID=52G36VG1013","YP_010111406.1
uncultured phage cr18_1	phage lysis regulatory protein/holin	YP_010359609.1	Shkoporov et al 2020 (Unpublished) (Update January 2023)	https://www.ncbi.nlm.nih.gov/protein/YP_010359609.1?report=genbank&log$=prottop&blast_rank=16&RID=52G36VG1013","YP_010359609.1
uncultured phage cr106_1	Lysis regulatory protein/holin	YP_010110414.1	Shkoporov et al 2020 (Unpublished) (Update January 2023)	https://www.ncbi.nlm.nih.gov/protein/YP_010110414.1?report=genbank&log$=prottop&blast_rank=17&RID=52G36VG1013","YP_010110414.1
CrAss-like virus sp.	TPA: Heat shock factor binding protein 1	DAU67390.1	Tisza, M. J., & Buck, C. B. (2021). A catalog of tens of thousands of viruses from human metagenomes reveals hidden associations with chronic diseases. Proceedings of the National Academy of Sciences, 118(23), e2023202118.	https://www.ncbi.nlm.nih.gov/protein/DAU67390.1?report=genbank&log$=prottop&blast_rank=18&RID=52G36VG1013","DAU67390.1
uncultured phage cr85_1	Lysis regulatory protein/holin	YP_010111619.1	Shkoporov et al 2020 (Unpublished) (Update January 2023)	https://www.ncbi.nlm.nih.gov/protein/YP_010111619.1?report=genbank&log$=prottop&blast_rank=21&RID=52G36VG1013","YP_010111619.1

## Sheet: HNH-endonuclease
Gene description	Gene fuction	Accession no.	Reference	Sequence link
>PhiCrAssBcn1_gene_bld	Bdl	OQ221536	This study	Current work
>PhiCrAssBcn2_gene_bdl	Bdl	OQ221537	This study	Current work
>PhiCrAssBcn3_gene_bdl	Bdl	OQ221538	This study	Current work
>PhiCrAssBcn4_gene_bdl	Bdl	OQ221539	This study	Current work
>PhiCrAssBcn5_gene_bdl	Bdl	OQ221540	This study	Current work
>PhiCrAssBcn6_gene_bdl	Bdl	OQ221541	This study	Current work
>PhiCrAssBcn7_gene_bdl	Bdl	OQ221542	This study	Current work
>PhiCrAssBcn8_gene_bdl	Bdl	OQ221543	This study	Current work
>PhiCrAssBcn9_gene_5	HNH-endonuclease	OQ221544	This study	Current work
>PhiCrAssBcn10_gene_103	HNH-endonuclease	OQ221545	This study	Current work
>PhiCrAssBcn11_gene_bdl	Bdl	OQ221546	This study	Current work
>PhiCrAssBcn12_gene_bdl	Bdl	OQ221547	This study	Current work
>PhiCrAssBcn13_gene_75	HNH-endonuclease	OQ221548	This study	Current work
>PhiCrAssBcn14_gene_bdl	Bdl	OQ221549	This study	Current work
>PhiCrAssBcn15_gene_bdl	Bdl	OQ221550	This study	Current work
>PhiCrAssBcn16_gene_bdl	Bdl	OQ221551	This study	Current work
>PhiCrAssBcn17_gene_77	HNH-endonuclease	OQ221552	This study	Current work
>PhiCrAssBcn18_gene_bdl	Bdl	OQ221553	This study	Current work
>PhiCrAssBcn19_gene_bdl	Bdl	OQ221554	This study	Current work
>PhiCrAssBcn20_gene_59	Bdl	OQ221555	This study	Current work
>PhiCrAssBcn21_gene_bdl	Bdl	OQ221556	This study	Current work
>PhiCrAssBcn22_gene_bdl	Bdl	OQ221557	This study	Current work
>PhiCrAssBcn23_gene_bdl	Bdl	OQ221558	This study	Current work
>PhiCrAssBcn24_gene_bdl	Bdl	OQ221559	This study	Current work
CrAss001_gene_99	HNH-endonuclease	YP_009910763.1	Shkoporov, A. N., Khokhlova, E. V., Fitzgerald, C. B., Stockdale, S. R., Draper, L. A., Ross, R. P., & Hill, C. (2018). ΦCrAss001 represents the most abundant bacteriophage family in the human gut and infects Bacteroides intestinalis. Nature communications, 9(1), 4781.
CrAss-like virus sp.	TPA: homing endonuclease	DAQ12912.1	Tisza, M. J., & Buck, C. B. (2021). A catalog of tens of thousands of viruses from human metagenomes reveals hidden associations with chronic diseases. Proceedings of the National Academy of Sciences, 118(23), e2023202118.	https://www.ncbi.nlm.nih.gov/protein/DAQ12912.1?report=genbank&log$=prottop&blast_rank=2&RID=570BYMNF013","DAQ12912.1
Bacillus phage SPG24	HNH endonuclease	YP_010581917.1	Lee,O.H. Unpublished	https://www.ncbi.nlm.nih.gov/protein/YP_010581917.1?report=genbank&log$=prottop&blast_rank=3&RID=570BYMNF013","YP_010581917.1
Bacillus phage PBC2	HNH endonuclease	YP_010679424.1	Kong,M. and Ryu,S. Unpublishec	https://www.ncbi.nlm.nih.gov/protein/YP_010679424.1?report=genbank&log$=prottop&blast_rank=4&RID=570BYMNF013","YP_010679424.1
Salmonella enterica	endodeoxyribonuclease	EAA8490437.1	Direct submission	https://www.ncbi.nlm.nih.gov/protein/EAA8490437.1?report=genbank&log$=prottop&blast_rank=5&RID=570BYMNF013","EAA8490437.1
Cronobacter sakazakii	HNH endonuclease	WP_105532214.1	Krishna, S. S., Majumdar, I., & Grishin, N. V. (2003). Structural classification of zinc fingers: survey and summary. Nucleic acids research, 31(2), 532-550.	https://www.ncbi.nlm.nih.gov/protein/WP_105532214.1?report=genbank&log$=prottop&blast_rank=6&RID=570BYMNF013","WP_105532214.1
Salmonella enterica subsp. enterica serovar Kentucky	endodeoxyribonuclease	AVT51354.1	Hawkey,J. et al. Unpublished	https://www.ncbi.nlm.nih.gov/protein/AVT51354.1?report=genbank&log$=prottop&blast_rank=7&RID=570BYMNF013","AVT51354.1
Salmonella	NUMOD4 motif-containing HNH endonuclease	WP_223533969.1	Direct submission	https://www.ncbi.nlm.nih.gov/protein/WP_223533969.1?report=genbank&log$=prottop&blast_rank=8&RID=570BYMNF013","WP_223533969.1
Salmonella enterica	endodeoxyribonuclease	EBR3555246.1	Tarr,C.L et al. Unpublished	https://www.ncbi.nlm.nih.gov/protein/EBR3555246.1?report=genbank&log$=prottop&blast_rank=9&RID=570BYMNF013","EBR3555246.1
Yersinia	NUMOD4 motif-containing HNH endonuclease	WP_050322398.1	Direct submission	https://www.ncbi.nlm.nih.gov/protein/WP_050322398.1?report=genbank&log$=prottop&blast_rank=10&RID=570BYMNF013","WP_050322398.1
Enterobacter cloacae complex	NUMOD4 motif-containing HNH endonuclease	WP_212480045.1	Direct submission	https://www.ncbi.nlm.nih.gov/protein/WP_212480045.1?report=genbank&log$=prottop&blast_rank=11&RID=570BYMNF013","WP_212480045.1

## Sheet: Hypothetical protein
Gene description	Gene fuction	Accession no.	Reference	Sequence link
>PhiCrAssBcn1_gene_101	Hypothetical protein	OQ221536	This study	Current work
>PhiCrAssBcn2_gene_94	Hypothetical protein	OQ221537	This study	Current work
>PhiCrAssBcn3_gene_36	Hypothetical protein	OQ221538	This study	Current work
>PhiCrAssBcn4_gene_55	Hypothetical protein	OQ221539	This study	Current work
>PhiCrAssBcn5_gene_26	Hypothetical protein	OQ221540	This study	Current work
>PhiCrAssBcn6_gene_90	Hypothetical protein	OQ221541	This study	Current work
>PhiCrAssBcn7_gene_13	Hypothetical protein	OQ221542	This study	Current work
>PhiCrAssBcn8_gene_14	Hypothetical protein	OQ221543	This study	Current work
>PhiCrAssBcn9_gene_69	Hypothetical protein	OQ221544	This study	Current work
>PhiCrAssBcn10_gene_39	Hypothetical protein	OQ221545	This study	Current work
>PhiCrAssBcn11_gene_70	Hypothetical protein	OQ221546	This study	Current work
>PhiCrAssBcn12_gene_69	Hypothetical protein	OQ221547	This study	Current work
>PhiCrAssBcn13_gene_13	Hypothetical protein	OQ221548	This study	Current work
>PhiCrAssBcn14_gene_18	Hypothetical protein	OQ221549	This study	Current work
>PhiCrAssBcn15_gene_93	Hypothetical protein	OQ221550	This study	Current work
>PhiCrAssBcn16_gene_65	Hypothetical protein	OQ221551	This study	Current work
>PhiCrAssBcn17_gene_14	Hypothetical protein	OQ221552	This study	Current work
>PhiCrAssBcn18_gene_7	Hypothetical protein	OQ221553	This study	Current work
>PhiCrAssBcn19_gene_28	Hypothetical protein	OQ221554	This study	Current work
>PhiCrAssBcn20_gene_97	Hypothetical protein	OQ221555	This study	Current work
>PhiCrAssBcn21_gene_14	Hypothetical protein	OQ221556	This study	Current work
>PhiCrAssBcn22_gene_34	Hypothetical protein	OQ221557	This study	Current work
>PhiCrAssBcn23_gene_102	Hypothetical protein	OQ221558	This study	Current work
>PhiCrAssBcn24_gene_91	Hypothetical protein	OQ221559	This study	Current work
CrAss001_gene_63	Hypothetical protein	YP_009910763.1	Shkoporov, A. N., Khokhlova, E. V., Fitzgerald, C. B., Stockdale, S. R., Draper, L. A., Ross, R. P., & Hill, C. (2018). ΦCrAss001 represents the most abundant bacteriophage family in the human gut and infects Bacteroides intestinalis. Nature communications, 9(1), 4781.
CrAss-like virus sp.	Hypothetical protein	DAI58975.1	Tisza, M. J., & Buck, C. B. (2021). A catalog of tens of thousands of viruses from human metagenomes reveals hidden associations with chronic diseases. Proceedings of the National Academy of Sciences, 118(23), e2023202118.	https://www.ncbi.nlm.nih.gov/protein/DAI58975.1?report=genbank&log$=prottop&blast_rank=2&RID=57BP5K5J01N","DAI58975.1
CrAss-like virus sp.	Hypothetical protein	DAS05474.1	Shkoporov et al 2021 (Unpublished) (Update January 2023)	https://www.ncbi.nlm.nih.gov/protein/DAS05474.1?report=genbank&log$=prottop&blast_rank=3&RID=57BP5K5J01N","DAS05474.1
uncultured phage cr112_1	hypothetical protein KNV39_gp058	YP_010111477	Shkoporov et al 2021 (Unpublished) (Update January 2023)	https://www.ncbi.nlm.nih.gov/protein/YP_010111477.1?report=genbank&log$=prottop&blast_rank=4&RID=57BP5K5J01N","YP_010111477.1
CrAss-like virus sp.	Hypothetical protein	DAI06346.1	Tisza, M. J., & Buck, C. B. (2021). A catalog of tens of thousands of viruses from human metagenomes reveals hidden associations with chronic diseases. Proceedings of the National Academy of Sciences, 118(23), e2023202118.	https://www.ncbi.nlm.nih.gov/protein/DAI06346.1?report=genbank&log$=prottop&blast_rank=5&RID=57BP5K5J01N","DAI06346.1
CrAss-like virus sp.	Hypothetical protein	DAP18930.1	Tisza, M. J., & Buck, C. B. (2021). A catalog of tens of thousands of viruses from human metagenomes reveals hidden associations with chronic diseases. Proceedings of the National Academy of Sciences, 118(23), e2023202118.	https://www.ncbi.nlm.nih.gov/protein/DAP18930.1?report=genbank&log$=prottop&blast_rank=6&RID=57BP5K5J01N","DAP18930.1
CrAss-like virus sp.	Hypothetical protein	DAR01856.1	Tisza, M. J., & Buck, C. B. (2021). A catalog of tens of thousands of viruses from human metagenomes reveals hidden associations with chronic diseases. Proceedings of the National Academy of Sciences, 118(23), e2023202118.	https://www.ncbi.nlm.nih.gov/protein/DAR01856.1?report=genbank&log$=prottop&blast_rank=7&RID=57BP5K5J01N","DAR01856.1
CrAss-like virus sp.	Hypothetical protein	DAQ12971.1	Tisza, M. J., & Buck, C. B. (2021). A catalog of tens of thousands of viruses from human metagenomes reveals hidden associations with chronic diseases. Proceedings of the National Academy of Sciences, 118(23), e2023202118.	https://www.ncbi.nlm.nih.gov/protein/DAQ12971.1?report=genbank&log$=prottop&blast_rank=8&RID=57BP5K5J01N","DAQ12971.1
Bacteriophage sp.	Hypothetical protein	DAH69589.1	Tisza, M. J., & Buck, C. B. (2021). A catalog of tens of thousands of viruses from human metagenomes reveals hidden associations with chronic diseases. Proceedings of the National Academy of Sciences, 118(23), e2023202118.	https://www.ncbi.nlm.nih.gov/protein/DAH69589.1?report=genbank&log$=prottop&blast_rank=9&RID=57BP5K5J01N","DAH69589.1
uncultured phage cr126_1	hypothetical protein KNV42_gp014	YP_010111708.1	Shkoporov et al 2021 (Unpublished) (Update January 2023)	https://www.ncbi.nlm.nih.gov/protein/YP_010111708.1?report=genbank&log$=prottop&blast_rank=10&RID=57BP5K5J01N","YP_010111708.1
CrAss-like virus sp.	Hypothetical protein	DAI06077.1	Tisza, M. J., & Buck, C. B. (2021). A catalog of tens of thousands of viruses from human metagenomes reveals hidden associations with chronic diseases. Proceedings of the National Academy of Sciences, 118(23), e2023202118.	https://www.ncbi.nlm.nih.gov/protein/DAI06077.1?report=genbank&log$=prottop&blast_rank=11&RID=57BP5K5J01N","DAI06077.1
CrAss-like virus sp.	shock protein B	DAP18873.1	Tisza, M. J., & Buck, C. B. (2021). A catalog of tens of thousands of viruses from human metagenomes reveals hidden associations with chronic diseases. Proceedings of the National Academy of Sciences, 118(23), e2023202118.	https://www.ncbi.nlm.nih.gov/protein/DAP18873.1?report=genbank&log$=prottop&blast_rank=12&RID=57BP5K5J01N","DAP18873.1
Bacteriophage sp.	Protein of unknown function (DUF1653)	UWG93202.1	Nishijima,S. et al. 2023	https://www.ncbi.nlm.nih.gov/protein/UWG93202.1?report=genbank&log$=prottop&blast_rank=13&RID=57BP5K5J01N","UWG93202.1
Bacteriophage sp.	protein of unknown function DUF1653	UVM79593.1	Nishijima,S. et al. 2024	www.ncbi.nlm.nih.gov/protein/UVM79593.1?report=genbank&log$=prottop&blast_rank=14&RID=57BP5K5J01N","UVM79593.1
uncultured phage cr151_1	hypothetical protein M1M46_gp016	YP_010358955.1	Shkoporov et al 2021 (Unpublished) (Update January 2023)	https://www.ncbi.nlm.nih.gov/protein/YP_010358955.1?report=genbank&log$=prottop&blast_rank=15&RID=57BP5K5J01N","YP_010358955.1
CrAss-like virus sp.	Hypothetical protein	DAG94300.1	Tisza, M. J., & Buck, C. B. (2021). A catalog of tens of thousands of viruses from human metagenomes reveals hidden associations with chronic diseases. Proceedings of the National Academy of Sciences, 118(23), e2023202118.	https://www.ncbi.nlm.nih.gov/protein/DAG94300.1?report=genbank&log$=prottop&blast_rank=16&RID=57BP5K5J01N","DAG94300.1
Caudoviricetes sp.	TPA: GRB2-binding adapter (GAPT)	DAK99425.1	Tisza, M. J., & Buck, C. B. (2021). A catalog of tens of thousands of viruses from human metagenomes reveals hidden associations with chronic diseases. Proceedings of the National Academy of Sciences, 118(23), e2023202118.	https://www.ncbi.nlm.nih.gov/protein/DAK99425.1?report=genbank&log$=prottop&blast_rank=22&RID=57BP5K5J01N","DAK99425.1
