# Supplementary material for: Characterization of crAss-like phage isolates highlights Crassvirales genetic heterogeneity and worldwide distribution
Source: Nat Commun. 2023 Jul 18;14:4295. doi: 10.1038/s41467-023-40098-z (PMC10354031; doi:10.1038/s41467-023-40098-z)
Supplement: Supplementary file 8 — Source Data [file 41467_2023_40098_MOESM8_ESM.xlsx]

## Sheet: Figure 2a
Supplementary Data 4.- Source Data file for the graphs in Supplementary figure 2. Infectivity of CrAssBcn phages
(a)
	pfu/ml
time (hours)	ΦCrAssBcn1			ΦCrAssBcn2			ΦCrAssBcn3			ΦCrAssBcn4			ΦCrAssBcn5			ΦCrAssBcn6			ΦCrAssBcn7			ΦCrAssBcn8			ΦCrAssBcn9			ΦCrAssBcn10			ΦCrAssBcn11			ΦCrAssBcn12			ΦCrAssBcn13			ΦCrAssBcn14			ΦCrAssBcn15			ΦCrAssBcn16			ΦCrAssBcn17
0	93000	93000	92000	124000	120000	126000	140000	130000	130000	420000	520000	462000	350000	223000	301000	10000	9900	10400	440000	420000	420000	320000	400000	354000	420000	320000	333000	520000	610000	546000	200000	620000	211000	380000	410000000	320000	440000	320000	540000	340000	540000	340000	360000	610000	585000	680000	520000	590000	680000
2	590000	970000	730000	650000	1200000	910000	440000	1570000	2100000	1000000	1590000	1400000	1580000	700000	892000	200000	180000	202000	1540000	1880000	1800000	2130000	2500000	2230000	2100000	1450000	2780000	1210000	2110000	1360000	1640000	3700000	3670000	1270000	730000	890000	1030000	1700000	1700000	2950000	4800000	3380000	4400000	5500000	5950000	3300000	4400000	4850000	2680000
4	1020000	900000	1100000	1430000	810000	800000	1010000	1250000	1160000	5400000	2220000	3770000	3900000	6700000	4950000	820000	500000	650000	1600000	3100000	2250000	2600000	6300000	5200000	1250000	3870000	2020000	2000000	3300000	2650000	1600000	7200000	4000000	1100000	2000000	1220000	1220000	3720000	5470000	8400000	18600000	23500000	6400000	20800000	25000000	11700000	16700000	16600000	14000000
6	1800000	26600000	13000000	3800000	19200000	24000000	7000000	24500000	10800000	7400000	35000000	19200000	6900000	11400000	10100000	990000	1100000	998000	6000000	41000000	13000000	18000000	64000000	36600000	99000000	30000000	71000000	89000000	334000000	112000000	84000000	240000000	136000000	58000000	30000000	44000000	69000000	790000000	340000000	184000000	350000000	276000000	436000000	480000000	660000000	401000000	670000000	635000000	188000000
9	44000000	680000000	56200000	91000000	530000000	309000000	59000000	850000000	352000000	84000000	80000000	79900000	79000000	60000000	68800000	7000000	11600000	9880000	88000000	360000000	242000000	300000000	730000000	450000000	490000000	570000000	224000000	112000000	108000000	400000000	340000000	2520000000	823000000	202000000	79000000	99800000	196000000	1500000000	734000000	133000000	410000000	276000000	330000000	2360000000	1050000000	156000000	2880000000	2520000000	910000000
24	160000000	850000000	600000000	340000000	700000000	490000000	650000000	790000000	700000000	170000000	110000000	132000000	420000000	280000000	400000000	40000000	32200000	40500000	340000000	780000000	550000000	430000000	280000000	353000000	220000000	140000000	178000000	520000000	630000000	565000000	460000000	1600000000	1030000000	390000000	500000000	454000000	500000000	1120000000	910000000	200000000	980000000	690000000	890000000	1040000000	1200000000	150000000	1940000000	1050000000	1100000000
	log10pfu/ml
time (hours)	ΦCrAssBcn1			ΦCrAssBcn2			ΦCrAssBcn3			ΦCrAssBcn4			ΦCrAssBcn5			ΦCrAssBcn6			ΦCrAssBcn7			ΦCrAssBcn8			ΦCrAssBcn9			ΦCrAssBcn10			ΦCrAssBcn11			ΦCrAssBcn12			ΦCrAssBcn13			ΦCrAssBcn14			ΦCrAssBcn15			ΦCrAssBcn16			ΦCrAssBcn17
0	4.96848	4.96848	4.96379	5.09342	5.09342	5.10037	5.14613	5.11394	5.11394	5.62325	5.62325	5.66464	5.54407	5.54407	5.47857	4	4	4.01703	5.64345	5.64345	5.62325	5.60206	5.60206	5.549	5.62325	5.62325	5.52244	5.716	5.716	5.73719	5.30103	5.30103	5.32428	5.57978	5.57978	5.50515	5.64345	5.64345	5.73239	5.53148	5.53148	5.53148	5.5563	5.5563	5.76716	5.83251	5.83251	5.77085	5.83251
2	5.77085	5.98677	5.86332	5.81291	6.07918	5.95904	5.64345	6.1959	6.32222	6	6.2014	6.14613	6.19866	5.8451	5.95036	5.30103	5.25527	5.30535	6.18752	6.27416	6.25527	6.32838	6.39794	6.3483	6.32222	6.16137	6.44404	6.08279	6.32428	6.13354	6.21484	6.5682	6.56467	6.1038	5.86332	5.94939	6.01284	6.23045	6.23045	6.46982	6.68124	6.52892	6.64345	6.74036	6.77452	6.51851	6.64345	6.68574	6.42813
4	6.0086	5.95424	6.04139	6.15534	5.90849	5.90309	6.00432	6.09691	6.06446	6.73239	6.34635	6.57634	6.59106	6.82607	6.69461	5.91381	5.69897	5.81291	6.20412	6.49136	6.35218	6.41497	6.79934	6.716	6.09691	6.58771	6.30535	6.30103	6.51851	6.42325	6.20412	6.85733	6.60206	6.04139	6.30103	6.08636	6.08636	6.57054	6.73799	6.92428	7.26951	7.37107	6.80618	7.31806	7.39794	7.06819	7.22272	7.22011	7.14613
6	6.25527	7.42488	7.11394	6.57978	7.2833	7.38021	6.8451	7.38917	7.03342	6.86923	7.54407	7.2833	6.83885	7.0569	7.00432	5.99564	6.04139	5.99913	6.77815	7.61278	7.11394	7.25527	7.80618	7.56348	7.99564	7.47712	7.85126	7.94939	8.52375	8.04922	7.92428	8.92428	8.13354	7.76343	7.47712	7.64345	7.83885	8.89763	8.53148	8.26482	8.54407	8.44091	8.63949	8.68124	8.81954	8.60314	8.82607	8.80277	8.27416
9	7.64345	8.83251	7.74974	7.95904	8.72428	8.48996	7.77085	8.92942	8.54654	7.92428	7.90309	7.90255	7.89763	7.77815	7.83759	6.8451	7.06446	6.99476	7.94448	8.5563	8.38382	8.47712	8.86332	8.65321	8.6902	7.75587	8.35025	8.04922	9.03342	8.60206	8.53148	9.4014	8.9154	8.30535	7.89763	7.99913	8.29226	9.17609	8.8657	8.12385	8.61278	8.44091	8.51851	9.37291	9.02119	8.19312	9.45939	9.4014	8.95904
24	8.20412	8.92942	8.77815	8.53148	8.8451	8.6902	8.81291	8.89763	8.8451	8.23045	8.04139	8.12057	8.62325	8.44716	8.60206	7.60206	7.60206	7.60746	8.53148	8.89209	8.74036	8.63347	8.44716	8.54777	8.34242	8.14613	8.25042	8.716	8.79934	8.75205	8.66276	9.20412	9.01284	8.59106	8.69897	8.65706	8.69897	9.04922	8.95904	8.30103	8.99123	8.83885	8.51851	9.01703	9.07918	8.17609	9.2878	9.02119	9.04139
	∆log10 pfu/ml
time (hours)	ΦCrAssBcn1			ΦCrAssBcn2			ΦCrAssBcn3			ΦCrAssBcn4			ΦCrAssBcn5			ΦCrAssBcn6			ΦCrAssBcn7			ΦCrAssBcn8			ΦCrAssBcn9			ΦCrAssBcn10			ΦCrAssBcn11			ΦCrAssBcn12			ΦCrAssBcn13			ΦCrAssBcn14			ΦCrAssBcn15			ΦCrAssBcn16			ΦCrAssBcn17
0	0	0	0	0	0	0	0	0	0	0	0	0	0	0	0	0	0	0	0	0	0	0	0	0	0	0	0	0	0	0	0	0	0	0	0	0	0	0	0	0	0	0	0	0	0	0	0	0	0
2	0.802369	1.01829	0.899535	0.719492	0.98576	0.858671	0.497325	1.08196	1.20828	0.376751	0.578148	0.481486	0.654589	0.30103	0.471798	1.30103	1.25527	1.28832	0.544068	0.630705	0.632023	0.72632	0.79588	0.799302	0.69897	0.538119	0.921601	0.366782	0.608279	0.396346	0.913814	1.26717	1.24038	0.52402	0.283539	0.44424	0.369385	0.586996	0.498055	0.938343	1.14976	0.997438	1.08715	1.18406	1.00736	0.686005	0.810944	0.91489	0.595626
4	1.04012	0.98576	1.0776	1.06191	0.815063	0.802719	0.858193	0.982967	0.950515	1.10914	0.723104	0.911699	1.047	1.28201	1.21604	1.91381	1.69897	1.79588	0.560667	0.847909	0.728933	0.812913	1.19728	1.167	0.473661	0.964462	0.782907	0.585027	0.802511	0.686053	0.90309	1.5563	1.27778	0.461609	0.721246	0.58121	0.442907	0.92709	1.00559	1.3928	1.73803	1.83959	1.24988	1.76176	1.63078	1.23568	1.39021	1.44926	1.31362
6	1.28679	2.4564	2.15016	1.48636	2.18988	2.27984	1.69897	2.27522	1.91948	1.24598	1.92082	1.61866	1.29478	1.51284	1.52575	1.99564	2.04139	1.9821	1.1347	1.96933	1.49069	1.65321	2.20412	2.01448	2.37239	1.85387	2.32881	2.23339	2.80774	2.31203	2.62325	3.62325	2.80926	2.18364	1.89734	2.1383	2.1954	3.25417	2.79909	2.73334	3.01259	2.90943	3.08318	3.12494	3.05239	2.77064	2.99357	3.03192	2.44165
9	2.67497	3.86403	2.78595	2.86562	3.63085	3.38959	2.62472	3.81548	3.4326	2.30103	1.92082	2.2379	2.35356	1.92082	2.35902	2.8451	3.06446	2.97772	2.30103	2.91285	2.76057	2.87506	3.26126	3.10421	3.06695	2.13263	2.8278	2.33321	3.31742	2.86487	3.23045	4.10037	3.59112	2.72557	2.31784	2.49398	2.6488	3.53264	3.1333	2.59237	3.0813	2.90943	2.96221	3.81661	3.25403	2.36062	3.62688	3.63055	3.12653
24	3.23564	3.96094	3.81436	3.43806	3.75168	3.58983	3.66679	3.78368	3.73115	2.6072	2.41814	2.45593	3.07918	2.90309	3.12349	3.60206	3.60206	3.59042	2.88803	3.24864	3.11711	3.03141	2.8451	2.99877	2.71917	2.52288	2.72798	3	3.08334	3.01486	3.36173	3.90309	3.68855	3.01128	3.11919	3.15191	3.05552	3.40577	3.22665	2.76955	3.45975	3.30737	2.96221	3.46073	3.31203	2.34358	3.45529	3.25034	3.20888
[truncated: 29 more columns]

## Sheet: Figure 2b
(b)
	OD B. intestinalis infected with 25 crAssBcn
time (hours)	ΦCrAssBcn1			ΦCrAssBcn2			ΦCrAssBcn3			ΦCrAssBcn4			ΦCrAssBcn5			ΦCrAssBcn6			ΦCrAssBcn7			ΦCrAssBcn8			ΦCrAssBcn9			ΦCrAssBcn10			ΦCrAssBcn11			ΦCrAssBcn12			ΦCrAssBcn13			ΦCrAssBcn14			ΦCrAssBcn15			ΦCrAssBcn16			ΦCrAssBcn17
0	0.19	0.22	0.2	0.2	0.21	0.2	0.21	0.23	0.21	0.2	0.21	0.2	0.2	0.23	0.23	0.21	0.22	0.2	0.22	0.2	0.2	0.2	0.22	0.23	0.2	0.22	0.21	0.19	0.21	0.2	0.24	0.21	0.24	0.19	0.23	0.2	0.23	0.22	0.25	0.23	0.22	0.22	0.19	0.22	0.23	0.21	0.22	0.2	0.23
1	0.27	0.26	0.26	0.3	0.28	0.27	0.29	0.26	0.26	0.28	0.28	0.3	0.29	0.28	0.3	0.3	0.3	0.3	0.29	0.26	0.3	0.29	0.26	0.29	0.3	0.29	0.26	0.28	0.27	0.26	0.25	0.25	0.26	0.3	0.29	0.26	0.31	0.27	0.26	0.29	0.26	0.7	0.28	0.26	0.27	0.27	0.25	0.28	0.27
2	0.38	0.34	0.35	0.39	0.34	0.33	0.4	0.36	0.33	0.41	0.35	0.38	0.41	0.37	0.31	0.42	0.37	0.39	0.4	0.33	0.39	0.38	0.34	0.41	0.42	0.35	0.34	0.37	0.34	0.37	0.35	0.35	0.35	0.42	0.35	0.37	0.44	0.37	0.39	0.41	0.37	0.39	0.36	0.36	0.35	0.36	0.36	0.39	0.37
3	0.42	0.39	0.34	0.45	0.4	0.38	0.43	0.43	0.45	0.45	0.45	0.45	0.44	0.45	0.46	0.45	0.44	0.42	0.44	0.41	0.42	0.42	0.44	0.46	0.45	0.43	0.44	0.44	0.43	0.5	0.39	0.42	0.4	0.46	0.45	0.45	0.46	0.45	0.46	0.43	0.42	0.4	0.42	0.44	0.45	0.39	0.41	0.4	0.46
4	0.48	0.45	0.48	0.54	0.48	0.45	0.51	0.49	0.44	0.54	0.51	0.53	0.52	0.51	0.52	0.56	0.51	0.53	0.56	0.47	0.49	0.52	0.51	0.53	0.54	0.49	0.5	0.51	0.47	0.51	0.5	0.47	0.5	0.58	0.52	0.56	0.55	0.51	0.52	0.52	0.47	0.47	0.5	0.47	0.49	0.48	0.47	0.49	0.5
5	0.56	0.57	0.57	0.61	0.57	0.55	0.61	0.55	0.58	0.6	0.58	0.6	0.6	0.6	0.6	0.63	0.61	0.62	0.62	0.54	0.59	0.62	0.57	0.6	0.6	0.55	0.56	0.57	0.55	0.56	0.53	0.51	0.5	0.61	0.58	0.57	0.6	0.59	0.61	0.59	0.55	0.55	0.54	0.55	0.55	0.56	0.53	0.59	0.62
6	0.58	0.64	0.6	0.64	0.65	0.64	0.62	0.64	0.61	0.56	0.65	0.63	0.61	0.67	0.66	0.65	0.67	0.65	0.58	0.6	0.62	0.61	0.64	0.6	0.6	0.59	0.61	0.58	0.58	0.59	0.53	0.57	0.54	0.62	0.65	0.64	0.63	0.65	0.62	0.6	0.59	0.61	0.55	0.6	0.6	0.56	0.58	0.58	0.6
7	0.6	0.69	0.66	0.66	0.68	0.69	0.67	0.71	0.69	0.61	0.68	0.65	0.62	0.71	0.7	0.68	0.72	0.73	0.61	0.66	0.69	0.66	0.68	0.69	0.64	0.6	0.6	0.6	0.59	0.6	0.54	0.57	0.56	0.63	0.7	0.69	0.66	0.65	0.64	0.59	0.56	0.57	0.56	0.56	0.57	0.55	0.55	0.56	0.61
8	0.68	0.77	0.7	0.68	0.77	0.75	0.68	0.78	0.77	0.63	0.74	0.72	0.66	0.75	0.73	0.7	0.78	0.76	0.68	0.71	0.76	0.69	0.73	0.72	0.66	0.65	0.63	0.61	0.65	0.64	0.58	0.6	0.57	0.63	0.72	0.7	0.65	0.69	0.65	0.6	0.55	0.57	0.52	0.56	0.55	0.6	0.57	0.6	0.6
9	0.67	0.83	72	0.71	0.82	0.8	0.69	0.8	0.78	0.67	0.77	0.73	0.71	0.8	0.79	0.73	0.87	0.81	0.69	0.77	0.8	0.71	0.77	0.8	0.66	0.7	0.7	0.64	0.71	0.7	0.58	0.66	0.59	0.66	0.78	0.75	0.72	0.71	0.7	0.61	0.54	0.55	0.54	0.54	0.55	0.68	0.61	0.63	0.6
24	0.98	1.06	1	1.08	1.01	1.01	1.01	1.01	1.1	0.99	0.94	1	1.05	1.05	1.04	0.95	1.02	1.01	0.97	1.05	1.1	0.94	1.01	1	0.99	0.99	1	1.01	1.04	1.05	1	0.95	1.02	1.01	1.1	1.1	1.03	0.95	1	1.06	1.05	1.02	0.93	0.99	0.99	1.02	1	1	1.04
	OD B. intestinalis not infected
time (hours)	Replicate 1			Replicate 2			Replicate 3			Replicate 4			Replicate 5			Replicate 6			Replicate 7
0	0.25	0.22	0.2	0.22	0.2	0.24	0.25	0.23	0.23	0.22	0.24	0.25	0.2	0.22	0.22	0.23	0.23	0.24	0.22	0.21	0.22
1	0.31	0.3	0.27	0.3	0.33	0.29	0.28	0.33	0.31	0.31	0.3	0.29	0.3	0.3	0.3	0.33	0.34	0.34	0.31	0.33	0.33
2	0.45	0.38	0.37	0.4	0.39	0.38	0.36	0.35	0.37	0.39	0.4	0.34	0.33	0.38	0.35	0.37	0.36	0.41	0.4	0.38	0.36
3	0.5	0.48	0.5	0.51	0.41	0.48	0.42	0.46	0.41	0.49	0.48	0.41	0.41	0.42	0.4	0.46	0.48	0.5	0.43	0.42	0.45
4	0.65	0.58	0.56	0.62	0.56	0.54	0.55	0.53	0.55	0.54	0.52	0.52	0.52	0.53	0.5	0.54	0.57	0.59	0.51	0.54	0.56
5	0.75	0.67	0.65	0.7	0.68	0.65	0.64	0.64	0.66	0.62	0.61	0.61	0.6	0.61	0.61	0.64	0.63	0.62	0.6	0.64	0.62
6	0.8	0.76	0.67	0.75	0.74	0.71	0.69	0.69	0.72	0.65	0.71	0.65	0.71	0.72	0.73	0.77	0.69	0.7	0.7	0.71	0.69
7	0.87	0.85	0.74	0.88	0.82	0.84	0.83	0.81	0.82	0.79	0.8	0.74	0.81	0.82	0.83	0.8	0.89	0.86	0.82	0.8	0.83
8	0.93	0.91	0.8	0.91	0.85	0.88	0.86	0.85	0.9	0.89	0.88	0.78	0.85	0.86	0.88	0.83	0.91	0.9	0.91	0.92	0.92
9	0.93	0.99	0.84	0.79	0.82	0.95	0.85	0.9	0.88	0.93	0.78	0.8	0.88	0.9	0.89	0.9	0.95	0.92	0.92	0.93	0.94
24	1	1.04	1.01	1.01	1.01	1	0.99	1.01	1.03	1.2	1.02	1.1	1.02	1.03	1.04	1.04	1.2	1.33	1.15	1.2	1.3
	CFU/ml B. intestinalis not infected
time (hours)	Replicate 1			Replicate 2			Replicate 3			Replicate 4			Replicate 5			Replicate 6			Replicate 7
0	180000000	140000000	91000000	160000000	150000000	150000000	160000000	120000000	130000000	99000000	130000000	120000000	150000000	140000000	130000000	160000000	170000000	150000000	114000000	139000000	130000000
2	190000000	190000000	160000000	170000000	120000000	130000000	100000000	100000000	99000000	90000000	100000000	120000000	120000000	140000000	125000000	139000000	155000000	150000000	127000000	126000000	120000000
4	200000000	260000000	174000000	270000000	120000000	130000000	200000000	100000000	100000000	100000000	110000000	110000000	100000000	120000000	110000000	120000000	100000000	130000000	130000000	130000000	98000000
6	340000000	380000000	500000000	440000000	500000000	550000000	650000000	540000000	500000000	430000000	600000000	590000000	540000000	610000000	540000000	600000000	600000000	530000000	550000000	590000000	330000000
9	380000000	410000000	375000000	600000000	700000000	600000000	710000000	620000000	610000000	650000000	800000000	820000000	800000000	760000000	770000000	590000000	670000000	810000000	700000000	850000000	900000000
24	1000000000	480000000	1150000000	1000000000	950000000	720000000	1000000000	980000000	900000000	800000000	1500000000	850000000	2000000000	1200000000	1200000000	950000000	800000000	1000000000	1050000000	1620000000	1500000000
	log10cfu/ml B. intestinalis not infected
time (hours)	Replicate 1			Replicate 2			Replicate 3			Replicate 4			Replicate 5			Replicate 6			Replicate 7
0	8.25527	8.14613	7.95904	8.20412	8.17609	8.17609	8.20412	8.07918	8.11394	7.99564	8.11394	8.07918	8.17609	8.14613	8.11394	8.20412	8.23045	8.17609	8.0569	8.14301	8.11394
2	8.27875	8.27875	8.20412	8.23045	8.07918	8.11394	8	8	7.99564	7.95424	8	8.07918	8.07918	8.14613	8.09691	8.14301	8.19033	8.17609	8.1038	8.10037	8.07918
4	8.30103	8.41497	8.24055	8.43136	8.07918	8.11394	8.30103	8	8	8	8.04139	8.04139	8	8.07918	8.04139	8.07918	8	8.11394	8.11394	8.11394	7.99123
6	8.53148	8.57978	8.69897	8.64345	8.69897	8.74036	8.81291	8.73239	8.69897	8.63347	8.77815	8.77085	8.73239	8.78533	8.73239	8.77815	8.77815	8.72428	8.74036	8.77085	8.51851
9	8.57978	8.61278	8.57403	8.77815	8.8451	8.77815	8.85126	8.79239	8.78533	8.81291	8.90309	8.91381	8.90309	8.88081	8.88649	8.77085	8.82607	8.90849	8.8451	8.92942	8.95424
24	9	8.68124	9.0607	9	8.97772	8.85733	9	8.99123	8.95424	8.90309	9.17609	8.92942	9.30103	9.07918	9.07918	8.97772	8.90309	9	9.02119	9.20952	9.17609
[truncated: 26 more columns]
